# Supplementary material for: REDBot: Natural language process methods for clinical copy number variation reporting in prenatal and products of conception diagnosis
Source: Mol Genet Genomic Med. 2020 Sep 22;8(11):e1488. doi: 10.1002/mgg3.1488 (PMC7667294; doi:10.1002/mgg3.1488)
Supplement: Supplementary file 1 — Table S1 [file MGG3-8-e1488-s001.xls]

## Sheet: retrospective 
cnv	Experts classification	REDBot classification	correct	summary
chrX:140520001-141040000_dup	VOUS	VOUS	yes	X染色体q27.2处重复0.52Mb区域，经查询DGV、DECIPHER、OMIM、UCSC以及PubMed公共数据库资源，致病性未知。
chrX:15200001-16580000_dup	VOUS	VOUS	yes	X染色体p22.2处重复1.38Mb区域，经查询DGV、DECIPHER、OMIM、UCSC以及PubMed公共数据库资源，致病性未知。
chr6:91780001-94880000_del	Likely pathogenic	Likely pathogenic	yes	6号染色体q15-q16.1处缺失3.1Mb区域，有文献报道，1例6q16.1缺失患者主要的临床表征为中度发育迟缓，小头畸形，身材矮小，肌张力低下，轻微面部异常，脑部核磁异常等[pmid:19664229]。
chr15:32060001-32500000_dup	Benign / Likely Benign	VOUS	no	15号染色体q13.3处重复0.44Mb区域，经查询DGV、DECIPHER、OMIM、UCSC以及PubMed公共数据库资源，致病性未知。
chr3:162820001-163460000_dup2	VOUS	VOUS	yes	3号染色体q26.1处重复0.64Mb区域，经查询DGV、DECIPHER、OMIM、UCSC以及PubMed公共数据库资源，致病性未知。
chr22:18880001-21800000_del	Pathogenic	Pathogenic	yes	22号染色体q11.21处缺失2.92Mb区域，覆盖了DIGEORGE SYNDROME; DGS (proximal, A-B) 100.00%的区域，.；覆盖了22q11 deletion syndrome (Velocardiofacial / DiGeorge syndrome) 100.00%的区域，22q11 deletion syndrome (Velocardiofacial / DiGeorge syndrome)综合征表型几乎涉及机体各个部分，即使同一家系的患者也具有表型异质性，其患者常见的症状和体征包括先天性心脏病、腭裂及其他特殊面容，免疫缺陷和自身免疫病也比较多见，其他包括呼吸问题、肾脏功能异常、低血钙症（可导致癫痫发作）、血小板减少、喂养困难、胃肠道问题、听力缺损和轻度身材矮小等，许多患儿早期存在生长发育迟缓、语言发育迟缓和学习困难，儿童期注意力缺陷多动症和孤独…
chr13:23640001-24940000_del	VOUS	VOUS	yes	13号染色体q12.12处缺失1.3Mb区域，经查询DGV、DECIPHER、OMIM、UCSC以及PubMed公共数据库资源，致病性未知。
chr4:179060001-181560000_del	VOUS	VOUS	yes	4号染色体q34.3处缺失2.5Mb区域，经查询DGV、DECIPHER、OMIM、UCSC以及PubMed公共数据库资源，致病性未知。
chr2:340001-700000_dup	Benign / Likely Benign	Benign / Likely Benign	yes	2号染色体p25.3处重复0.36Mb区域，经查询DGV、DECIPHER、OMIM、UCSC以及PubMed公共数据库资源，该片段为多态性。
chr7:45100001-72200000_dup	Pathogenic	Likely pathogenic	no	7号染色体p13-q11.22处重复27.1Mb区域，包含了PKD1L1基因[OMIM:609721]100.00%的CDS区域，PKD1L1基因[OMIM:609721]，该基因的突变与 autosomal visceral heterotaxy-8 (HTX8)[OMIM:617205]相关，HTX8为常染色体隐性遗传，患者主要表现为先天性心脏病，房间隔缺损，室间隔缺损，大动脉异位，肺动脉瓣闭锁，内脏反位等；包含了DDC基因[OMIM:107930]100.00%的CDS区域，DDC基因[OMIM:107930]，该基因的突变与Aromatic L-amino acid decarboxylase deficiency(AADC) [OMIM:608643]相关，AADC为常染色体隐性遗传，患者主要表现为发育迟缓，精神运动发育迟滞，低血压，肌张力障碍，胃食管反流，便秘，易怒性等；包含…
chr8:2120001-2420000_dup	Benign / Likely Benign	Benign / Likely Benign	yes	8号染色体p23.3-p23.2处重复0.3Mb区域，经查询DGV、DECIPHER、OMIM、UCSC以及PubMed公共数据库资源，该片段为多态性。
chrX:7820001-8160000_dup	Benign / Likely Benign	Benign / Likely Benign	yes	X染色体p22.31处重复0.34Mb区域，经查询DGV、DECIPHER、OMIM、UCSC以及PubMed公共数据库资源，该片段为多态性。
chr22:23800001-25060000_dup	Benign / Likely Benign	VOUS	no	22号染色体q11.23处重复1.26Mb区域，经查询DGV、DECIPHER、OMIM、UCSC以及PubMed公共数据库资源，致病性未知。
chr16:15040001-16200000_del	Likely pathogenic	Likely pathogenic	yes	16号染色体p13.11处缺失1.16Mb区域，覆盖了16p13.11 recurrent region (includes MYH11) deletion 88.18%的区域，.；覆盖了16p13.11 recurrent microdeletion (neurocognitive disorder susceptibility locus) 77.33%的区域，16p13.11 recurrent microdeletion (neurocognitive disorder susceptibility locus)综合征所在重复区域为神经认知障碍(自闭症，智力障碍，多发性先天畸形）易感区，患者可能表现为运动和语言功能发育迟缓，学习障碍，注意缺陷多动障碍，攻击性和破坏性行为，社会交往障碍，孤独症谱系障碍，心脏和主动脉畸形，法洛四联症，大血管转位，主动脉狭窄，关节过度活动，颅缝早闭，多…
chr13:52180001-114580000_dup	Pathogenic	Pathogenic	yes	13号染色体q14.3-q34处重复62.4Mb区域，包含了ATP7B基因[OMIM:606882]100.00%的CDS区域，ATP7B基因[OMIM:606882]，该基因的突变与WILSON DISEASE(WND)[OMIM:277900]相关，WND为常染色体隐性遗传，患者主要表现为甲状旁腺功能减退症，肾小管功能障碍，肝异常，食管静脉曲张，溶血性贫血，构音障碍，吞咽困难，流涎，认知障碍，运动不协调，肌张力障碍，震颤，骨关节炎，骨质疏松等；包含了DIAPH3基因[OMIM:614567]100.00%的CDS区域，DIAPH3基因[OMIM:614567]，该基因的突变与autosomal dominant auditory neuropathy-1 (AUNA1)[OMIM:609129]相关，AUNA1为常染色体显性遗传，患者主要表现为听力丧失（神经型），听觉神经和脑干反应异…
chr15:23620001-28520000_del	Pathogenic	Pathogenic	yes	15号染色体q11.2-q13.1处缺失4.9Mb区域，覆盖了CLASS2 ANGELMAN SYNDROME; AS , PRADER-WILLI SYNDROME; PWS 100.00%的区域，.；覆盖了Prader-Willi syndrome (Type 2)/Angelman syndrome (Type 2) 100.00%的区域，Prader-Willi syndrome又称肌张力低下智能障碍性腺发育滞后-肥胖综合征，是导致人类肥胖最常见的遗传性综合征之一，患者主要表现为严重的发育迟缓，智力障碍，语言缺陷；新生儿期表现为胎动减少，婴儿期主要表现为肌张力低下、喂食困难和生长发育迟缓，儿童期食欲过度，导致慢性嗜食和肥胖，部分发展为2型糖尿病，此病的典型表现主要包括轻度至中度智力障碍和学习困难，脾气暴躁、倔强和强迫症，前额狭窄、杏仁眼和三角嘴等特殊面容，身材矮小和手足短小，男性…
chr21:45660001-48100000_del	Likely pathogenic	Likely pathogenic	yes	21号染色体q22.3处缺失2.44Mb区域，包含了AIRE基因[OMIM:607358]100.00%的CDS区域，AIRE基因[OMIM:607358]，该基因的突变与AUTOIMMUNE POLYENDOCRINE SYNDROME， TYPE I， WITH OR WITHOUT REVERSIBLE METAPHYSEAL DYSPLASIA(APS1)[OMIM:240300]相关，APS1患者主要表现为肾上腺功能不全，甲状旁腺功能减退症，慢性皮肤粘膜念珠菌病，胰岛素依赖型糖尿病，性腺功能低下，慢性活动性肝炎，慢性萎缩性胃炎，外胚层营养不良，眼部异常，恶性贫血等；包含了COL18A1基因[OMIM:120328]100.00%的CDS区域，COL18A1基因[OMIM:120328]的突变与Knobloch syndrome type I (KNO1)[OMIM:267750…
chr15:32020001-32940000_dup	Benign / Likely Benign	Likely pathogenic	no	15号染色体q13.3处重复0.92Mb区域，有文献报道，1例15q13.3重复患者(patient 64)主要的临床表征为中度发育迟缓[pmid:20506139]；该区域重复（包含chrna7基因）异常表征的外显率比其他大多数基因组疾病的低[pmid:21841781]；1例15q13.3重复患者主要的临床表征为腭裂，轻度脑积水，智力障碍，巨头畸形，身材矮小，四肢短小，听力损失，语言障碍等，其父携带此重复片段，无明显的临床表征，1例15q13.3重复患者主要的临床表征为腭裂[pmid:28503599]。同时，DGV数据库查询到正常人携带此重复片段的记录。
chr17:80140001-80480000_dup	Benign / Likely Benign	Benign / Likely Benign	yes	17号染色体q25.3处重复0.34Mb区域，经查询DGV、DECIPHER、OMIM、UCSC以及PubMed公共数据库资源，该片段为多态性。
chr22:25680001-26060000_dup	Benign / Likely Benign	Benign / Likely Benign	yes	22号染色体q11.23-q12.1处重复0.38Mb区域，经查询DGV、DECIPHER、OMIM、UCSC以及PubMed公共数据库资源，该片段为多态性。
chr15:23620001-28520000_dup	Likely pathogenic	Pathogenic	no	15号染色体q11.2-q13.1处重复4.9Mb区域，覆盖了CLASS2 CHROMOSOME 15q11-q13 DUPLICATION SYNDROME 100.00%的区域，.；覆盖了CLASS1 CHROMOSOME 15q11-q13 DUPLICATION SYNDROME 85.80%的区域，.。有文献报道，母源性的15q11-q13重复与广泛的神经精神障碍相关，包括自闭症，发育迟缓，学习困难，精神分裂，癫痫一个家系内检测到多例15q11.2-q13.1重复患者（拷贝数为3），先证者主要的临床表征为新生儿骨硬化，生长停滞，成比例的身材矮小，整体发育迟缓，语言发育迟缓，注意力缺陷多动障碍，行为问题等，先证者母亲主要的临床表征为学习障碍，行为问题等，先证者舅舅主要的临床表征为学习困难，行为问题，先证者姥姥主要的临床症状为行为问题[pmid:25884337]；1例母源性的15…
chr10:135020001-135440000_dup	VOUS	VOUS	yes	10号染色体q26.3处重复0.42Mb区域，经查询DGV、DECIPHER、OMIM、UCSC以及PubMed公共数据库资源，致病性未知。
chr11:89900001-90240000_dup	Benign / Likely Benign	Benign / Likely Benign	yes	11号染色体q14.3处重复0.34Mb区域，经查询DGV、DECIPHER、OMIM、UCSC以及PubMed公共数据库资源，该片段为多态性。
chr1:228320001-228880000_del	VOUS	VOUS	yes	1号染色体q42.13处缺失0.56Mb区域，经查询DGV、DECIPHER、OMIM、UCSC以及PubMed公共数据库资源，致病性未知。
chr22:25680001-26000000_dup	Benign / Likely Benign	Benign / Likely Benign	yes	22号染色体q11.23-q12.1处重复0.32Mb区域，经查询DGV、DECIPHER、OMIM、UCSC以及PubMed公共数据库资源，该片段为多态性。
chr15:22780001-23080000_del	Benign / Likely Benign	Likely pathogenic	no	15号染色体q11.2处缺失0.3Mb区域，覆盖了15q11.2 recurrent region (BP1-BP2) (includes NIPA1) deletion 95.78%的区域，.。包含了NIPA1基因[OMIM:608145]82.94%的CDS区域，NIPA1基因[OMIM:608145]的突变与spastic paraplegia 6（SPG6）[OMIM:600363]相关，SPG6为常染色体显性遗传，该患者主要表现为下肢痉挛，括约肌障碍等。有文献报道，该区域缺失患者临床表型多样且存在外显不全的情况[pmid:25689425]；1例15q11.2(chr15:20384943-20637977,hg18)缺失患者主要的临床表征为智力障碍，重度发育迟缓，言语障碍，运动/平衡障碍，行为异常，腭裂，肌张力减退等，该文献患者父亲检测出相同的缺失区域，临床表征相似但相对较轻…
chr15:95660001-99560000_dup	VOUS	VOUS	yes	15号染色体q26.2-q26.3处重复3.9Mb区域，经查询DGV、DECIPHER、OMIM、UCSC以及PubMed公共数据库资源，致病性未知。
chr18:120001-1220000_del	Benign / Likely Benign	Benign / Likely Benign	yes	18号染色体p11.32处缺失1.1Mb区域，经查询DGV、DECIPHER、OMIM、UCSC以及PubMed公共数据库资源，该片段为多态性。
chr4:189300001-189860000_dup	VOUS	VOUS	yes	4号染色体q35.2处重复0.56Mb区域，经查询DGV、DECIPHER、OMIM、UCSC以及PubMed公共数据库资源，致病性未知。
chr4:190140001-190480000_dup	Benign / Likely Benign	VOUS	no	4号染色体q35.2处重复0.34Mb区域，经查询DGV、DECIPHER、OMIM、UCSC以及PubMed公共数据库资源，致病性未知。
chr4:40001-10940000_del	Pathogenic	Pathogenic	yes	4号染色体p16.3-p16.1处缺失10.9Mb区域，覆盖了WOLF-HIRSCHHORN SYNDROME; WHS 100.00%的区域，.；覆盖了Wolf-Hirschhorn syndrome 100.00%的区域，Wolf-Hirschhorn syndrome综合征具有一定的临床变异性，超过75%的患者表现出特殊面容（宽鼻桥一直持续到前额（青春期后变得不明显）、内眦赘皮、短人中、小颌畸形等），胎儿宫内发育迟缓和出生后发育迟缓，智力障碍（约1/3为轻度到中度），肌张力低下（主要是下肢），肌肉容积下降，癫痫或特殊脑电图改变，喂养困难，50%~75%的患者表现出皮肤改变（血管瘤或皮肤干燥），骨骼异常，颅面部不对称，上睑下垂，牙齿异常，抗体缺乏，25%~50%的患者表现出听力缺陷，心脏畸形，眼或视神经异常，唇裂或腭裂，泌尿生殖道畸形，脑结构异常，刻板动作，少于25%的患者表现出肝、…
chr7:64680001-65180000_del	Benign / Likely Benign	Benign / Likely Benign	yes	7号染色体q11.21处缺失0.5Mb区域，经查询DGV、DECIPHER、OMIM、UCSC以及PubMed公共数据库资源，该片段为多态性。
chr3:880001-1440000_dup	Benign / Likely Benign	Likely pathogenic	no	3号染色体p26.3处重复0.56Mb区域，有文献报道，1例3p26.3(chr3:1149286-1348884, hg19)重复患者的主要临床表征为发育迟缓，身材矮小，关节过度活动，小头畸形，前发际低，第二、三脚趾并趾等[pmid:26257835]。
chr19:22380001-22940000_dup	Benign / Likely Benign	Benign / Likely Benign	yes	19号染色体p12处重复0.56Mb区域，经查询DGV、DECIPHER、OMIM、UCSC以及PubMed公共数据库资源，该片段为多态性。
chr6:67900001-68220000_del	Benign / Likely Benign	Benign / Likely Benign	yes	6号染色体q12处缺失0.32Mb区域，经查询DGV、DECIPHER、OMIM、UCSC以及PubMed公共数据库资源，该片段为多态性。
chr22:25640001-25940000_dup	Benign / Likely Benign	Benign / Likely Benign	yes	22号染色体q11.23-q12.1处重复0.3Mb区域，经查询DGV、DECIPHER、OMIM、UCSC以及PubMed公共数据库资源，该片段为多态性。
chr15:42760001-43100000_del	VOUS	VOUS	yes	15号染色体q15.1-q15.2处缺失0.34Mb区域，经查询DGV、DECIPHER、OMIM、UCSC以及PubMed公共数据库资源，致病性未知。
chr17:1-300000_del	VOUS	VOUS	yes	17号染色体p13.3处缺失0.3Mb区域，经查询DGV、DECIPHER、OMIM、UCSC以及PubMed公共数据库资源，致病性未知。
chr22:18880001-21920000_del	Pathogenic	Pathogenic	yes	22号染色体q11.21处缺失3.04Mb区域，覆盖了DIGEORGE SYNDROME; DGS (proximal, A-B) 100.00%的区域，.；覆盖了22q11 deletion syndrome (Velocardiofacial / DiGeorge syndrome) 100.00%的区域，22q11 deletion syndrome (Velocardiofacial / DiGeorge syndrome)综合征表型几乎涉及机体各个部分，即使同一家系的患者也具有表型异质性，其患者常见的症状和体征包括先天性心脏病、腭裂及其他特殊面容，免疫缺陷和自身免疫病也比较多见，其他包括呼吸问题、肾脏功能异常、低血钙症（可导致癫痫发作）、血小板减少、喂养困难、胃肠道问题、听力缺损和轻度身材矮小等，许多患儿早期存在生长发育迟缓、语言发育迟缓和学习困难，儿童期注意力缺陷多动症和孤独…
chr15:22800001-23100000_dup	Benign / Likely Benign	Benign / Likely Benign	yes	15号染色体q11.2处重复0.3Mb区域，经查询DGV、DECIPHER、OMIM、UCSC以及PubMed公共数据库资源，该片段为多态性。
chrX:6460001-8100000_del	Pathogenic	Pathogenic	yes	X染色体p22.31处缺失1.64Mb区域，覆盖了ICHTHYOSIS, X-LINKED; XLI 98.25%的区域，.；覆盖了Steroid sulphatase deficiency (STS) 97.77%的区域，Steroid sulphatase deficiency (STS)是一种x连锁隐性遗传的表皮脂类代谢异常疾病，也称为x染色体连锁鱼鳞癣，几乎全部见于男性患者，出生时或出生不久后发病，主要临床表征为四肢、面、颈、躯干、臀部常见大面积的鳞屑，以颈、面、躯干受累最严重，皮损持续存在且不随年龄而改善，部分患者并发角膜混浊、支气管哮喘、过敏性鼻炎等，部分女性携带者在臂及胫前可见轻度鳞屑。部分携带有xp22.3处更大缺失片段（包括临近基因）的患者，可能会表现出精神发育迟滞。包含了单倍剂量敏感基因：STS。包含了STS基因[OMIM:300747]100.00%的CDS区域，(…
chrY:16760001-24580000_del	Likely pathogenic	Likely pathogenic	yes	Y染色体q11.221-q11.223处缺失7.82Mb区域，覆盖了AZFb 75.03%的区域，Oligospermia；覆盖了AZFb+AZFc 58.95%的区域，AZFb+AZFc综合征患者主要的临床表征为男性不育，精子缺乏或严重的精子减少等[PMID:12297986]；覆盖了Chromosome Yq11 interstitial deletion syndrome 49.99%的区域，Spermatogenic failure, Y-linked, 1, 400042 (4)。
chr3:60800001-61100000_del	VOUS	VOUS	yes	3号染色体p14.2处缺失0.3Mb区域，经查询DGV、DECIPHER、OMIM、UCSC以及PubMed公共数据库资源，致病性未知。
chr5:46060001-46380000_dup	Benign / Likely Benign	Benign / Likely Benign	yes	5号染色体p12-p11处重复0.32Mb区域，经查询DGV、DECIPHER、OMIM、UCSC以及PubMed公共数据库资源，该片段为多态性。
chr7:110520001-111720000_dup	VOUS	VOUS	yes	7号染色体q31.1处重复1.2Mb区域，经查询DGV、DECIPHER、OMIM、UCSC以及PubMed公共数据库资源，致病性未知。
chr14:35120001-43940000_dup	VOUS	VOUS	yes	14号染色体q13.1-q21.2处重复8.82Mb区域，经查询DGV、DECIPHER、OMIM、UCSC以及PubMed公共数据库资源，致病性未知。
chr4:189280001-189660000_del	Benign / Likely Benign	Benign / Likely Benign	yes	4号染色体q35.2处缺失0.38Mb区域，经查询DGV、DECIPHER、OMIM、UCSC以及PubMed公共数据库资源，该片段为多态性。
chr19:20100001-20460000_dup	Benign / Likely Benign	Benign / Likely Benign	yes	19号染色体p12处重复0.36Mb区域，经查询DGV、DECIPHER、OMIM、UCSC以及PubMed公共数据库资源，该片段为多态性。
chr16:15040001-16380000_dup	Likely pathogenic	Likely pathogenic	yes	16号染色体p13.11处重复1.34Mb区域，覆盖了16p13.11 recurrent region (includes MYH11) duplication 100.00%的区域，.；覆盖了16p13.11 recurrent microduplication (neurocognitive disorder susceptibility locus) 89.33%的区域，16p13.11 recurrent microduplication (neurocognitive disorder susceptibility locus)综合征所在重复区域为神经认知障碍(自闭症，智力障碍，多发性先天畸形）易感区，患者可能表现为运动和语言功能发育迟缓，学习障碍，注意缺陷多动障碍，攻击性和破坏性行为，社会交往障碍，孤独症谱系障碍，心脏和主动脉畸形，法洛四联症，大血管转位，主动脉狭窄，关节过…
chr11:36240001-37160000_del	VOUS	VOUS	yes	11号染色体p13-p12处缺失0.92Mb区域，经查询DGV、DECIPHER、OMIM、UCSC以及PubMed公共数据库资源，致病性未知。
chr21:16800001-17900000_dup	VOUS	VOUS	yes	21号染色体q21.1处重复1.1Mb区域，经查询DGV、DECIPHER、OMIM、UCSC以及PubMed公共数据库资源，致病性未知。
chr11:48780001-50200000_dup2	VOUS	VOUS	yes	11号染色体p11.2-p11.12处重复1.42Mb区域，经查询DGV、DECIPHER、OMIM、UCSC以及PubMed公共数据库资源，致病性未知。
chr5:104440001-104740000_del	Benign / Likely Benign	VOUS	no	5号染色体q21.2-q21.3处缺失0.3Mb区域，经查询DGV、DECIPHER、OMIM、UCSC以及PubMed公共数据库资源，致病性未知。
chr14:22560001-22940000_del	Benign / Likely Benign	Benign / Likely Benign	yes	14号染色体q11.2处缺失0.38Mb区域，经查询DGV、DECIPHER、OMIM、UCSC以及PubMed公共数据库资源，该片段为多态性。
chr7:100140001-110280000_del	Pathogenic	Pathogenic	yes	7号染色体q22.1-q31.1处缺失10.14Mb区域，包含了AP1S1基因[OMIM:603531]100.00%的CDS区域，AP1S1基因[OMIM:603531]的突变与ERYTHROKERATODERMIA VARIABILIS 3(EKV3)[OMIM:609313]相关，EKV3为常染色体隐性遗传，患者主要表现为先天性神经耳聋，精神运动发育迟滞，生长发育迟缓，肌张力减退，外周神经病变，痢疾（严重至早夭）等；包含了PLOD3基因[OMIM:603066]100.00%的CDS区域，PLOD3基因[OMIM:603066]的突变与LYSYL HYDROXYLASE 3 (LH3) DEFICIENCY[OMIM:612394]相关，LH3 DEFICIENCY为常染色体隐性遗传，患者主要表现为肌肉萎缩，进行性脊柱侧凸，特殊面容，耳聋，生长发育迟缓等；包含了SLC26A3基因[…
chr12:64940001-68540000_del	Likely pathogenic	Pathogenic	no	12号染色体q14.2-q15处缺失3.6Mb区域，覆盖了12q14 microdeletion syndrome 97.05%的区域，12q14 microdeletion syndrome综合征患者常见的临床表征有特殊面容（前额突出、三角脸、鼻梁突出、宽鼻梁、高腭、小下颌），皮肤色素沉着明显，脊柱侧弯，多发性骨斑点症，脆弱性骨硬化，室间隔缺损，脏器异常（异位肾、肝脏形状异常、小肠旋转不良），轻度精神发育迟滞（学习困难、乐于交际、乐于表达和重复），胎儿宫内发育迟缓，婴儿期生长发育不良，匀称性身材矮小，食欲差，喂养困难等，偶见部分患者的足有肢骨纹状肥厚症。包含了单倍剂量敏感基因：LEMD3,HMGA2。
chr11:50360001-51600000_dup	VOUS	VOUS	yes	11号染色体p11.12处重复1.24Mb区域，经查询DGV、DECIPHER、OMIM、UCSC以及PubMed公共数据库资源，致病性未知。
chr1:248000001-248540000_dup	Benign / Likely Benign	Benign / Likely Benign	yes	1号染色体q44处重复0.54Mb区域，经查询DGV、DECIPHER、OMIM、UCSC以及PubMed公共数据库资源，该片段为多态性。
chr15:33160001-33560000_dup2	VOUS	VOUS	yes	15号染色体q13.3处重复0.4Mb区域，经查询DGV、DECIPHER、OMIM、UCSC以及PubMed公共数据库资源，致病性未知。
chrX:30620001-31460000_dup	Pathogenic	Pathogenic	yes	X染色体p21.2处重复0.84Mb区域，包含了GK基因[OMIM:300474]100.00%的CDS区域，Chromosome Xp21 deletion syndrome [OMIM:300679]，该综合征是由NR0B2基因、GK基因以及DMD基因的微缺失导致的临近基因综合征，其患者主要的临床表征为先天性肾上腺发育不良，甘油尿症，高甘油血症，智力障碍，痉挛，骨质疏松，精神运动发育迟缓，杜氏肌营养不良等。有文献报道，1例dmd基因dup ex65–79患者（性别未知）的临床表征为duchenne muscular dystrophy (dmd)[omim:310200]与智力障碍[pmid:19040728]；2例dmd基因dup ex2–3患者（男性）的临床表征为dmd或bmd，2例dmd基因dup ex2患者（男性）的临床表征为dmd或bmd[pmid:19074751]；1例…
chr17:14100001-15800000_del	Pathogenic	Pathogenic	yes	17号染色体p12处缺失1.7Mb区域，覆盖了Hereditary Liability to Pressure Palsies (HNPP) 99.85%的区域，Hereditary Liability to Pressure Palsies(HNPP)综合征是一种常染色体显性遗传的周围神经病，又称腊肠样神经病、家族性复发性多神经病，患者典型的临床表现为青少年起病，轻微牵拉、压迫后反复出现受累神经支配区域的麻木和肌无力，其特征性病理改变为节段性脱髓鞘和局灶性髓鞘增厚，形似腊肠样结构，其电生理变化的特点是弥漫性的神经传导速度(NCV)减慢，该病患者以感觉运动性神经病最多见，纯感觉性或纯运动性神经病较少见，几乎均为无痛性，其中腓神经、正中神经、尺神经、桡神经、臂丛神经等容易受损，症状多于数周或数月内自行恢复，少数可遗留部分神经功能缺损，该病目前无特效治疗方法，关键在于预防，避免重体力劳动和外…
chr7:12340001-12500000_dup	VOUS	VOUS	yes	7号染色体p21.3处重复0.16Mb区域，经查询DGV、DECIPHER、OMIM、UCSC以及PubMed公共数据库资源，致病性未知。
chrY:17020001-17840000_dup	VOUS	VOUS	yes	Y染色体q11.221处重复0.82Mb区域，经查询DGV、DECIPHER、OMIM、UCSC以及PubMed公共数据库资源，致病性未知。
chr10:68160001-68400000_del	VOUS	VOUS	yes	10号染色体q21.3处缺失0.24Mb区域，经查询DGV、DECIPHER、OMIM、UCSC以及PubMed公共数据库资源，致病性未知。
chr20:46460001-47140000_dup	Benign / Likely Benign	Benign / Likely Benign	yes	20号染色体q13.13处重复0.68Mb区域，经查询DGV、DECIPHER、OMIM、UCSC以及PubMed公共数据库资源，该片段为多态性。
chr10:49420001-51140000_dup	Likely pathogenic	Pathogenic	no	10号染色体q11.22-q11.23处重复1.72Mb区域，包含了ERCC6基因[OMIM:609413]100.00%的CDS区域，ERCC6基因[OMIM:609413]，该基因的突变与Cockayne syndrome B (CSB)[OMIM:133540]相关，CSB为常染色体隐性遗传，患者主要表现为宫内发育迟缓，低出生体重，产后生长发育迟缓，智力障碍，先天性白内障，皮下脂肪组织减少，关节挛缩，面部异常，驼背，侏儒症，感音神经性听力损失等；包含了SLC18A3基因[OMIM:600336]100.00%的CDS区域，SLC18A3[OMIM:600336]的突变与congenital myasthenic syndrome-21 (CMS21)[OMIM:617239]相关，CMS21为常染色体隐性遗传，其患者主要表现为左心室功能减退，喂养困难，肌张力低下，呼吸暂停等。有文献…
chr7:138540001-159138663_del	Pathogenic	Pathogenic	yes	7号染色体q34-q36.3处缺失20.6Mb区域，包含了单倍剂量敏感基因：KCNH2,KMT2C,DPP6,SHH,MNX1。包含了BRAF基因[OMIM:164757]100.00%的CDS区域，BRAF基因[OMIM:164757]，该基因的突变与cardiofaciocutaneous syndrome-1 (CFC1)[OMIM:115150]和Noonan syndrome 7(NS7)[OMIM:613706]相关，CFC1为常染色体显性遗传，患者主要表现为特殊面容，肾盂积水，房间隔缺损，肥厚性心肌病，巨头，指弯曲，漏斗胸，脾肿大，生长受限，身材矮小，轻度至中度精神发育迟滞，癫痫，肌张力减退，脑积水，胼胝体发育不良等现象，NS7为常染色体显性遗传，其患者主要表现为脊柱侧凸，特殊面容，先天性心脏病，新生儿生长受限，身材矮小，轻度至中度认知障碍，肌张力减退等；包含了CNTNAP…
chr7:72720001-74420000_del	Pathogenic	Pathogenic	yes	7号染色体q11.23处缺失1.7Mb区域，覆盖了WILLIAMS-BEUREN SYNDROME; WBS 100.00%的区域，.；覆盖了Williams-Beuren syndrome (WBS) 100.00%的区域，Williams-Beuren syndrome (WBS)患者表型多样，一般表现为轻度至中度智力障碍或学习困难，特殊面容，结缔组织异常，内分泌异常，个性和性格特殊，身材矮小，生长缓慢，具有婴儿特发性高钙血症和心脏缺陷，约80%的患者先天性心脏缺陷，主动脉瓣狭窄约占75%，一般是局限性的瓣上狭窄型，更多是弥漫性的主动脉发育不良型，这两种类型趋于进行性，狭窄之处可阻塞冠状动脉，引起猝死，患儿对视觉-空间任务如画画和拼图等明显困难，但其语言、音乐和死记硬背式学习能力较好，性格开朗，友好动人，热衷于取悦别人，注意力缺陷，焦虑和恐惧也是常见症状；覆盖了Williams-Be…
chr5:175560001-177480000_del	Pathogenic	Pathogenic	yes	5号染色体q35.2-q35.3处缺失1.92Mb区域，覆盖了SOTOS SYNDROME 1; SOTOS1 100.00%的区域，.；覆盖了Sotos syndrome 100.00%的区域，Sotos syndrome综合征患者主要表现为儿童及青少年期的过度生长，巨脑畸形伴精神发育迟滞及行为异常，特殊面容（长脸、突出的前额，头发稀疏，脸裂下斜，尖下颌，眼球震颤，远视斜视，中耳炎，高腭，牙齿发育不全），骨骼异常（骨龄超前、关节松弛、大手大脚、膝外翻、指骨腕骨成熟不一致、脊柱侧凹），神经系统异常（新生儿张力低下、反射亢进、协调性差、癫痫、胼胝体发育不全），先天性心脏缺陷（室间隔缺损、房间隔缺损、动脉导管未闭）等症状。包含了单倍剂量敏感基因：NSD1。包含了SLC34A1基因[OMIM:182309]100.00%的CDS区域，SLC34A1基因[OMIM:182309]，该基因的突变与…
chr3:5800000-6240000_dup	Benign / Likely Benign	Benign / Likely Benign	yes	3号染色体p26.1处重复0.44Mb区域，经查询DGV、DECIPHER、OMIM、UCSC以及PubMed公共数据库资源，该片段为多态性。
chr6:95820000-96580000_dup	VOUS	VOUS	yes	6号染色体q16.1处重复0.76Mb区域，经查询DGV、DECIPHER、OMIM、UCSC以及PubMed公共数据库资源，致病性未知。
chr6:39160000-39480000_del	VOUS	VOUS	yes	6号染色体p21.2处缺失0.32Mb区域，经查询DGV、DECIPHER、OMIM、UCSC以及PubMed公共数据库资源，致病性未知。
chr1:245120001-246140000_dup	VOUS	VOUS	yes	1号染色体q44处重复1.02Mb区域，经查询DGV、DECIPHER、OMIM、UCSC以及PubMed公共数据库资源，致病性未知。
chr13:63500001-63860000_del	Benign / Likely Benign	Benign / Likely Benign	yes	13号染色体q21.31处缺失0.36Mb区域，经查询DGV、DECIPHER、OMIM、UCSC以及PubMed公共数据库资源，该片段为多态性。
chr11:50220001-50640000_dup	Benign / Likely Benign	Benign / Likely Benign	yes	11号染色体p11.12处重复0.42Mb区域，经查询DGV、DECIPHER、OMIM、UCSC以及PubMed公共数据库资源，该片段为多态性。
chr11:48840001-50220000_dup	VOUS	VOUS	yes	11号染色体p11.12处重复1.38Mb区域，经查询DGV、DECIPHER、OMIM、UCSC以及PubMed公共数据库资源，致病性未知。
chr2:13620001-14120000_dup	Benign / Likely Benign	Benign / Likely Benign	yes	2号染色体p24.3处重复0.5Mb区域，经查询DGV、DECIPHER、OMIM、UCSC以及PubMed公共数据库资源，该片段为多态性。
chr15:32020001-32440000_dup	Benign / Likely Benign	VOUS	no	15号染色体q13.3处重复0.42Mb区域，经查询DGV、DECIPHER、OMIM、UCSC以及PubMed公共数据库资源，致病性未知。
chr14:22440001-22920000_del	Benign / Likely Benign	Benign / Likely Benign	yes	14号染色体q11.2处缺失0.48Mb区域，经查询DGV、DECIPHER、OMIM、UCSC以及PubMed公共数据库资源，该片段为多态性。
chr21:15060001-18660000_dup	VOUS	VOUS	yes	21号染色体q11.2-q21.1处重复3.6Mb区域，经查询DGV、DECIPHER、OMIM、UCSC以及PubMed公共数据库资源，致病性未知。
chr16:11160001-12220000_dup	VOUS	VOUS	yes	16号染色体p13.13处重复1.06Mb区域，经查询DGV、DECIPHER、OMIM、UCSC以及PubMed公共数据库资源，致病性未知。
chr7:14260001-27840000_del	Pathogenic	Pathogenic	yes	7号染色体p21.2-p15.2处缺失13.58Mb区域，包含了单倍剂量敏感基因：TWIST1。包含了TWIST1基因[OMIM:601622]100.00%的CDS区域，TWIST1基因[OMIM:601622]，该基因的突变与Saethre-Chotzen syndrome (SCS) [OMIM:101400]相关，SCS为常染色体显性遗传，患者主要表现为先天性心脏缺陷，并指（趾），颅缝早闭，腭裂，面容异常，桡尺骨融合症，身材矮小等现象；包含了FAM126A基因[OMIM:610531]100.00%的CDS区域，FAM126A基因[OMIM:610531]，该基因的突变与hypomyelinating leukodystrophy-5 (HLD5)[OMIM:610532]相关，HLD5为常染色体隐性遗传，患者主要表现为发育迟缓，运动发育迟缓，构音障碍，精神发育迟滞，脊柱侧弯，脑…
chr14:22380001-22980000_del	Benign / Likely Benign	Benign / Likely Benign	yes	14号染色体q11.2处缺失0.6Mb区域，经查询DGV、DECIPHER、OMIM、UCSC以及PubMed公共数据库资源，该片段为多态性。
chr7:5840001-12380000_dup	Likely pathogenic	Likely pathogenic	yes	7号染色体p22.1-p21.3处重复6.54Mb区域，有文献报道，1例7p21.3重复患者主要的临床表征为羊水过多，胎儿发育迟缓，dandye-walker畸形，内翻足，大动脉转位，特殊面容，小脑蚓部发育不全，小脑延髓池扩大等[pmid:22617776]；1例7p21.3重复患者主要的临床表征为智力障碍，行为重复，帕金森症，痴呆等[pmid:22016809]。
chr7:5840001-12380000_dup	Likely pathogenic	Likely pathogenic	yes	7号染色体p22.1-p21.3处重复6.54Mb区域，有文献报道，1例7p21.3重复患者主要的临床表征为羊水过多，胎儿发育迟缓，dandye-walker畸形，内翻足，大动脉转位，特殊面容，小脑蚓部发育不全，小脑延髓池扩大等[pmid:22617776]；1例7p21.3重复患者主要的临床表征为智力障碍，行为重复，帕金森症，痴呆等[pmid:22016809]。
chr16:78020001-78560000_dup	Benign / Likely Benign	Benign / Likely Benign	yes	16号染色体q23.1处重复0.54Mb区域，经查询DGV、DECIPHER、OMIM、UCSC以及PubMed公共数据库资源，该片段为多态性。
chr15:32120001-32520000_dup	Benign / Likely Benign	Benign / Likely Benign	yes	15号染色体q13.3处重复0.4Mb区域，经查询DGV、DECIPHER、OMIM、UCSC以及PubMed公共数据库资源，该片段为多态性。
chr2:13540001-14340000_dup	VOUS	VOUS	yes	2号染色体p24.3处重复0.8Mb区域，经查询DGV、DECIPHER、OMIM、UCSC以及PubMed公共数据库资源，致病性未知。
chr1:145380001-145840000_dup	VOUS	VOUS	yes	1号染色体q21.1处重复0.46Mb区域，经查询DGV、DECIPHER、OMIM、UCSC以及PubMed公共数据库资源，致病性未知。
chr2:242680001-243020000_dup	VOUS	VOUS	yes	2号染色体q37.3处重复0.34Mb区域，经查询DGV、DECIPHER、OMIM、UCSC以及PubMed公共数据库资源，致病性未知。
chr14:22500001-22920000_del	Benign / Likely Benign	Benign / Likely Benign	yes	14号染色体q11.2处缺失0.42Mb区域，经查询DGV、DECIPHER、OMIM、UCSC以及PubMed公共数据库资源，该片段为多态性。
chr7:64740001-65340000_del	Benign / Likely Benign	Benign / Likely Benign	yes	7号染色体q11.21处缺失0.6Mb区域，经查询DGV、DECIPHER、OMIM、UCSC以及PubMed公共数据库资源，该片段为多态性。
chr4:162340001-162820000_dup	Benign / Likely Benign	Benign / Likely Benign	yes	4号染色体q32.2处重复0.48Mb区域，经查询DGV、DECIPHER、OMIM、UCSC以及PubMed公共数据库资源，该片段为多态性。
chr17:44160001-44820000_dup	Benign / Likely Benign	Benign / Likely Benign	yes	17号染色体q21.31处重复0.66Mb区域，经查询DGV、DECIPHER、OMIM、UCSC以及PubMed公共数据库资源，该片段为多态性。
chr1:248360001-248680000_dup	Benign / Likely Benign	Benign / Likely Benign	yes	1号染色体q44处重复0.32Mb区域，经查询DGV、DECIPHER、OMIM、UCSC以及PubMed公共数据库资源，该片段为多态性。
chr22:25680001-26000000_dup	Benign / Likely Benign	Benign / Likely Benign	yes	22号染色体q11.23-q12.1处重复0.32Mb区域，经查询DGV、DECIPHER、OMIM、UCSC以及PubMed公共数据库资源，该片段为多态性。
chr13:112100001-112660000_dup	VOUS	VOUS	yes	13号染色体q34处重复0.56Mb区域，经查询DGV、DECIPHER、OMIM、UCSC以及PubMed公共数据库资源，致病性未知。
chr15:22740001-23060000_dup	Benign / Likely Benign	Benign / Likely Benign	yes	15号染色体q11.2处重复0.32Mb区域，经查询DGV、DECIPHER、OMIM、UCSC以及PubMed公共数据库资源，该片段为多态性。
chr17:14100001-15540000_del	Pathogenic	Pathogenic	yes	17号染色体p12处缺失1.44Mb区域，覆盖了Hereditary Liability to Pressure Palsies (HNPP) 99.85%的区域，Hereditary Liability to Pressure Palsies(HNPP)综合征是一种常染色体显性遗传的周围神经病，又称腊肠样神经病、家族性复发性多神经病，患者典型的临床表现为青少年起病，轻微牵拉、压迫后反复出现受累神经支配区域的麻木和肌无力，其特征性病理改变为节段性脱髓鞘和局灶性髓鞘增厚，形似腊肠样结构，其电生理变化的特点是弥漫性的神经传导速度(NCV)减慢，该病患者以感觉运动性神经病最多见，纯感觉性或纯运动性神经病较少见，几乎均为无痛性，其中腓神经、正中神经、尺神经、桡神经、臂丛神经等容易受损，症状多于数周或数月内自行恢复，少数可遗留部分神经功能缺损，该病目前无特效治疗方法，关键在于预防，避免重体力劳动和…
chrX:113360001-113780000_dup	Benign / Likely Benign	Benign / Likely Benign	yes	X染色体q23处重复0.42Mb区域，经查询DGV、DECIPHER、OMIM、UCSC以及PubMed公共数据库资源，该片段为多态性。
chr1:189320001-189540000_del2	VOUS	VOUS	yes	1号染色体q31.1处缺失0.22Mb区域，经查询DGV、DECIPHER、OMIM、UCSC以及PubMed公共数据库资源，致病性未知。
chr14:50500001-51360000_del	VOUS	VOUS	yes	14号染色体q21.3-q22.1处缺失0.86Mb区域，经查询DGV、DECIPHER、OMIM、UCSC以及PubMed公共数据库资源，致病性未知。
chr22:19040001-21800000_dup	Pathogenic	Pathogenic	yes	22号染色体q11.21处重复2.76Mb区域，覆盖了22q11 duplication syndrome 98.76%的区域，22q11 duplication syndrome存在外显不全的情况，该综合征患者表型从正常或几乎正常到严重，变化较大，最常见的临床症状有：智力障碍（97%）、精神运动发育迟滞（67%）、生长受限（63%）、肌张力低下（43%），说话鼻音重等，另外，22q11重复综合征患者都表现出不同程度的DGS/VCFS表型如腭咽发育不全、腭裂、先天性心脏病、耳聋、肾生殖系统畸形、胸腺缺如、无脾、认知障碍等，但也有其特定的表型，包括上位眉毛，眼睑下斜或伴下垂，轻度的小颌/缩颌，脸部细长等；覆盖了CHROMOSOME 22q11.2 DUPLICATION SYNDROME (proximal, A-D) 95.00%的区域，.；覆盖了CHROMOSOME 22q11.2 D…
chrY:14900001-15160000_del	Likely pathogenic	Likely pathogenic	yes	Y染色体q11.21-q11.221处缺失0.26Mb区域，覆盖了AZFa 31.77%的区域，AZFa综合征患者主要表现为青春期精子发生阻滞，75%的患者表现为病理上的唯支持细胞综合征ⅰ型（无精原细胞出现），生精上皮细胞缺乏及临床上的小睾丸症，25%的患者表现为严重少精子症，azfa区存在多个大片段缺失时，呈现同样的严重表型。。包含了USP9Y基因[OMIM:400005]47.57%的CDS区域，USP9Y基因[OMIM:400005]，该基因的突变与nonobstructive spermatogenic failure[OMIM:415000]相关，nonobstructive spermatogenic failure为Y染色体连锁遗传，患者主要表现为精子缺乏等。
chr3:96320001-97180000_dup	Benign / Likely Benign	Benign / Likely Benign	yes	3号染色体q11.2处重复0.86Mb区域，经查询DGV、DECIPHER、OMIM、UCSC以及PubMed公共数据库资源，该片段为多态性。
chr8:160001-28240000_dup	Pathogenic	Pathogenic	yes	8号染色体p23.3-p21.1处重复28.08Mb区域，覆盖了8p23.1 duplication syndrome 100.00%的区域，8p23.1 duplication syndrome综合征临床表型多变，比较常见的临床表征包括轻度至中度生长发育迟滞和（或）学习障碍，先天性心脏病（房/室间隔缺损）和轻度特殊面容（鼻梁突出/薄上唇/前额突出/弓形眉等），部分患者合并其他表型，包括行为异常，注意缺陷多动障碍（ADHD），癫痫，巨头，唇/腭裂，眼部异常，平衡障碍，肌张力减退，睾丸鞘膜积液，第二、三趾并趾，六指畸形，肾上腺功能不全，新生儿呼吸窘迫，脑瘫，语言发育迟缓等，该综合征患者在胎儿期即可表现出程度不一的先天畸形（可能仅仅表现出一个凸出的前额或弓形眉）；覆盖了8p23.1 recurrent region (includes GATA4) duplication 100.00%的区…
chr10:34920001-35340000_dup	Benign / Likely Benign	Benign / Likely Benign	yes	10号染色体p11.21处重复0.42Mb区域，经查询DGV、DECIPHER、OMIM、UCSC以及PubMed公共数据库资源，该片段为多态性。
chr2:360001-1780000_dup	VOUS	Likely pathogenic	no	2号染色体p25.3处重复1.42Mb区域，包含了PXDN基因[OMIM:605158]100.00%的CDS区域，PXDN基因[OMIM:605158]的突变与Corneal opacification and other ocular anomalies(COPOA)[OMIM:269400]相关，COPOA为常染色体隐性遗传，患者主要表现为先天性巩膜化角膜等。有文献报道，myt1l基因的单倍剂量不足可能导致智力障碍和行为异常[pmid:26240977]；1例2p25.3(chr2:2167643-2538140,hg19)重复患者主要临床表现为智力障碍，语言发育迟缓，渐进性小头畸形，注意缺陷多动障碍，睡眠障碍，攻击性行为，特殊面容，第五指屈指畸形等[pmid:25232846]。
chrX:6460001-8140000_dup	VOUS	VOUS	yes	X染色体p22.31处重复1.68Mb区域，经查询DGV、DECIPHER、OMIM、UCSC以及PubMed公共数据库资源，致病性未知。
chr14:22400001-22920000_del	Benign / Likely Benign	Benign / Likely Benign	yes	14号染色体q11.2处缺失0.52Mb区域，经查询DGV、DECIPHER、OMIM、UCSC以及PubMed公共数据库资源，该片段为多态性。
chr14:106080001-106500000_dup2	Benign / Likely Benign	VOUS	no	14号染色体q32.33处重复0.42Mb区域，经查询DGV、DECIPHER、OMIM、UCSC以及PubMed公共数据库资源，致病性未知。
chr15:32020001-32440000_dup	Benign / Likely Benign	VOUS	no	15号染色体q13.3处重复0.42Mb区域，经查询DGV、DECIPHER、OMIM、UCSC以及PubMed公共数据库资源，致病性未知。
chr14:22600001-22940000_del	Benign / Likely Benign	Benign / Likely Benign	yes	14号染色体q11.2处缺失0.34Mb区域，经查询DGV、DECIPHER、OMIM、UCSC以及PubMed公共数据库资源，该片段为多态性。
chr7:17180001-17680000_dup	Benign / Likely Benign	Benign / Likely Benign	yes	7号染色体p21.1处重复0.5Mb区域，经查询DGV、DECIPHER、OMIM、UCSC以及PubMed公共数据库资源，该片段为多态性。
chr18:18540001-78020000_dup	Pathogenic	Pathogenic	yes	18号染色体q11.1-q23处重复59.48Mb区域，包含了MIB1基因[OMIM:608677]100.00%的CDS区域，MIB1基因[OMIM:608677]，该基因的突变与Left ventricular noncompaction-7 (LVNC7)[OMIM:615092]相关，LVNC7为常染色体显性遗传，患者主要表现为左心室心肌致密化不全；包含了GATA6基因[OMIM:601656]100.00%的CDS区域，GATA6基因[OMIM:601656]，该基因的突变与ATRIOVENTRICULAR SEPTAL DEFECT 5 (AVSD5)[OMIM:614474]和HEART DEFECTS， CONGENITAL， AND OTHER CONGENITAL ANOMALIES (HDCA) [OMIM:600001]相关，AVSD5为常染色体显性遗传，患者主要…
chrX:32840001-34020000_dup	Pathogenic	Pathogenic	yes	X染色体p21.1处重复1.18Mb区域，有文献报道，2例dmd基因dup ex2–3患者（男性）的临床表征为dmd或bmd，2例dmd基因dup ex2患者（男性）的临床表征为dmd或bmd[pmid:19074751]；1例dmd基因del ex49-50患者（性别未知）的临床表征为bmd或dmd[pmid:16030524]；1例dmd基因dup ex3–5患者（性别未知）的临床表征为dmd，1例dmd基因dup ex3患者（性别未知）的临床表征为bmd[pmid:25482253]。
chr10:134580001-134900000_dup	Benign / Likely Benign	VOUS	no	10号染色体q26.3处重复0.32Mb区域，经查询DGV、DECIPHER、OMIM、UCSC以及PubMed公共数据库资源，致病性未知。
chr11:80420001-80820000_dup	Benign / Likely Benign	Benign / Likely Benign	yes	11号染色体q14.1处重复0.4Mb区域，经查询DGV、DECIPHER、OMIM、UCSC以及PubMed公共数据库资源，该片段为多态性。
chr14:22600001-22920000_del	Benign / Likely Benign	Benign / Likely Benign	yes	14号染色体q11.2处缺失0.32Mb区域，经查询DGV、DECIPHER、OMIM、UCSC以及PubMed公共数据库资源，该片段为多态性。
chr6:37280001-38040000_dup	VOUS	VOUS	yes	6号染色体p21.2处重复0.76Mb区域，经查询DGV、DECIPHER、OMIM、UCSC以及PubMed公共数据库资源，致病性未知。
chr18:68640001-68960000_dup	Benign / Likely Benign	Benign / Likely Benign	yes	18号染色体q22.2-q22.3处重复0.32Mb区域，经查询DGV、DECIPHER、OMIM、UCSC以及PubMed公共数据库资源，该片段为多态性。
chr6:162700001-163000000_dup	Benign / Likely Benign	Benign / Likely Benign	yes	6号染色体q26处重复0.3Mb区域，经查询DGV、DECIPHER、OMIM、UCSC以及PubMed公共数据库资源，该片段为多态性。
chr4:188140001-188560000_dup	Benign / Likely Benign	Benign / Likely Benign	yes	4号染色体q35.2处重复0.42Mb区域，经查询DGV、DECIPHER、OMIM、UCSC以及PubMed公共数据库资源，该片段为多态性。
chrX:5400001-6040000_dup	VOUS	VOUS	yes	X染色体p22.32-p22.31处重复0.64Mb区域，经查询DGV、DECIPHER、OMIM、UCSC以及PubMed公共数据库资源，致病性未知。
chr7:42280001-42620000_dup	VOUS	VOUS	yes	7号染色体p14.1处重复0.34Mb区域，经查询DGV、DECIPHER、OMIM、UCSC以及PubMed公共数据库资源，致病性未知。
chr10:34660001-35320000_dup	VOUS	VOUS	yes	10号染色体p11.21处重复0.66Mb区域，经查询DGV、DECIPHER、OMIM、UCSC以及PubMed公共数据库资源，致病性未知。
chr12:37980001-39000000_dup	Benign / Likely Benign	Benign / Likely Benign	yes	12号染色体q11-q12处重复1.02Mb区域，经查询DGV、DECIPHER、OMIM、UCSC以及PubMed公共数据库资源，该片段为多态性。
chr2:125420001-126800000_dup	VOUS	VOUS	yes	2号染色体q14.3处重复1.38Mb区域，经查询DGV、DECIPHER、OMIM、UCSC以及PubMed公共数据库资源，致病性未知。
chr15:29500001-32360000_dup	Likely pathogenic	Pathogenic	no	15号染色体q13.1-q13.3处重复2.86Mb区域，包含了NSMCE3基因[OMIM:608243]100.00%的CDS区域，NSMCE3基因[OMIM:608243]的突变与lung disease， immunodeficiency， and chromosome breakage syndrome (LICS)[OMIM:617241]相关，LICS为常染色体隐性遗传，患者主要表现为轻度面部异常，肺部疾病，免疫力低下，发育停滞，轻度精神运动发育迟滞等。有文献报道，一个家系中有2例15q13.2-q13.3重复患者（兄弟）的共同临床表征为自闭症，其母亲携带相同片段，无明显临床表征[pmid:18805830]；15q11.2-q13.1重复患者的主要临床表征为产前产后发育迟缓，特殊面容，巨头畸形，身体不对称，喂养困难以及智力障碍等现象[pmid:28592837]；1例母源性…
chr8:86840001-87300000_dup	Benign / Likely Benign	Benign / Likely Benign	yes	8号染色体q21.2-q21.3处重复0.46Mb区域，经查询DGV、DECIPHER、OMIM、UCSC以及PubMed公共数据库资源，该片段为多态性。
chr4:52680001-59560000_dup	VOUS	VOUS	yes	4号染色体q11-q13.1处重复6.88Mb区域，经查询DGV、DECIPHER、OMIM、UCSC以及PubMed公共数据库资源，致病性未知。
chr7:64700001-65180000_del	Benign / Likely Benign	Benign / Likely Benign	yes	7号染色体q11.21处缺失0.48Mb区域，经查询DGV、DECIPHER、OMIM、UCSC以及PubMed公共数据库资源，该片段为多态性。
chr9:11720001-12080000_del	VOUS	VOUS	yes	9号染色体p23处缺失0.36Mb区域，经查询DGV、DECIPHER、OMIM、UCSC以及PubMed公共数据库资源，致病性未知。
chr4:178140001-179780000_dup	VOUS	VOUS	yes	4号染色体q34.3处重复1.64Mb区域，经查询DGV、DECIPHER、OMIM、UCSC以及PubMed公共数据库资源，致病性未知。
chr16:21980001-22420000_dup	VOUS	VOUS	yes	16号染色体p12.2处重复0.44Mb区域，经查询DGV、DECIPHER、OMIM、UCSC以及PubMed公共数据库资源，致病性未知。
chr18:23060001-23520000_dup	Benign / Likely Benign	Benign / Likely Benign	yes	18号染色体q11.2处重复0.46Mb区域，经查询DGV、DECIPHER、OMIM、UCSC以及PubMed公共数据库资源，该片段为多态性。
chr4:189400001-189760000_del	Benign / Likely Benign	Benign / Likely Benign	yes	4号染色体q35.2处缺失0.36Mb区域，经查询DGV、DECIPHER、OMIM、UCSC以及PubMed公共数据库资源，该片段为多态性。
chr2:193500001-194080000_del	VOUS	VOUS	yes	2号染色体q32.3处缺失0.58Mb区域，经查询DGV、DECIPHER、OMIM、UCSC以及PubMed公共数据库资源，致病性未知。
chr3:195720001-197380000_del	Pathogenic	Pathogenic	yes	3号染色体q29处缺失1.66Mb区域，覆盖了CHROMOSOME 3q29 DELETION SYNDROME 100.00%的区域，.；覆盖了3q29 microdeletion syndrome 100.00%的区域，3q29 microdeletion syndrome综合征患者缺失片段的大小几乎相同，但临床表现多变，其常见表型包括轻度/中度智力障碍，语言学习障碍，轻度特殊面容（长脸，短人中，高鼻梁）等，其罕见表型包括胃肠道疾病（包括胃食管返流病），牙齿畸形，婴儿期喂养困难，整体发育迟缓，出生时体重过低，新生儿肌张力低下，新生儿呼吸窘迫，色素沉着异常，周期性的中耳感染，心脏缺陷（特别是动脉导管未闭），孤独谱系障碍，注意力缺陷多动障碍，步态共济失调，胸壁畸形，长锥状指，韧带松弛，小头，唇腭裂，马蹄肾，尿道下裂（男性）等。包含了TFRC基因[OMIM:190010]100.00%的C…
chr4:156800001-190940000_del	Pathogenic	Pathogenic	yes	4号染色体q32.1-q35.2处缺失34.14Mb区域，包含了TLL1基因[OMIM:606742]100.00%的CDS区域，TLL1基因[OMIM:606742]的突变与Atrial Septal Defect 6(ASD6)[OMIM:613087]相关，ASD6为常染色体显性遗传，患者主要表现为房间隔缺损，部分患者表现出房间隔动脉瘤，永久性房颤，心动过缓；包含了NEK1基因[OMIM:604588]100.00%的CDS区域，NEK1基因[OMIM:604588]的突变与Short Rib-Polydactyly Syndrome Type II(SRPS， TYPE II)[OMIM:263520]相关，SRPS， TYPE II为常染色体隐性遗传，患者主要表现为短肋骨，四肢短小，多指趾畸形及包括心脏、小肠、生殖器、肾、肝脏和胰腺在内的多种器官的异常；包含了AGA基因[OMI…
chr14:22640001-22940000_del	Benign / Likely Benign	Benign / Likely Benign	yes	14号染色体q11.2处缺失0.3Mb区域，经查询DGV、DECIPHER、OMIM、UCSC以及PubMed公共数据库资源，该片段为多态性。
chr15:22740001-23060000_del	Benign / Likely Benign	Likely pathogenic	no	15号染色体q11.2处缺失0.32Mb区域，覆盖了15q11.2 recurrent region (BP1-BP2) (includes NIPA1) deletion 88.04%的区域，.。包含了NIPA1基因[OMIM:608145]29.73%的CDS区域，NIPA1基因[OMIM:608145]的突变与spastic paraplegia 6（SPG6）[OMIM:600363]相关，SPG6为常染色体显性遗传，该患者主要表现为下肢痉挛，括约肌障碍等。有文献报道，9例患者检测到15q11.2(chr15:20300000-20640000,hg18)区域缺失，其中多例患者的共同临床表征为运动和语言发育迟缓，先天性畸形，行为问题（包括注意缺陷多动障碍、自闭症、强迫症）等[pmid:19328872]；该区域缺失患者临床表型多样且存在外显不全的情况[pmid:25689425]…
chr1:248340001-248680000_dup	Benign / Likely Benign	Benign / Likely Benign	yes	1号染色体q44处重复0.34Mb区域，经查询DGV、DECIPHER、OMIM、UCSC以及PubMed公共数据库资源，该片段为多态性。
chr9:300001-680000_dup	Benign / Likely Benign	Benign / Likely Benign	yes	9号染色体p24.3处重复0.38Mb区域，经查询DGV、DECIPHER、OMIM、UCSC以及PubMed公共数据库资源，该片段为多态性。
chr14:22400001-22980000_del	Benign / Likely Benign	Benign / Likely Benign	yes	14号染色体q11.2处缺失0.58Mb区域，经查询DGV、DECIPHER、OMIM、UCSC以及PubMed公共数据库资源，该片段为多态性。
chr9:320001-680000_dup	Benign / Likely Benign	Benign / Likely Benign	yes	9号染色体p24.3处重复0.36Mb区域，经查询DGV、DECIPHER、OMIM、UCSC以及PubMed公共数据库资源，该片段为多态性。
chr7:139060001-139920000_del	Benign / Likely Benign	Benign / Likely Benign	yes	7号染色体q34处缺失0.86Mb区域，经查询DGV、DECIPHER、OMIM、UCSC以及PubMed公共数据库资源，该片段为多态性。
chr9:340001-680000_dup	Benign / Likely Benign	Benign / Likely Benign	yes	9号染色体p24.3处重复0.34Mb区域，经查询DGV、DECIPHER、OMIM、UCSC以及PubMed公共数据库资源，该片段为多态性。
chr14:22560001-22920000_del	Benign / Likely Benign	Benign / Likely Benign	yes	14号染色体q11.2处缺失0.36Mb区域，经查询DGV、DECIPHER、OMIM、UCSC以及PubMed公共数据库资源，该片段为多态性。
chr15:32020001-32420000_dup	Benign / Likely Benign	VOUS	no	15号染色体q13.3处重复0.4Mb区域，经查询DGV、DECIPHER、OMIM、UCSC以及PubMed公共数据库资源，致病性未知。
chr7:8080001-8720000_dup	Benign / Likely Benign	Benign / Likely Benign	yes	7号染色体p21.3处重复0.64Mb区域，经查询DGV、DECIPHER、OMIM、UCSC以及PubMed公共数据库资源，该片段为多态性。
chr4:187920001-188960000_dup	Benign / Likely Benign	Benign / Likely Benign	yes	4号染色体q35.2处重复1.04Mb区域，经查询DGV、DECIPHER、OMIM、UCSC以及PubMed公共数据库资源，该片段为多态性。
chr9:11840001-12240000_del	Benign / Likely Benign	Benign / Likely Benign	yes	9号染色体p23处缺失0.4Mb区域，经查询DGV、DECIPHER、OMIM、UCSC以及PubMed公共数据库资源，该片段为多态性。
chr18:71460001-78020000_del	Pathogenic	Pathogenic	yes	18号染色体q22.3-q23处缺失6.56Mb区域，包含了TSHZ1基因[OMIM:614427]100.00%的CDS区域，TSHZ1基因[OMIM:614427]，该基因的单倍剂量不足可导致Congenital aural atresia (CAA)[OMIM:607842][PMID:22152683]，CAA为常染色体显性遗传，患者主要临床表征为双侧传导性听力损失，外耳道内侧完整骨闭锁（一些病人），外耳道局部发育不全最终发展为盲瘘（一些病人），鼓膜退化（一些病人），嗅觉减退等；包含了CTDP1基因[OMIM:604927]100.00%的CDS区域，CTDP1基因[OMIM:604927]，该基因的突变与congenital cataracts with facial dysmorphism and neuropathy (CCFDN)[OMIM:604168]相关，CCFDN…
chr16:15500001-16380000_dup	VOUS	Likely pathogenic	no	16号染色体p13.11处重复0.88Mb区域，覆盖了16p13.11 recurrent region (includes MYH11) duplication 100.00%的区域，.；覆盖了16p13.11 recurrent microduplication (neurocognitive disorder susceptibility locus) 58.67%的区域，16p13.11 recurrent microduplication (neurocognitive disorder susceptibility locus)综合征所在重复区域为神经认知障碍(自闭症，智力障碍，多发性先天畸形）易感区，患者可能表现为运动和语言功能发育迟缓，学习障碍，注意缺陷多动障碍，攻击性和破坏性行为，社会交往障碍，孤独症谱系障碍，心脏和主动脉畸形，法洛四联症，大血管转位，主动脉狭窄，关节过…
chr16:29300001-30240000_dup	Pathogenic	Pathogenic	yes	16号染色体p11.2处重复0.94Mb区域，覆盖了CHROMOSOME 16p11.2 DUPLICATION SYNDROME 100.00%的区域，.；覆盖了16p11.2 microduplication syndrome 100.00%的区域，16p11.2 microduplication syndrome综合征存在外显不全的情况[PMID:19914906]，患者表型具有高度的异质性，主要表现为特殊面容，发育迟缓，语言发育延迟，认知障碍，智力障碍，患者患注意力缺陷多动障碍发病率增高，孤独症谱系障碍易感性增加，部分患者还可能表现为体重低，头部略小，少数患者表现出癫痫，先天性膈疝，肾脏和泌尿道畸形，手指和脚趾细长等，此外，患者出现其他精神健康问题（包括精神分裂症、焦虑、抑郁）的风险增加。包含了KIF22基因[OMIM:603213]100.00%的CDS区域，KIF22基因的突…
chrX:140340001-140740000_dup	Benign / Likely Benign	Benign / Likely Benign	yes	X染色体q27.2处重复0.4Mb区域，经查询DGV、DECIPHER、OMIM、UCSC以及PubMed公共数据库资源，该片段为多态性。
chr9:200001-680000_dup	Likely pathogenic	VOUS	no	9号染色体p24.3处重复0.48Mb区域，经查询DGV、DECIPHER、OMIM、UCSC以及PubMed公共数据库资源，致病性未知。
chr4:8340001-8560000_del	VOUS	VOUS	yes	4号染色体p16.1处缺失0.22Mb区域，经查询DGV、DECIPHER、OMIM、UCSC以及PubMed公共数据库资源，致病性未知。
chr7:78460001-79620000_dup	VOUS	VOUS	yes	7号染色体q21.11处重复1.16Mb区域，经查询DGV、DECIPHER、OMIM、UCSC以及PubMed公共数据库资源，致病性未知。
chr4:57940001-58260000_dup	VOUS	VOUS	yes	4号染色体q12处重复0.32Mb区域，经查询DGV、DECIPHER、OMIM、UCSC以及PubMed公共数据库资源，致病性未知。
chr16:29640001-30100000_del	Likely pathogenic	Pathogenic	no	16号染色体p11.2处缺失0.46Mb区域，覆盖了CHROMOSOME 16p11.2 DELETION SYNDROME, 593-KB 81.84%的区域，.。包含了KIF22基因[OMIM:603213]100.00%的CDS区域，KIF22基因的突变与SPONDYLOEPIMETAPHYSEAL DYSPLASIA WITH MULTIPLE DISLOCATIONS[OMIM:603546]相关，SPONDYLOEPIMETAPHYSEAL DYSPLASIA WITH MULTIPLE DISLOCATIONS为常染色体显性遗传，患者主要表现为张力减退，髋关节脱位和关节松弛，骨骼畸形（膝、脊柱和臀部等），身材矮小以及面中部发育不良等；包含了PRRT2基因[OMIM:614386]100.00%的CDS区域，PRRT2基因[OMIM:614386]的突变与阵发性运动障碍[OM…
chr22:20300001-51180000_dup	Pathogenic	Pathogenic	yes	22号染色体q11.21-q13.33处重复30.88Mb区域，覆盖了22q11.2 recurrent region (distal type I, D-E/F) duplication 100.00%的区域，.；覆盖了Chromosome 22q13 duplication syndrome 99.53%的区域，Chromosome 22q13 duplication syndrome[OMIM:615538]综合征患者主要临床表征有特殊面容（睑裂开裂、倒向性内眦赘皮），注意缺陷多动障碍，发育迟缓，学习障碍，全身性强直性癫痫等；覆盖了22q11 duplication syndrome 47.18%的区域，22q11 duplication syndrome存在外显不全的情况，该综合征患者表型从正常或几乎正常到严重，变化较大，最常见的临床症状有：智力障碍（97%）、精神运动发育迟滞（…
chr7:62000001-62660000_dup	Benign / Likely Benign	Benign / Likely Benign	yes	7号染色体q11.21处重复0.66Mb区域，经查询DGV、DECIPHER、OMIM、UCSC以及PubMed公共数据库资源，该片段为多态性。
chr18:7140001-7580000_dup	Benign / Likely Benign	Benign / Likely Benign	yes	18号染色体p11.23处重复0.44Mb区域，经查询DGV、DECIPHER、OMIM、UCSC以及PubMed公共数据库资源，该片段为多态性。
chr7:64460001-64880000_del	Benign / Likely Benign	Benign / Likely Benign	yes	7号染色体q11.21处缺失0.42Mb区域，经查询DGV、DECIPHER、OMIM、UCSC以及PubMed公共数据库资源，该片段为多态性。
chr15:28060001-28420000_dup	Benign / Likely Benign	VOUS	no	15号染色体q12-q13.1处重复0.36Mb区域，经查询DGV、DECIPHER、OMIM、UCSC以及PubMed公共数据库资源，致病性未知。
chr2:110840001-111200000_del	Benign / Likely Benign	Benign / Likely Benign	yes	2号染色体q13处缺失0.36Mb区域，经查询DGV、DECIPHER、OMIM、UCSC以及PubMed公共数据库资源，该片段为多态性。
chr7:7600001-7920000_dup	Benign / Likely Benign	Benign / Likely Benign	yes	7号染色体p21.3处重复0.32Mb区域，经查询DGV、DECIPHER、OMIM、UCSC以及PubMed公共数据库资源，该片段为多态性。
chr15:31900001-32440000_dup	Benign / Likely Benign	Likely pathogenic	no	15号染色体q13.3处重复0.54Mb区域，有文献报道，1例15q13.3重复患者(patient 64)主要的临床表征为中度发育迟缓[pmid:20506139]；1例15q13.3重复患者主要的临床表征为腭裂，轻度脑积水，智力障碍，巨头畸形，身材矮小，四肢短小，听力损失，语言障碍等，其父携带此重复片段，无明显的临床表征，1例15q13.3重复患者主要的临床表征为腭裂[pmid:28503599]；该区域重复（包含chrna7基因）异常表征的外显率比其他大多数基因组疾病的低[pmid:21841781]。同时，DGV数据库查询到正常人携带此重复片段的记录。
chr7:56260001-58060000_dup	VOUS	VOUS	yes	7号染色体p11.2-p11.1处重复1.8Mb区域，经查询DGV、DECIPHER、OMIM、UCSC以及PubMed公共数据库资源，致病性未知。
chr20:2080001-2600000_dup	Benign / Likely Benign	Benign / Likely Benign	yes	20号染色体p13处重复0.52Mb区域，经查询DGV、DECIPHER、OMIM、UCSC以及PubMed公共数据库资源，该片段为多态性。
chr1:117400001-117820000_del	VOUS	VOUS	yes	1号染色体p13.1-p12处缺失0.42Mb区域，经查询DGV、DECIPHER、OMIM、UCSC以及PubMed公共数据库资源，致病性未知。
chrX:143800001-143980000_del	VOUS	VOUS	yes	X染色体q27.3处缺失0.18Mb区域，经查询DGV、DECIPHER、OMIM、UCSC以及PubMed公共数据库资源，致病性未知。
chr9:200001-520000_del	Likely pathogenic	Likely pathogenic	yes	9号染色体p24.3处缺失0.32Mb区域，包含了DOCK8基因[OMIM:611432]100.00%的CDS区域，DOCK8基因[OMIM:611432]，该基因的突变与 hyper-IgE recurrent infection syndrome [OMIM:243700]相关，hyper-IgE recurrent infection syndrome为常染色体隐性遗传，患者主要表现为血清IgE增加，结缔组织、骨骼异常，复发性细菌、病毒、真菌感染，复发性皮肤脓肿等。有文献报道，1例9p24.3(chr9:203861-506989,hg19)缺失患者主要的临床表征为chiari ii畸形，阻塞性脑积水，癫痫吞咽困难，发育迟缓等，1例9p24.3(chr9:203861-430789,hg19)缺失患者主要的临床表征为发育迟缓等[pmid:27891178]。
chr16:29640001-30240000_del	Likely pathogenic	Pathogenic	no	16号染色体p11.2处缺失0.6Mb区域，覆盖了CHROMOSOME 16p11.2 DELETION SYNDROME, 593-KB 100.00%的区域，.。包含了KIF22基因[OMIM:603213]100.00%的CDS区域，KIF22基因的突变与SPONDYLOEPIMETAPHYSEAL DYSPLASIA WITH MULTIPLE DISLOCATIONS[OMIM:603546]相关，SPONDYLOEPIMETAPHYSEAL DYSPLASIA WITH MULTIPLE DISLOCATIONS为常染色体显性遗传，患者主要表现为张力减退，髋关节脱位和关节松弛，骨骼畸形（膝、脊柱和臀部等），身材矮小以及面中部发育不良等；包含了PRRT2基因[OMIM:614386]100.00%的CDS区域，PRRT2基因[OMIM:614386]的突变与阵发性运动障碍[OM…
chr1:54940001-55340000_dup	Benign / Likely Benign	Benign / Likely Benign	yes	1号染色体p32.3处重复0.4Mb区域，经查询DGV、DECIPHER、OMIM、UCSC以及PubMed公共数据库资源，该片段为多态性。
chrX:6460001-8140000_del	Likely pathogenic	Pathogenic	no	X染色体p22.31处缺失1.68Mb区域，覆盖了Steroid sulphatase deficiency (STS) 99.75%的区域，Steroid sulphatase deficiency (STS)是一种x连锁隐性遗传的表皮脂类代谢异常疾病，也称为x染色体连锁鱼鳞癣，几乎全部见于男性患者，出生时或出生不久后发病，主要临床表征为四肢、面、颈、躯干、臀部常见大面积的鳞屑，以颈、面、躯干受累最严重，皮损持续存在且不随年龄而改善，部分患者并发角膜混浊、支气管哮喘、过敏性鼻炎等，部分女性携带者在臂及胫前可见轻度鳞屑。部分携带有xp22.3处更大缺失片段（包括临近基因）的患者，可能会表现出精神发育迟滞；覆盖了ICHTHYOSIS, X-LINKED; XLI 99.75%的区域，.。包含了单倍剂量敏感基因：STS。包含了STS基因[OMIM:300747]100.00%的CDS区域，(…
chr2:13600001-14240000_dup	Benign / Likely Benign	Benign / Likely Benign	yes	2号染色体p24.3处重复0.64Mb区域，经查询DGV、DECIPHER、OMIM、UCSC以及PubMed公共数据库资源，该片段为多态性。
chr14:44760001-45380000_del	VOUS	VOUS	yes	14号染色体q21.2处缺失0.62Mb区域，经查询DGV、DECIPHER、OMIM、UCSC以及PubMed公共数据库资源，致病性未知。
chr2:194060001-194600000_dup	Benign / Likely Benign	Benign / Likely Benign	yes	2号染色体q32.3处重复0.54Mb区域，经查询DGV、DECIPHER、OMIM、UCSC以及PubMed公共数据库资源，该片段为多态性。
chrX:6440001-8080000_dup	VOUS	VOUS	yes	X染色体p22.31处重复1.64Mb区域，经查询DGV、DECIPHER、OMIM、UCSC以及PubMed公共数据库资源，致病性未知。
chr4:190160001-190460000_dup	Benign / Likely Benign	Benign / Likely Benign	yes	4号染色体q35.2处重复0.3Mb区域，经查询DGV、DECIPHER、OMIM、UCSC以及PubMed公共数据库资源，该片段为多态性。
chr10:57540001-58840000_del	VOUS	VOUS	yes	10号染色体q21.1处缺失1.3Mb区域，经查询DGV、DECIPHER、OMIM、UCSC以及PubMed公共数据库资源，致病性未知。
chrX:134400001-134760000_del	VOUS	VOUS	yes	X染色体q26.3处缺失0.36Mb区域，经查询DGV、DECIPHER、OMIM、UCSC以及PubMed公共数据库资源，致病性未知。
chr7:17260001-17660000_dup	Benign / Likely Benign	Benign / Likely Benign	yes	7号染色体p21.1处重复0.4Mb区域，经查询DGV、DECIPHER、OMIM、UCSC以及PubMed公共数据库资源，该片段为多态性。
chr15:95940001-102400000_del	Pathogenic	Pathogenic	yes	15号染色体q26.2-q26.3处缺失6.46Mb区域，覆盖了Chromosome 15q26-qter deletion syndrome 47.93%的区域，Chromosome 15q26-qter deletion syndrome[OMIM:612626]综合征患者主要表现为宫内发育迟缓，四肢畸形，小头畸型，精神运动发育迟缓，智力障碍，先天性心脏异常等。包含了单倍剂量敏感基因：IGF1R。包含了NR2F2基因[OMIM:107773]100.00%的CDS区域，NR2F2基因[OMIM:107773]，该基因的突变与multiple types of congenital heart defects-4(CHTD4)[OMIM:615779]相关，CHTD4为常染色体显性遗传，患者主要表现为房室间隔缺损、室间隔缺损、主动脉瓣狭窄、法洛四联症、左心发育不全等；包含了IGF1R基…
chr14:22560001-22940000_del	Benign / Likely Benign	Benign / Likely Benign	yes	14号染色体q11.2处缺失0.38Mb区域，经查询DGV、DECIPHER、OMIM、UCSC以及PubMed公共数据库资源，该片段为多态性。
chr2:52680001-53540000_del	VOUS	VOUS	yes	2号染色体p16.3-p16.2处缺失0.86Mb区域，经查询DGV、DECIPHER、OMIM、UCSC以及PubMed公共数据库资源，致病性未知。
chr12:34300001-34720000_dup	Benign / Likely Benign	Benign / Likely Benign	yes	12号染色体p11.1处重复0.42Mb区域，经查询DGV、DECIPHER、OMIM、UCSC以及PubMed公共数据库资源，该片段为多态性。
chr8:118360001-118840000_dup	VOUS	VOUS	yes	8号染色体q24.11处重复0.48Mb区域，经查询DGV、DECIPHER、OMIM、UCSC以及PubMed公共数据库资源，致病性未知。
chr11:91080001-134960000_dup	Pathogenic	Pathogenic	yes	11号染色体q14.3-q25处重复43.88Mb区域，包含了CEP57基因[OMIM:607951]100.00%的CDS区域，CEP57基因[OMIM:607951]，该基因的突变与MOSAIC VARIEGATED ANEUPLOIDY SYNDROME 2 (MVA2)[OMIM:614114]相关，MVA2为常染色体隐性遗传，患者主要表现为主动脉缩窄，主动脉瓣下狭窄，房间隔缺损，室间隔缺损，胎儿宫内发育迟缓，小头畸形，身材矮小，低出生体重等，部分患者还表现为生长激素缺乏症，甲状腺功能减退症，特殊面容，先天性心脏缺陷，轻度精神发育迟滞，肌张力减退，听力障碍，指/趾弯曲等；包含了MTMR2基因[OMIM:603557]100.00%的CDS区域，MTMR2基因[OMIM:603557]，该基因的突变与CMT4B1[OMIM:601382]相关，CMT4B1为常染色体隐性遗传，患者主…
chr8:460001-1500000_dup	VOUS	VOUS	yes	8号染色体p23.3处重复1.04Mb区域，经查询DGV、DECIPHER、OMIM、UCSC以及PubMed公共数据库资源，致病性未知。
chr18:120001-1320000_del	Benign / Likely Benign	Benign / Likely Benign	yes	18号染色体p11.32处缺失1.2Mb区域，经查询DGV、DECIPHER、OMIM、UCSC以及PubMed公共数据库资源，该片段为多态性。
chr3:183720001-184760000_dup	VOUS	VOUS	yes	3号染色体q27.1-q27.2处重复1.04Mb区域，经查询DGV、DECIPHER、OMIM、UCSC以及PubMed公共数据库资源，致病性未知。
chr15:32100001-32420000_dup	Benign / Likely Benign	Benign / Likely Benign	yes	15号染色体q13.3处重复0.32Mb区域，经查询DGV、DECIPHER、OMIM、UCSC以及PubMed公共数据库资源，该片段为多态性。
chr9:13580001-13840000_del	VOUS	VOUS	yes	9号染色体p23处缺失0.26Mb区域，经查询DGV、DECIPHER、OMIM、UCSC以及PubMed公共数据库资源，致病性未知。
chr16:6740001-8060000_dup	VOUS	VOUS	yes	16号染色体p13.3-p13.2处重复1.32Mb区域，经查询DGV、DECIPHER、OMIM、UCSC以及PubMed公共数据库资源，致病性未知。
chr18:19360001-19900000_del	Likely pathogenic	Pathogenic	no	18号染色体q11.2处缺失0.54Mb区域，包含了单倍剂量敏感基因：GATA6。包含了MIB1基因[OMIM:608677]68.76%的CDS区域，MIB1基因[OMIM:608677]，该基因的突变与Left ventricular noncompaction-7 (LVNC7)[OMIM:615092]相关，LVNC7为常染色体显性遗传，患者主要表现为左心室心肌致密化不全；包含了GATA6基因[OMIM:601656]100.00%的CDS区域，GATA6基因[OMIM:601656]，该基因的突变与ATRIOVENTRICULAR SEPTAL DEFECT 5 (AVSD5)[OMIM:614474]和HEART DEFECTS， CONGENITAL， AND OTHER CONGENITAL ANOMALIES (HDCA) [OMIM:600001]相关，AVSD5为常…
chr7:110440001-110680000_del	VOUS	VOUS	yes	7号染色体q31.1处缺失0.24Mb区域，经查询DGV、DECIPHER、OMIM、UCSC以及PubMed公共数据库资源，致病性未知。
chr1:247040001-247360000_dup	Benign / Likely Benign	Benign / Likely Benign	yes	1号染色体q44处重复0.32Mb区域，经查询DGV、DECIPHER、OMIM、UCSC以及PubMed公共数据库资源，该片段为多态性。
chr2:13700001-14320000_dup	Benign / Likely Benign	Benign / Likely Benign	yes	2号染色体p24.3处重复0.62Mb区域，经查询DGV、DECIPHER、OMIM、UCSC以及PubMed公共数据库资源，该片段为多态性。
chr5:12400001-12840000_del	VOUS	VOUS	yes	5号染色体p15.2处缺失0.44Mb区域，经查询DGV、DECIPHER、OMIM、UCSC以及PubMed公共数据库资源，致病性未知。
chr6:80100001-80360000_dup	VOUS	VOUS	yes	6号染色体q14.1处重复0.26Mb区域，经查询DGV、DECIPHER、OMIM、UCSC以及PubMed公共数据库资源，致病性未知。
chr5:28220001-28720000_del	VOUS	VOUS	yes	5号染色体p14.1处缺失0.5Mb区域，经查询DGV、DECIPHER、OMIM、UCSC以及PubMed公共数据库资源，致病性未知。
chr7:62020001-62660000_dup	Benign / Likely Benign	Benign / Likely Benign	yes	7号染色体q11.21处重复0.64Mb区域，经查询DGV、DECIPHER、OMIM、UCSC以及PubMed公共数据库资源，该片段为多态性。
chr20:14700001-15000000_del	Benign / Likely Benign	Benign / Likely Benign	yes	20号染色体p12.1处缺失0.3Mb区域，经查询DGV、DECIPHER、OMIM、UCSC以及PubMed公共数据库资源，该片段为多态性。
chr2:33980001-35040000_dup	VOUS	VOUS	yes	2号染色体p22.3处重复1.06Mb区域，经查询DGV、DECIPHER、OMIM、UCSC以及PubMed公共数据库资源，致病性未知。
chr14:106520001-106840000_dup	Benign / Likely Benign	Benign / Likely Benign	yes	14号染色体q32.33处重复0.32Mb区域，经查询DGV、DECIPHER、OMIM、UCSC以及PubMed公共数据库资源，该片段为多态性。
chrX:5120001-5480000_dup	VOUS	VOUS	yes	X染色体p22.32处重复0.36Mb区域，经查询DGV、DECIPHER、OMIM、UCSC以及PubMed公共数据库资源，致病性未知。
chr22:25620001-25920000_dup	Benign / Likely Benign	Benign / Likely Benign	yes	22号染色体q11.23-q12.1处重复0.3Mb区域，经查询DGV、DECIPHER、OMIM、UCSC以及PubMed公共数据库资源，该片段为多态性。
chrX:6340001-8140000_dup	VOUS	VOUS	yes	X染色体p22.31处重复1.8Mb区域，经查询DGV、DECIPHER、OMIM、UCSC以及PubMed公共数据库资源，致病性未知。
chr21:25060001-25960000_dup2	VOUS	VOUS	yes	21号染色体q21.2处重复0.9Mb区域，经查询DGV、DECIPHER、OMIM、UCSC以及PubMed公共数据库资源，致病性未知。
chrX:7280001-7600000_del	Benign / Likely Benign	Benign / Likely Benign	yes	X染色体p22.31处缺失0.32Mb区域，经查询DGV、DECIPHER、OMIM、UCSC以及PubMed公共数据库资源，该片段为多态性。
chr19:20060001-20400000_del	Benign / Likely Benign	Benign / Likely Benign	yes	19号染色体p12处缺失0.34Mb区域，经查询DGV、DECIPHER、OMIM、UCSC以及PubMed公共数据库资源，该片段为多态性。
chr8:123280001-123580000_dup	Benign / Likely Benign	Benign / Likely Benign	yes	8号染色体q24.13处重复0.3Mb区域，经查询DGV、DECIPHER、OMIM、UCSC以及PubMed公共数据库资源，该片段为多态性。
chr11:48060001-48940000_dup	Benign / Likely Benign	Benign / Likely Benign	yes	11号染色体p11.2-p11.12处重复0.88Mb区域，经查询DGV、DECIPHER、OMIM、UCSC以及PubMed公共数据库资源，该片段为多态性。
chr2:131000001-131480000_dup	Benign / Likely Benign	Benign / Likely Benign	yes	2号染色体q21.1处重复0.48Mb区域，经查询DGV、DECIPHER、OMIM、UCSC以及PubMed公共数据库资源，该片段为多态性。
chrX:6460001-8040000_dup	VOUS	VOUS	yes	X染色体p22.31处重复1.58Mb区域，经查询DGV、DECIPHER、OMIM、UCSC以及PubMed公共数据库资源，致病性未知。
chr11:81360001-81740000_del	VOUS	VOUS	yes	11号染色体q14.1处缺失0.38Mb区域，经查询DGV、DECIPHER、OMIM、UCSC以及PubMed公共数据库资源，致病性未知。
chr15:32020001-32520000_dup	Benign / Likely Benign	VOUS	no	15号染色体q13.3处重复0.5Mb区域，经查询DGV、DECIPHER、OMIM、UCSC以及PubMed公共数据库资源，致病性未知。
chrX:140380001-140780000_del	Benign / Likely Benign	Benign / Likely Benign	yes	X染色体q27.2处缺失0.4Mb区域，经查询DGV、DECIPHER、OMIM、UCSC以及PubMed公共数据库资源，该片段为多态性。
chr3:59920001-60160000_del	VOUS	VOUS	yes	3号染色体p14.2处缺失0.24Mb区域，经查询DGV、DECIPHER、OMIM、UCSC以及PubMed公共数据库资源，致病性未知。
chr1:146540001-147440000_del	Likely pathogenic	Pathogenic	no	1号染色体q21.1-q21.2处缺失0.9Mb区域，覆盖了CHROMOSOME 1q21.1 DELETION SYNDROME, 1.35-MB 100.00%的区域，.；覆盖了1q21.1 recurrent microdeletion (susceptibility locus for neurodevelopmental disorders) 66.67%的区域，1q21.1 recurrent microdeletion (susceptibility locus for neurodevelopmental disorders)综合征存在外显不全的情况，临床表型高度可变，常见表型有轻度至中度发育迟缓，轻度特殊面容（表型多样，如前额凸出、深眼窝、球状鼻、内眦赘皮、长人中等），轻度至中度智力障碍，小头畸形，其他偶发特征包括心脏畸形（主动脉异常、房间隔缺损），骨骼异常（拇指/趾异…
chr1:239920001-240300000_dup	Benign / Likely Benign	Benign / Likely Benign	yes	1号染色体q43处重复0.38Mb区域，经查询DGV、DECIPHER、OMIM、UCSC以及PubMed公共数据库资源，该片段为多态性。
chr3:197020001-197320000_dup	Benign / Likely Benign	Benign / Likely Benign	yes	3号染色体q29处重复0.3Mb区域，经查询DGV、DECIPHER、OMIM、UCSC以及PubMed公共数据库资源，该片段为多态性。
chr2:131540001-132080000_del	Benign / Likely Benign	Benign / Likely Benign	yes	2号染色体q21.1处缺失0.54Mb区域，经查询DGV、DECIPHER、OMIM、UCSC以及PubMed公共数据库资源，该片段为多态性。
chr1:146600001-147360000_dup	Likely pathogenic	Pathogenic	no	1号染色体q21.1-q21.2处重复0.76Mb区域，覆盖了CHROMOSOME 1q21.1 DUPLICATION SYNDROME 93.02%的区域，.；覆盖了1q21.1 recurrent microduplication (possible susceptibility locus for neurodevelopmental disorders) 56.30%的区域，1q21.1 recurrent microduplication (possible susceptibility locus for neurodevelopmental disorders)综合征存在外显不全的情况，部分重复片段携带者无异常表型，患者主要表征有轻度/中度智力障碍，轻度/中度发育迟缓，轻度特殊面容（前额凸出、眼距宽、低耳位、内眦赘皮，宽而扁的鼻梁等），巨头畸形，脑胼胝体和小脑蚓部发育不全…
chr7:64680001-65180000_del	Benign / Likely Benign	Benign / Likely Benign	yes	7号染色体q11.21处缺失0.5Mb区域，经查询DGV、DECIPHER、OMIM、UCSC以及PubMed公共数据库资源，该片段为多态性。
chr4:2140001-2540000_del	Benign / Likely Benign	Benign / Likely Benign	yes	4号染色体p16.3处缺失0.4Mb区域，经查询DGV、DECIPHER、OMIM、UCSC以及PubMed公共数据库资源，该片段为多态性。
chr2:78660001-79840000_dup	VOUS	VOUS	yes	2号染色体p12处重复1.18Mb区域，经查询DGV、DECIPHER、OMIM、UCSC以及PubMed公共数据库资源，致病性未知。
chr1:247680001-249220000_del	VOUS	VOUS	yes	1号染色体q44处缺失1.54Mb区域，经查询DGV、DECIPHER、OMIM、UCSC以及PubMed公共数据库资源，致病性未知。
chr11:48620001-49420000_dup	Benign / Likely Benign	Benign / Likely Benign	yes	11号染色体p11.2-p11.12处重复0.8Mb区域，经查询DGV、DECIPHER、OMIM、UCSC以及PubMed公共数据库资源，该片段为多态性。
chr18:58540001-78020000_del	Pathogenic	Pathogenic	yes	18号染色体q21.32-q23处缺失19.48Mb区域，覆盖了Chromosome 18q deletion syndrome 32.73%的区域，Chromosome 18q deletion syndrome[OMIM:601808]综合征患者主要表现为智力障碍，身材矮小，张力减退，听力障碍，足部畸形，生长激素缺乏，动脉导管未闭，室间隔缺损，房间隔缺损，小脑发育不全等。包含了PIGN基因[OMIM:606097]100.00%的CDS区域，PIGN基因[OMIM:606097]，该基因的突变与MULTIPLE CONGENITAL ANOMALIES-HYPOTONIA-SEIZURES SYNDROME 1 (MCAHS1)[OMIM:614080]相关，MCAHS1为常染色体隐性遗传，患者主要表现为智力障碍，精神运动发育迟缓，癫痫，房间隔缺损，动脉导管未闭，卵圆孔未闭，羊水过多…
chrX:2700001-3160000_dup	Benign / Likely Benign	Benign / Likely Benign	yes	X染色体p22.33处重复0.46Mb区域，经查询DGV、DECIPHER、OMIM、UCSC以及PubMed公共数据库资源，该片段为多态性。
chr7:7520001-7920000_dup	Benign / Likely Benign	Benign / Likely Benign	yes	7号染色体p21.3处重复0.4Mb区域，经查询DGV、DECIPHER、OMIM、UCSC以及PubMed公共数据库资源，该片段为多态性。
chr14:22480001-22920000_del	Benign / Likely Benign	Benign / Likely Benign	yes	14号染色体q11.2处缺失0.44Mb区域，经查询DGV、DECIPHER、OMIM、UCSC以及PubMed公共数据库资源，该片段为多态性。
chr17:14100001-15420000_del	Likely pathogenic	Pathogenic	no	17号染色体p12处缺失1.32Mb区域，覆盖了NEUROPATHY, HEREDITARY, WITH LIABILITY TO PRESSURE PALSIES; HNPP 99.62%的区域，.；覆盖了Hereditary Liability to Pressure Palsies (HNPP) 96.14%的区域，Hereditary Liability to Pressure Palsies(HNPP)综合征是一种常染色体显性遗传的周围神经病，又称腊肠样神经病、家族性复发性多神经病，患者典型的临床表现为青少年起病，轻微牵拉、压迫后反复出现受累神经支配区域的麻木和肌无力，其特征性病理改变为节段性脱髓鞘和局灶性髓鞘增厚，形似腊肠样结构，其电生理变化的特点是弥漫性的神经传导速度(NCV)减慢，该病患者以感觉运动性神经病最多见，纯感觉性或纯运动性神经病较少见，几乎均为无痛性，其中腓神经…
chr2:13580001-14300000_dup	Benign / Likely Benign	Benign / Likely Benign	yes	2号染色体p24.3处重复0.72Mb区域，经查询DGV、DECIPHER、OMIM、UCSC以及PubMed公共数据库资源，该片段为多态性。
chr14:106980001-107280000_del	Benign / Likely Benign	Benign / Likely Benign	yes	14号染色体q32.33处缺失0.3Mb区域，经查询DGV、DECIPHER、OMIM、UCSC以及PubMed公共数据库资源，该片段为多态性。
chr15:32020001-32500000_dup	Benign / Likely Benign	VOUS	no	15号染色体q13.3处重复0.48Mb区域，经查询DGV、DECIPHER、OMIM、UCSC以及PubMed公共数据库资源，致病性未知。
chr1:187900001-188340000_del	VOUS	VOUS	yes	1号染色体q31.1处缺失0.44Mb区域，经查询DGV、DECIPHER、OMIM、UCSC以及PubMed公共数据库资源，致病性未知。
chr18:7140001-7520000_dup	Benign / Likely Benign	Benign / Likely Benign	yes	18号染色体p11.23处重复0.38Mb区域，经查询DGV、DECIPHER、OMIM、UCSC以及PubMed公共数据库资源，该片段为多态性。
chr5:19000001-19300000_del	Benign / Likely Benign	Benign / Likely Benign	yes	5号染色体p14.3处缺失0.3Mb区域，经查询DGV、DECIPHER、OMIM、UCSC以及PubMed公共数据库资源，该片段为多态性。
chr13:19440001-20480000_dup	VOUS	VOUS	yes	13号染色体q11-q12.11处重复1.04Mb区域，经查询DGV、DECIPHER、OMIM、UCSC以及PubMed公共数据库资源，致病性未知。
chr7:17180001-17660000_dup	Benign / Likely Benign	Benign / Likely Benign	yes	7号染色体p21.1处重复0.48Mb区域，经查询DGV、DECIPHER、OMIM、UCSC以及PubMed公共数据库资源，该片段为多态性。
chr22:25620001-25920000_del	Benign / Likely Benign	Benign / Likely Benign	yes	22号染色体q11.23-q12.1处缺失0.3Mb区域，经查询DGV、DECIPHER、OMIM、UCSC以及PubMed公共数据库资源，该片段为多态性。
chrX:6440001-8140000_dup	VOUS	VOUS	yes	X染色体p22.31处重复1.7Mb区域，经查询DGV、DECIPHER、OMIM、UCSC以及PubMed公共数据库资源，致病性未知。
chr18:61400001-64200000_dup	VOUS	VOUS	yes	18号染色体q21.33-q22.1处重复2.8Mb区域，经查询DGV、DECIPHER、OMIM、UCSC以及PubMed公共数据库资源，致病性未知。
chr16:29660001-30240000_del	Likely pathogenic	Pathogenic	no	16号染色体p11.2处缺失0.58Mb区域，覆盖了CHROMOSOME 16p11.2 DELETION SYNDROME, 593-KB 98.18%的区域，.。包含了KIF22基因[OMIM:603213]100.00%的CDS区域，KIF22基因的突变与SPONDYLOEPIMETAPHYSEAL DYSPLASIA WITH MULTIPLE DISLOCATIONS[OMIM:603546]相关，SPONDYLOEPIMETAPHYSEAL DYSPLASIA WITH MULTIPLE DISLOCATIONS为常染色体显性遗传，患者主要表现为张力减退，髋关节脱位和关节松弛，骨骼畸形（膝、脊柱和臀部等），身材矮小以及面中部发育不良等；包含了PRRT2基因[OMIM:614386]100.00%的CDS区域，PRRT2基因[OMIM:614386]的突变与阵发性运动障碍[OM…
chrY:13200001-28820000_del	Pathogenic	Pathogenic	yes	Y染色体q11.1-q12处缺失15.62Mb区域，覆盖了AZFa 100.00%的区域，AZFa综合征患者主要表现为青春期精子发生阻滞，75%的患者表现为病理上的唯支持细胞综合征ⅰ型（无精原细胞出现），生精上皮细胞缺乏及临床上的小睾丸症，25%的患者表现为严重少精子症，azfa区存在多个大片段缺失时，呈现同样的严重表型。；覆盖了AZFb 100.00%的区域，Oligospermia；覆盖了AZFb+AZFc 100.00%的区域，AZFb+AZFc综合征患者主要的临床表征为男性不育，精子缺乏或严重的精子减少等[PMID:12297986]；覆盖了AZFc 100.00%的区域，AZFc综合征患者的临床表征存在异质性，不同患者的精子数量相差很大，可从无到正常，但伴随精子形态异常，睾丸组织学表现也为多样化，有些患者的表型与唯支持细胞综合征Ⅱ型相似，可见一些精原细胞呈现，但精子生成有限，有…
chr16:21940001-22500000_del	Pathogenic	Pathogenic	yes	16号染色体p12.2处缺失0.56Mb区域，覆盖了16p12.2 recurrent region (includes EEF2K, CDR2) deletion 100.00%的区域，.；覆盖了Recurrent 16p12.1 microdeletion (neurodevelopmental susceptibility locus) 100.00%的区域，Recurrent 16p12.1 microdeletion (neurodevelopmental susceptibility locus)综合征存在外显不全的情况，患者常见临床表征有发育迟缓，轻度到中度智力障碍，语言发育迟缓，轻度特殊面容，先天性心脏病，癫痫，精神和行为异常（抑郁症，精神分裂症，双向情感障碍），骨骼畸形等，部分患者表现为肌张力低下，听力损失，牙齿畸形，肾脏和生殖器官异常（男性），唇裂，腭裂等。包含了UQ…
chr15:32020001-32440000_del	VOUS	Pathogenic	no	15号染色体q13.3处缺失0.42Mb区域，覆盖了15q13.3 recurrent region (D-CHRNA7 to BP5) (includes CHRNA7 and OTUD7A) deletion 98.64%的区域，.；覆盖了CHROMOSOME 15q13.3 DELETION SYNDROME 33.53%的区域，.。有文献报道，chrna7基因单倍剂量不足是引起15q13.3 microdeletion syndrome表型的重要原因，chrna7基因杂合缺失存在外显不全的情况且患者表型具有高度临床变异性[pmid:19898479,22775350,21990074]。
chr10:108160001-108380000_del	VOUS	VOUS	yes	10号染色体q25.1处缺失0.22Mb区域，经查询DGV、DECIPHER、OMIM、UCSC以及PubMed公共数据库资源，致病性未知。
chr1:239920001-240300000_dup	Benign / Likely Benign	Benign / Likely Benign	yes	1号染色体q43处重复0.38Mb区域，经查询DGV、DECIPHER、OMIM、UCSC以及PubMed公共数据库资源，该片段为多态性。
chr14:25720001-26280000_dup	VOUS	VOUS	yes	14号染色体q12处重复0.56Mb区域，经查询DGV、DECIPHER、OMIM、UCSC以及PubMed公共数据库资源，致病性未知。
chr2:320001-820000_dup	Benign / Likely Benign	Benign / Likely Benign	yes	2号染色体p25.3处重复0.5Mb区域，经查询DGV、DECIPHER、OMIM、UCSC以及PubMed公共数据库资源，该片段为多态性。
chr1:54880001-55340000_dup	Benign / Likely Benign	Benign / Likely Benign	yes	1号染色体p32.3处重复0.46Mb区域，经查询DGV、DECIPHER、OMIM、UCSC以及PubMed公共数据库资源，该片段为多态性。
chr14:25600001-26160000_dup	VOUS	VOUS	yes	14号染色体q12处重复0.56Mb区域，经查询DGV、DECIPHER、OMIM、UCSC以及PubMed公共数据库资源，致病性未知。
chr10:30460001-31340000_dup	Benign / Likely Benign	Benign / Likely Benign	yes	10号染色体p11.23-p11.22处重复0.88Mb区域，经查询DGV、DECIPHER、OMIM、UCSC以及PubMed公共数据库资源，该片段为多态性。
chr11:119080001-134960000_dup	Pathogenic	Pathogenic	yes	11号染色体q23.3-q25处重复15.88Mb区域，包含了TECTA基因[OMIM:602574]100.00%的CDS区域，TECTA基因[OMIM:602574]的突变与DFNA12[OMIM:601543]和DFNB21[OMIM:603629]相关，DFNA12和DFNB21分别为常染色体显性遗传及常染色体隐性遗传，其患者表征均为神经性耳聋；包含了HYLS1基因[OMIM:610693]100.00%的CDS区域，HYLS1基因[OMIM:610693]的突变与HYDROLETHALUS SYNDROME 1(HLS1)[OMIM:236680]相关，HLS1为常染色体隐性遗传，患者主要表现为羊水过多，严重的产前脑积水，胎儿宫内发育迟缓，脐膨出，室间隔缺损，轴前多指（趾）畸形，百分之七十的病例属于死胎，出生的婴儿在出生后几个小时内死亡等；包含了KCNJ1基因[OMIM:600…
chr14:22540001-22960000_del	Benign / Likely Benign	Benign / Likely Benign	yes	14号染色体q11.2处缺失0.42Mb区域，经查询DGV、DECIPHER、OMIM、UCSC以及PubMed公共数据库资源，该片段为多态性。
chr2:66320001-67520000_dup	VOUS	VOUS	yes	2号染色体p14处重复1.2Mb区域，经查询DGV、DECIPHER、OMIM、UCSC以及PubMed公共数据库资源，致病性未知。
chr8:160001-12100000_del	Pathogenic	Pathogenic	yes	8号染色体p23.3-p23.1处缺失11.94Mb区域，覆盖了8p23.1 deletion syndrome 100.00%的区域，8p23.1 deletion syndrome综合征临床表现多变且不取决于缺失片段的大小，大部分常见的临床表现包括出生前/后生长发育迟滞，低出生体重，轻度至中度智力低下，特殊面容（小头畸形、前额突出且窄、宽鼻梁、内眦赘皮、高腭、短颈、低位耳伴耳外形异常等），精神运动发育迟滞，先天性心脏病（心房与心室缺陷、室间隔缺损、肺动脉瓣狭窄），语言发育迟缓，癫痫，行为异常（多动和冲动），先天性横膈疝等，一些男性患者合并隐睾和尿道下裂，也有部分患者智力正常的报道；覆盖了8p23.1 recurrent region (includes GATA4) deletion 100.00%的区域，.。包含了单倍剂量敏感基因：GATA4。包含了CLN8基因[OMIM:6078…
chrX:6440001-8120000_dup	VOUS	VOUS	yes	X染色体p22.31处重复1.68Mb区域，经查询DGV、DECIPHER、OMIM、UCSC以及PubMed公共数据库资源，致病性未知。
chr1:209060001-210500000_del	VOUS	Pathogenic	no	1号染色体q32.2处缺失1.44Mb区域，包含了单倍剂量敏感基因：IRF6。包含了IRF6基因[OMIM:607199]100.00%的CDS区域，IRF6基因的单倍剂量不足可能与口裂（唇裂和腭裂）相关，且患者的父亲携带该微缺失片段，无明显的临床表征[PMID:21447942]，同时有文献报道，2例IRF6基因纯合缺失患者的主要临床表征为唇腭裂[PMID:25579819]。有文献报道，该基因的单倍剂量不足可能与口裂（唇裂和腭裂）相关，且患者的父亲携带该微缺失片段，无明显的临床表征[pmid:21447942]；2例irf6基因纯合缺失患者的主要临床表征为唇腭裂[pmid:25579819]。
chr17:44180001-44800000_dup	VOUS	Benign / Likely Benign	no	17号染色体q21.31处重复0.62Mb区域，经查询DGV、DECIPHER、OMIM、UCSC以及PubMed公共数据库资源，该片段为多态性。
chr8:123280001-123580000_dup	Benign / Likely Benign	Benign / Likely Benign	yes	8号染色体q24.13处重复0.3Mb区域，经查询DGV、DECIPHER、OMIM、UCSC以及PubMed公共数据库资源，该片段为多态性。
chr5:116840001-117040000_del	VOUS	VOUS	yes	5号染色体q23.1处缺失0.2Mb区域，经查询DGV、DECIPHER、OMIM、UCSC以及PubMed公共数据库资源，致病性未知。
chr19:22320001-23140000_dup	Benign / Likely Benign	Benign / Likely Benign	yes	19号染色体p12处重复0.82Mb区域，经查询DGV、DECIPHER、OMIM、UCSC以及PubMed公共数据库资源，该片段为多态性。
chr14:22460001-23000000_del	Benign / Likely Benign	Benign / Likely Benign	yes	14号染色体q11.2处缺失0.54Mb区域，经查询DGV、DECIPHER、OMIM、UCSC以及PubMed公共数据库资源，该片段为多态性。
chrX:6480001-8140000_dup	VOUS	VOUS	yes	X染色体p22.31处重复1.66Mb区域，经查询DGV、DECIPHER、OMIM、UCSC以及PubMed公共数据库资源，致病性未知。
chr5:740001-1220000_dup	VOUS	VOUS	yes	5号染色体p15.33处重复0.48Mb区域，经查询DGV、DECIPHER、OMIM、UCSC以及PubMed公共数据库资源，致病性未知。
chr4:121400001-121620000_dup	VOUS	VOUS	yes	4号染色体q27处重复0.22Mb区域，经查询DGV、DECIPHER、OMIM、UCSC以及PubMed公共数据库资源，致病性未知。
chr2:1-220000_dup	VOUS	VOUS	yes	2号染色体p25.3处重复0.22Mb区域，经查询DGV、DECIPHER、OMIM、UCSC以及PubMed公共数据库资源，致病性未知。
chr22:18900001-21460000_del	Pathogenic	Pathogenic	yes	22号染色体q11.21处缺失2.56Mb区域，覆盖了DIGEORGE SYNDROME; DGS (proximal, A-B) 100.00%的区域，.；覆盖了22q11 deletion syndrome (Velocardiofacial / DiGeorge syndrome) 100.00%的区域，22q11 deletion syndrome (Velocardiofacial / DiGeorge syndrome)综合征表型几乎涉及机体各个部分，即使同一家系的患者也具有表型异质性，其患者常见的症状和体征包括先天性心脏病、腭裂及其他特殊面容，免疫缺陷和自身免疫病也比较多见，其他包括呼吸问题、肾脏功能异常、低血钙症（可导致癫痫发作）、血小板减少、喂养困难、胃肠道问题、听力缺损和轻度身材矮小等，许多患儿早期存在生长发育迟缓、语言发育迟缓和学习困难，儿童期注意力缺陷多动症和孤独…
chr2:51160001-54120000_dup2	VOUS	VOUS	yes	2号染色体p16.3-p16.2处重复2.96Mb区域，经查询DGV、DECIPHER、OMIM、UCSC以及PubMed公共数据库资源，致病性未知。
chr7:64680001-65180000_dup	Benign / Likely Benign	Benign / Likely Benign	yes	7号染色体q11.21处重复0.5Mb区域，经查询DGV、DECIPHER、OMIM、UCSC以及PubMed公共数据库资源，该片段为多态性。
chr11:54800001-55600000_dup	VOUS	VOUS	yes	11号染色体q11处重复0.8Mb区域，经查询DGV、DECIPHER、OMIM、UCSC以及PubMed公共数据库资源，致病性未知。
chr14:22460001-22960000_del	Benign / Likely Benign	Benign / Likely Benign	yes	14号染色体q11.2处缺失0.5Mb区域，经查询DGV、DECIPHER、OMIM、UCSC以及PubMed公共数据库资源，该片段为多态性。
chr14:22420001-22960000_del	Benign / Likely Benign	Benign / Likely Benign	yes	14号染色体q11.2处缺失0.54Mb区域，经查询DGV、DECIPHER、OMIM、UCSC以及PubMed公共数据库资源，该片段为多态性。
chr13:23640001-24060000_dup	Benign / Likely Benign	Benign / Likely Benign	yes	13号染色体q12.12处重复0.42Mb区域，经查询DGV、DECIPHER、OMIM、UCSC以及PubMed公共数据库资源，该片段为多态性。
chr3:41500001-41820000_del	Benign / Likely Benign	Benign / Likely Benign	yes	3号染色体p22.1处缺失0.32Mb区域，经查询DGV、DECIPHER、OMIM、UCSC以及PubMed公共数据库资源，该片段为多态性。
chrX:117640001-118160000_dup	VOUS	VOUS	yes	X染色体q24处重复0.52Mb区域，经查询DGV、DECIPHER、OMIM、UCSC以及PubMed公共数据库资源，致病性未知。
chr18:7080001-7440000_dup	VOUS	VOUS	yes	18号染色体p11.31-p11.23处重复0.36Mb区域，经查询DGV、DECIPHER、OMIM、UCSC以及PubMed公共数据库资源，致病性未知。
chr9:11340001-12480000_dup	VOUS	VOUS	yes	9号染色体p23处重复1.14Mb区域，经查询DGV、DECIPHER、OMIM、UCSC以及PubMed公共数据库资源，致病性未知。
chr15:22740001-23060000_dup	Benign / Likely Benign	Benign / Likely Benign	yes	15号染色体q11.2处重复0.32Mb区域，经查询DGV、DECIPHER、OMIM、UCSC以及PubMed公共数据库资源，该片段为多态性。
chr13:47040001-115100000_dup	Pathogenic	Pathogenic	yes	13号染色体q14.13-q34处重复68.06Mb区域，包含了SUCLA2基因[OMIM:603921]100.00%的CDS区域，SUCLA2基因[OMIM:603921]，该基因的突变与MITOCHONDRIAL DNA DEPLETION SYNDROME 5 (ENCEPHALOMYOPATHIC WITH OR WITHOUT METHYLMALONIC ACIDURIA) (MTDPS5)[OMIM:612073]相关，MTDPS5为常染色体隐性遗传，患者主要表现为智力障碍，严重的精神运动发育迟滞，张力减退，痉挛，癫痫，脑萎缩，生长受限，感音神经性耳聋等；包含了ITM2B基因[OMIM:603904]100.00%的CDS区域，ITM2B基因[OMIM:603904]，该基因的突变与cerebral amyloid angiopathy 1 [OMIM:176500]，ce…
chr17:14100001-15420000_del	Likely pathogenic	Pathogenic	no	17号染色体p12处缺失1.32Mb区域，覆盖了NEUROPATHY, HEREDITARY, WITH LIABILITY TO PRESSURE PALSIES; HNPP 99.62%的区域，.；覆盖了Hereditary Liability to Pressure Palsies (HNPP) 96.14%的区域，Hereditary Liability to Pressure Palsies(HNPP)综合征是一种常染色体显性遗传的周围神经病，又称腊肠样神经病、家族性复发性多神经病，患者典型的临床表现为青少年起病，轻微牵拉、压迫后反复出现受累神经支配区域的麻木和肌无力，其特征性病理改变为节段性脱髓鞘和局灶性髓鞘增厚，形似腊肠样结构，其电生理变化的特点是弥漫性的神经传导速度(NCV)减慢，该病患者以感觉运动性神经病最多见，纯感觉性或纯运动性神经病较少见，几乎均为无痛性，其中腓神经…
chr3:1020001-1380000_dup	Benign / Likely Benign	Benign / Likely Benign	yes	3号染色体p26.3处重复0.36Mb区域，经查询DGV、DECIPHER、OMIM、UCSC以及PubMed公共数据库资源，该片段为多态性。
chrX:127280001-127500000_del	VOUS	VOUS	yes	X染色体q25处缺失0.22Mb区域，经查询DGV、DECIPHER、OMIM、UCSC以及PubMed公共数据库资源，致病性未知。
chr9:11800001-12100000_del	Benign / Likely Benign	Benign / Likely Benign	yes	9号染色体p23处缺失0.3Mb区域，经查询DGV、DECIPHER、OMIM、UCSC以及PubMed公共数据库资源，该片段为多态性。
chr15:85120001-102400000_dup	Pathogenic	Pathogenic	yes	15号染色体q25.2-q26.3处重复17.28Mb区域，覆盖了Levy-Shanske syndrome (tetrasomy 15q26) 99.10%的区域，Levy-Shanske syndrome, 614846 (4)；覆盖了15q26 overgrowth syndrome 96.16%的区域，15q26 overgrowth syndrome综合征患者主要临床表征为肾异常（约45%，包括马蹄肾、肾发育不全、肾积水、多囊肾及膀胱输尿管返流、右肾盂重复），身材高大，特殊面容（长脸、下巴突出、大鼻子），学习困难，语言和运动能力发育迟缓等。包含了WDR73基因[OMIM:616144]100.00%的CDS区域，WDR73基因[OMIM:616144]，该基因的突变与MICROCEPHALY， HIATUS HERNIA， AND NEPHROTIC SYNDROME[OMIM…
chr6:118740001-119120000_dup	Benign / Likely Benign	Benign / Likely Benign	yes	6号染色体q22.31处重复0.38Mb区域，经查询DGV、DECIPHER、OMIM、UCSC以及PubMed公共数据库资源，该片段为多态性。
chr20:46800001-47120000_del	Benign / Likely Benign	Benign / Likely Benign	yes	20号染色体q13.13处缺失0.32Mb区域，经查询DGV、DECIPHER、OMIM、UCSC以及PubMed公共数据库资源，该片段为多态性。
chr13:43480001-43780000_dup	Benign / Likely Benign	Benign / Likely Benign	yes	13号染色体q14.11处重复0.3Mb区域，经查询DGV、DECIPHER、OMIM、UCSC以及PubMed公共数据库资源，该片段为多态性。
chr7:64700001-65180000_del	Benign / Likely Benign	Benign / Likely Benign	yes	7号染色体q11.21处缺失0.48Mb区域，经查询DGV、DECIPHER、OMIM、UCSC以及PubMed公共数据库资源，该片段为多态性。
chr16:15120001-16160000_dup	Likely pathogenic	Likely pathogenic	yes	16号染色体p13.11处重复1.04Mb区域，覆盖了16p13.11 recurrent region (includes MYH11) duplication 83.06%的区域，.；覆盖了16p13.11 recurrent microduplication (neurocognitive disorder susceptibility locus) 69.33%的区域，16p13.11 recurrent microduplication (neurocognitive disorder susceptibility locus)综合征所在重复区域为神经认知障碍(自闭症，智力障碍，多发性先天畸形）易感区，患者可能表现为运动和语言功能发育迟缓，学习障碍，注意缺陷多动障碍，攻击性和破坏性行为，社会交往障碍，孤独症谱系障碍，心脏和主动脉畸形，法洛四联症，大血管转位，主动脉狭窄，关节过度…
chr22:18920001-21480000_dup	Pathogenic	Pathogenic	yes	22号染色体q11.21处重复2.56Mb区域，覆盖了22q11 duplication syndrome 100.00%的区域，22q11 duplication syndrome存在外显不全的情况，该综合征患者表型从正常或几乎正常到严重，变化较大，最常见的临床症状有：智力障碍（97%）、精神运动发育迟滞（67%）、生长受限（63%）、肌张力低下（43%），说话鼻音重等，另外，22q11重复综合征患者都表现出不同程度的DGS/VCFS表型如腭咽发育不全、腭裂、先天性心脏病、耳聋、肾生殖系统畸形、胸腺缺如、无脾、认知障碍等，但也有其特定的表型，包括上位眉毛，眼睑下斜或伴下垂，轻度的小颌/缩颌，脸部细长等；覆盖了CHROMOSOME 22q11.2 DUPLICATION SYNDROME (proximal, A-D) 99.70%的区域，.；覆盖了CHROMOSOME 22q11.2 …
chr1:820001-10840000_del	Pathogenic	Pathogenic	yes	1号染色体p36.33-p36.22处缺失10.02Mb区域，覆盖了CHROMOSOME 1p36 DELETION SYNDROME 100.00%的区域，.；覆盖了1p36 microdeletion syndrome 78.10%的区域，1p36 microdeletion syndrome综合征患者主要的临床症状为特殊面容（一字眉、深眼窝、上颔发育不全、鼻梁塌陷、宽鼻梁、长人中、尖下巴、低耳位、后旋耳、唇腭裂、内眦赘皮、闭合延迟前囟门），脑部异常（小头畸形、脑侧室及蛛网膜下腔扩张、皮质萎缩、弥漫性脑萎缩、胼胝质发育不全），心脏异常（动脉导管未闭、室间隔缺损、房间隔缺损），视听障碍（远视、注意力不集中、神经性耳聋），骨骼异常（骨龄延迟、脊柱侧弯、肋骨异常），四肢畸形（短而弯曲的手指/脚趾、短足、下肢不对称），器官畸形（胃肠问题、肾功能异常、肛门前置或闭锁、甲状腺功能减退），语言障碍…
chr16:17640001-18160000_dup	Benign / Likely Benign	Benign / Likely Benign	yes	16号染色体p12.3处重复0.52Mb区域，经查询DGV、DECIPHER、OMIM、UCSC以及PubMed公共数据库资源，该片段为多态性。
chr15:22740001-23520000_dup	Benign / Likely Benign	Benign / Likely Benign	yes	15号染色体q11.2处重复0.78Mb区域，经查询DGV、DECIPHER、OMIM、UCSC以及PubMed公共数据库资源，该片段为多态性。
chr14:22580001-22940000_del	Benign / Likely Benign	Benign / Likely Benign	yes	14号染色体q11.2处缺失0.36Mb区域，经查询DGV、DECIPHER、OMIM、UCSC以及PubMed公共数据库资源，该片段为多态性。
chr1:188100001-189600000_del	VOUS	VOUS	yes	1号染色体q31.1处缺失1.5Mb区域，经查询DGV、DECIPHER、OMIM、UCSC以及PubMed公共数据库资源，致病性未知。
chr7:17180001-17580000_dup	Benign / Likely Benign	Benign / Likely Benign	yes	7号染色体p21.1处重复0.4Mb区域，经查询DGV、DECIPHER、OMIM、UCSC以及PubMed公共数据库资源，该片段为多态性。
chr8:2340001-2700000_dup	Benign / Likely Benign	Benign / Likely Benign	yes	8号染色体p23.2处重复0.36Mb区域，经查询DGV、DECIPHER、OMIM、UCSC以及PubMed公共数据库资源，该片段为多态性。
chr2:195740001-196140000_dup	Benign / Likely Benign	Benign / Likely Benign	yes	2号染色体q32.3处重复0.4Mb区域，经查询DGV、DECIPHER、OMIM、UCSC以及PubMed公共数据库资源，该片段为多态性。
chrX:6460001-8140000_del	Likely pathogenic	Pathogenic	no	X染色体p22.31处缺失1.68Mb区域，覆盖了Steroid sulphatase deficiency (STS) 99.75%的区域，Steroid sulphatase deficiency (STS)是一种x连锁隐性遗传的表皮脂类代谢异常疾病，也称为x染色体连锁鱼鳞癣，几乎全部见于男性患者，出生时或出生不久后发病，主要临床表征为四肢、面、颈、躯干、臀部常见大面积的鳞屑，以颈、面、躯干受累最严重，皮损持续存在且不随年龄而改善，部分患者并发角膜混浊、支气管哮喘、过敏性鼻炎等，部分女性携带者在臂及胫前可见轻度鳞屑。部分携带有xp22.3处更大缺失片段（包括临近基因）的患者，可能会表现出精神发育迟滞；覆盖了ICHTHYOSIS, X-LINKED; XLI 99.75%的区域，.。包含了单倍剂量敏感基因：STS。包含了STS基因[OMIM:300747]100.00%的CDS区域，(…
chr3:59160001-61780000_dup	VOUS	VOUS	yes	3号染色体p14.2处重复2.62Mb区域，经查询DGV、DECIPHER、OMIM、UCSC以及PubMed公共数据库资源，致病性未知。
chr7:7520001-7860000_dup	Benign / Likely Benign	Benign / Likely Benign	yes	7号染色体p21.3处重复0.34Mb区域，经查询DGV、DECIPHER、OMIM、UCSC以及PubMed公共数据库资源，该片段为多态性。
chr7:24340001-25860000_dup	VOUS	VOUS	yes	7号染色体p15.3-p15.2处重复1.52Mb区域，经查询DGV、DECIPHER、OMIM、UCSC以及PubMed公共数据库资源，致病性未知。
chr12:38080001-38580000_dup	Benign / Likely Benign	Benign / Likely Benign	yes	12号染色体q11-q12处重复0.5Mb区域，经查询DGV、DECIPHER、OMIM、UCSC以及PubMed公共数据库资源，该片段为多态性。
chr10:102920001-103400000_dup	Likely pathogenic	Likely pathogenic	yes	10号染色体q24.31-q24.32处重复0.48Mb区域，有文献报道，1例10q24.31-24.32 (chr10:102955122-103348688,hg19)重复患者的主要临床表征为手足裂畸形[pmid:27600068]；1例10q24.31-24.32 (chr10:102955122-103348688, hg19)重复患者的主要临床表征为手脚畸形，部分掌、指骨及其周旁软组织缺如，双足畸形，部分跖、趾骨及其周旁软组织缺如等[pmid:25449087]。
chr4:188120001-189420000_dup	Benign / Likely Benign	Benign / Likely Benign	yes	4号染色体q35.2处重复1.3Mb区域，经查询DGV、DECIPHER、OMIM、UCSC以及PubMed公共数据库资源，该片段为多态性。
chr9:520001-820000_del	VOUS	Likely pathogenic	no	9号染色体p24.3处缺失0.3Mb区域，包含了KANK1基因[OMIM:607704]100.00%的CDS区域，KANK1基因[OMIM:607704]可能是以母系印记基因方式致病，该基因的部分缺失（缺失片段为父源）与CEREBRAL PALSY， SPASTIC QUADRIPLEGIC， 2(CPSQ2)[OMIM:612900]相关，CPSQ2患者主要表现为先天性神经退行性疾病，先天性肌张力低下，出生一年后发展为痉挛性四肢瘫伴有短暂性眼球震颤，脑萎缩，巨脑室，不同程度的智力障碍等，这一案例与KANK1可能是以母系印记基因方式致病的推测不符，该疾病的遗传方式可能受其他因素的影响[PMID:23454270]。有文献报道，9号染色体p24.3缺失患者（缺失片段为父源）的主要临床表征为自闭症谱系障碍，运动发育迟缓，肌张力减退，智力障碍等，该患者的两个兄弟（同是父源的9p24.3缺失片…
chr4:40001-420000_dup	VOUS	VOUS	yes	4号染色体p16.3处重复0.38Mb区域，经查询DGV、DECIPHER、OMIM、UCSC以及PubMed公共数据库资源，致病性未知。
chr20:14560001-15200000_del	VOUS	VOUS	yes	20号染色体p12.1处缺失0.64Mb区域，经查询DGV、DECIPHER、OMIM、UCSC以及PubMed公共数据库资源，致病性未知。
chr7:110160001-110340000_del	VOUS	VOUS	yes	7号染色体q31.1处缺失0.18Mb区域，经查询DGV、DECIPHER、OMIM、UCSC以及PubMed公共数据库资源，致病性未知。
chr2:226740001-226960000_del	VOUS	VOUS	yes	2号染色体q36.3处缺失0.22Mb区域，经查询DGV、DECIPHER、OMIM、UCSC以及PubMed公共数据库资源，致病性未知。
chr14:22500001-22940000_del	Benign / Likely Benign	Benign / Likely Benign	yes	14号染色体q11.2处缺失0.44Mb区域，经查询DGV、DECIPHER、OMIM、UCSC以及PubMed公共数据库资源，该片段为多态性。
chr15:33140001-33520000_dup	Benign / Likely Benign	Benign / Likely Benign	yes	15号染色体q13.3处重复0.38Mb区域，经查询DGV、DECIPHER、OMIM、UCSC以及PubMed公共数据库资源，该片段为多态性。
chr9:300001-680000_dup	Benign / Likely Benign	Benign / Likely Benign	yes	9号染色体p24.3处重复0.38Mb区域，经查询DGV、DECIPHER、OMIM、UCSC以及PubMed公共数据库资源，该片段为多态性。
chr8:2320001-2740000_dup	Benign / Likely Benign	Benign / Likely Benign	yes	8号染色体p23.2处重复0.42Mb区域，经查询DGV、DECIPHER、OMIM、UCSC以及PubMed公共数据库资源，该片段为多态性。
chr15:22740001-23080000_dup	Benign / Likely Benign	Benign / Likely Benign	yes	15号染色体q11.2处重复0.34Mb区域，经查询DGV、DECIPHER、OMIM、UCSC以及PubMed公共数据库资源，该片段为多态性。
chr14:22500001-22980000_del	Benign / Likely Benign	Benign / Likely Benign	yes	14号染色体q11.2处缺失0.48Mb区域，经查询DGV、DECIPHER、OMIM、UCSC以及PubMed公共数据库资源，该片段为多态性。
chr2:420001-840000_dup	Benign / Likely Benign	Benign / Likely Benign	yes	2号染色体p25.3处重复0.42Mb区域，经查询DGV、DECIPHER、OMIM、UCSC以及PubMed公共数据库资源，该片段为多态性。
chr15:22740001-23100000_dup	Benign / Likely Benign	Benign / Likely Benign	yes	15号染色体q11.2处重复0.36Mb区域，经查询DGV、DECIPHER、OMIM、UCSC以及PubMed公共数据库资源，该片段为多态性。
chr2:41600001-48660000_del	Likely pathogenic	Pathogenic	no	2号染色体p22.1-p16.3处缺失7.06Mb区域，覆盖了2p21 Microdeletion syndrome 100.00%的区域，2p21 Microdeletion syndrome综合征为常染色体隐性遗传，患者主要表现为胱氨酸尿症，新生儿癫痫，肌张力减退，严重的生长发育迟缓，特殊面容（额部隆起，杏仁眼，长睫毛，塌鼻梁，大耳，后旋耳），乳酸血症，中度/严重智力障碍，呼吸链酶复合物含量降低，肾结石，喂养困难，宫内胎动减少，新生儿短暂的低血糖/低血钙等；覆盖了Homozygous 2p21 deletion syndrome 100.00%的区域，Hypotonia-cystinuria syndrome, 606407 (4), Autosomal recessive。包含了单倍剂量敏感基因：SIX3,MSH2,MSH6。包含了HAAO基因[OMIM:604521]100.00…
chr2:153840001-154180000_del	Benign / Likely Benign	Benign / Likely Benign	yes	2号染色体q23.3处缺失0.34Mb区域，经查询DGV、DECIPHER、OMIM、UCSC以及PubMed公共数据库资源，该片段为多态性。
chr7:64720001-65200000_del	Benign / Likely Benign	Benign / Likely Benign	yes	7号染色体q11.21处缺失0.48Mb区域，经查询DGV、DECIPHER、OMIM、UCSC以及PubMed公共数据库资源，该片段为多态性。
chr15:22740001-23100000_dup	Benign / Likely Benign	Benign / Likely Benign	yes	15号染色体q11.2处重复0.36Mb区域，经查询DGV、DECIPHER、OMIM、UCSC以及PubMed公共数据库资源，该片段为多态性。
chr22:18900001-20520000_dup	Likely pathogenic	Pathogenic	no	22号染色体q11.21处重复1.62Mb区域，覆盖了CHROMOSOME 22q11.2 DUPLICATION SYNDROME (proximal, A-B) 100.00%的区域，.；覆盖了CHROMOSOME 22q11.2 DUPLICATION SYNDROME (proximal, A-D) 62.96%的区域，.；覆盖了22q11 duplication syndrome 61.83%的区域，22q11 duplication syndrome存在外显不全的情况，该综合征患者表型从正常或几乎正常到严重，变化较大，最常见的临床症状有：智力障碍（97%）、精神运动发育迟滞（67%）、生长受限（63%）、肌张力低下（43%），说话鼻音重等，另外，22q11重复综合征患者都表现出不同程度的DGS/VCFS表型如腭咽发育不全、腭裂、先天性心脏病、耳聋、肾生殖系统畸形、胸腺缺如、无…
chr3:195780001-197400000_dup	Pathogenic	Pathogenic	yes	3号染色体q29处重复1.62Mb区域，覆盖了CHROMOSOME 3q29 DUPLICATION SYNDROME 98.49%的区域，.；覆盖了3q29 microduplication syndrome 96.71%的区域，3q29 microduplication syndrome，目前全世界已报道的该综合征病例不超过30例，该综合征的体征和症状在不同患者中有所差异，其较为常见的临床表征包括轻度/中度智力障碍，头小畸形，轻度特殊面容（圆脸，球状鼻，睑裂下斜，高腭等），心脏异常，肥胖等，较为少见的临床表征包括颅缝早闭，掌纹过多，扁平足，癫痫，严重的智力障碍，肌张力低下，传导性耳聋，肌肉、骨骼畸形，脑瘫等[PMID:18241066，21982553，24838842]。包含了TFRC基因[OMIM:190010]95.27%的CDS区域，TFRC基因[OMIM:190010]，该…
chr11:50340001-50800000_dup	Benign / Likely Benign	Benign / Likely Benign	yes	11号染色体p11.12处重复0.46Mb区域，经查询DGV、DECIPHER、OMIM、UCSC以及PubMed公共数据库资源，该片段为多态性。
chr2:50980001-51200000_del	VOUS	Likely pathogenic	no	2号染色体p16.3处缺失0.22Mb区域，包含了单倍剂量敏感基因：NRXN1。包含了NRXN1基因[OMIM:600565]19.89%的CDS区域，NRXN1[OMIM:600565]基因的突变与Pitt-Hopkins-like syndrome-2 (PTHSL2)[OMIM:614325]相关，PTHSL2为常染色体隐性遗传，患者主要表现为严重的智力低下，自闭症，轻微的特殊面容，斜视，脊柱侧弯，行为异常，肺动脉瓣狭窄，肌张力减退等。有文献报道，1例2号染色体p16.3(chr2:51043498-51153106,hg19)缺失患者主要临床表征为智力障碍，自闭症谱系障碍，语言发育迟缓，多动症等[pmid:23533028]；1例2号染色体p16.3(chr2:51049139-51183211,hg19)缺失患者主要临床表征为自闭症谱系障碍，注意缺陷多动障碍等[pmid:226…
chrX:6540001-7020000_dup	Benign / Likely Benign	Benign / Likely Benign	yes	X染色体p22.31处重复0.48Mb区域，经查询DGV、DECIPHER、OMIM、UCSC以及PubMed公共数据库资源，该片段为多态性。
chr7:70200001-70540000_dup	Benign / Likely Benign	Benign / Likely Benign	yes	7号染色体q11.22处重复0.34Mb区域，经查询DGV、DECIPHER、OMIM、UCSC以及PubMed公共数据库资源，该片段为多态性。
chr4:189120001-190940000_del	VOUS	Likely pathogenic	no	4号染色体q35.2处缺失1.82Mb区域，有文献报道，1例4q35.2缺失患者的主要临床表征为轻度智力障碍[pmid:17492636]；1例4q35.2缺失患者主要的临床表征为双侧多囊性肾发育不良等[pmid:26932690]。
chrX:140200001-140540000_dup	Benign / Likely Benign	Benign / Likely Benign	yes	X染色体q27.1-q27.2处重复0.34Mb区域，经查询DGV、DECIPHER、OMIM、UCSC以及PubMed公共数据库资源，该片段为多态性。
chr10:46960001-52000000_dup	Pathogenic	Pathogenic	yes	10号染色体q11.22-q11.23处重复5.04Mb区域，包含了GDF2基因[OMIM:605120]100.00%的CDS区域，Growth/Differentiation Factor-2(GDF2)基因[OMIM:605120]基因，GDF2基因的突变与telangiectasia type 5 (HHT5)[OMIM:615506]相关，HHT5为常染色体显性遗传，患者主要表现为皮肤毛细血管扩张，自发性复发性鼻出血等症状；包含了ERCC6基因[OMIM:609413]100.00%的CDS区域，ERCC6基因[OMIM:609413]，该基因的突变与Cockayne syndrome B (CSB)[OMIM:133540]相关，CSB为常染色体隐性遗传，患者主要表现为宫内发育迟缓，低出生体重，产后生长发育迟缓，智力障碍，先天性白内障，皮下脂肪组织减少，关节挛缩，面部异常，驼…
chr15:34320001-34620000_dup	Benign / Likely Benign	Benign / Likely Benign	yes	15号染色体q14处重复0.3Mb区域，经查询DGV、DECIPHER、OMIM、UCSC以及PubMed公共数据库资源，该片段为多态性。
chr19:22320001-23180000_dup	Benign / Likely Benign	Benign / Likely Benign	yes	19号染色体p12处重复0.86Mb区域，经查询DGV、DECIPHER、OMIM、UCSC以及PubMed公共数据库资源，该片段为多态性。
chr15:32020001-32920000_dup	Benign / Likely Benign	Likely pathogenic	no	15号染色体q13.3处重复0.9Mb区域，有文献报道，1例15q13.3重复患者(patient 64)主要的临床表征为中度发育迟缓[pmid:20506139]；该区域重复（包含chrna7基因）异常表征的外显率比其他大多数基因组疾病的低[pmid:21841781]；1例15q13.3重复患者主要的临床表征为腭裂，轻度脑积水，智力障碍，巨头畸形，身材矮小，四肢短小，听力损失，语言障碍等，其父携带此重复片段，无明显的临床表征，1例15q13.3重复患者主要的临床表征为腭裂[pmid:28503599]。同时，DGV数据库查询到正常人携带此重复片段的记录。
chr12:38280001-38700000_dup	Benign / Likely Benign	Benign / Likely Benign	yes	12号染色体q12处重复0.42Mb区域，经查询DGV、DECIPHER、OMIM、UCSC以及PubMed公共数据库资源，该片段为多态性。
chr22:23640001-25120000_dup	Likely pathogenic	Likely pathogenic	yes	22号染色体q11.23处重复1.48Mb区域，包含了SMARCB1基因[OMIM:601607]100.00%的CDS区域，SMARCB1基因[OMIM:601607]的突变与COFFIN-SIRIS SYNDROME 3 (CSS3)[OMIM:614608]相关，CSS3为常染色体显性遗传，患者主要表现为胎儿宫内发育迟缓，骨龄延迟，身材矮小，精神发育迟缓，张力减退，小头畸形，胼胝体异常，先天性心脏缺陷，癫痫发作，特殊面容，脊柱侧弯，指/趾畸形，失语，听力障碍，视觉障碍等；包含了SPECC1L基因[OMIM:614140]100.00%的CDS区域，SPECC1L基因[OMIM:614140]，SPECC1L基因的突变与OPITZ GBBB SYNDROME， TYPE II(GBBB2)[OMIM:145410]相关，GBBB2为常染色体显性遗传，患者主要表现为发育迟缓，精神发育迟…
chr3:195720001-197380000_del	Pathogenic	Pathogenic	yes	3号染色体q29处缺失1.66Mb区域，覆盖了CHROMOSOME 3q29 DELETION SYNDROME 100.00%的区域，.；覆盖了3q29 microdeletion syndrome 100.00%的区域，3q29 microdeletion syndrome综合征患者缺失片段的大小几乎相同，但临床表现多变，其常见表型包括轻度/中度智力障碍，语言学习障碍，轻度特殊面容（长脸，短人中，高鼻梁）等，其罕见表型包括胃肠道疾病（包括胃食管返流病），牙齿畸形，婴儿期喂养困难，整体发育迟缓，出生时体重过低，新生儿肌张力低下，新生儿呼吸窘迫，色素沉着异常，周期性的中耳感染，心脏缺陷（特别是动脉导管未闭），孤独谱系障碍，注意力缺陷多动障碍，步态共济失调，胸壁畸形，长锥状指，韧带松弛，小头，唇腭裂，马蹄肾，尿道下裂（男性）等。包含了TFRC基因[OMIM:190010]100.00%的C…
chr7:63360001-63940000_dup	Benign / Likely Benign	Benign / Likely Benign	yes	7号染色体q11.21处重复0.58Mb区域，经查询DGV、DECIPHER、OMIM、UCSC以及PubMed公共数据库资源，该片段为多态性。
chr5:154640001-154800000_dup	VOUS	VOUS	yes	5号染色体q33.2处重复0.16Mb区域，经查询DGV、DECIPHER、OMIM、UCSC以及PubMed公共数据库资源，致病性未知。
chr7:72760001-74020000_dup	Likely pathogenic	Pathogenic	no	7号染色体q11.23处重复1.26Mb区域，覆盖了WILLIAMS-BEUREN REGION DUPLICATION SYNDROME 90.13%的区域，.；覆盖了7q11.23 duplication syndrome 90.11%的区域，7q11.23 duplication syndrome综合征患者主要的临床症状有不同程度的智力障碍，语言发育迟缓，颅面部畸（宽前额、宽鼻梁、短人中、薄唇红、面部不对称等），先天性心脏病（心脏缺损、动脉导管未闭、主动脉扩张），横膈疝，关节松弛，肌张力减退，脑部（MRI）异常，不同程度的脑室扩张，薄胼胝体，小脑蚯部发育不全，单侧肾发育不全，脊椎异常，隐睾等，焦虑症（尤其是社会焦虑症），选择性缄默症，注意缺陷多动障碍（ADHD），自闭症谱系障碍等，大约有30%的7q11.23微重复综合征患者存在一种或多种先天畸形。
chr6:104180001-104920000_dup	Benign / Likely Benign	Benign / Likely Benign	yes	6号染色体q16.3处重复0.74Mb区域，经查询DGV、DECIPHER、OMIM、UCSC以及PubMed公共数据库资源，该片段为多态性。
chr12:77580001-94140000_del	Pathogenic	Likely pathogenic	no	12号染色体q21.2-q22处缺失16.56Mb区域，覆盖了Corneal dystrophy, posterior amorphous 100.00%的区域，corneal dystrophy， posterior amorphous(pacd)综合征患者主要表现为角膜后缘非穿透性角膜营养不良，远视，角膜变薄等，部分患者表现为瞳孔异位，虹膜缺损等。包含了ALX1基因[OMIM:601527]100.00%的CDS区域，ALX1基因[OMIM:601527]，该基因的突变与frontonasal dysplasia-3(FND3)[OMIM:613456]相关，FND3遗传方式不明，患者主要表现为特殊面容（小眼、距离过远、上眼睑缺损、宽鼻底、腭裂等）、严重延迟髓鞘化、运动发育迟缓等；包含了CEP290基因[OMIM:610142]100.00%的CDS区域，CEP290基因[OMIM:…
chr6:31280001-32720000_dup	VOUS	VOUS	yes	6号染色体p21.33-p21.32处重复1.44Mb区域，经查询DGV、DECIPHER、OMIM、UCSC以及PubMed公共数据库资源，致病性未知。
chrX:140360001-140780000_del	VOUS	Benign / Likely Benign	no	X染色体q27.2处缺失0.42Mb区域，经查询DGV、DECIPHER、OMIM、UCSC以及PubMed公共数据库资源，该片段为多态性。
chr14:87000001-89120000_dup	VOUS	VOUS	yes	14号染色体q31.3处重复2.12Mb区域，经查询DGV、DECIPHER、OMIM、UCSC以及PubMed公共数据库资源，致病性未知。
chr10:68200001-68500000_del	Benign / Likely Benign	Benign / Likely Benign	yes	10号染色体q21.3处缺失0.3Mb区域，经查询DGV、DECIPHER、OMIM、UCSC以及PubMed公共数据库资源，该片段为多态性。
chr17:14460001-15400000_dup	Likely pathogenic	Likely pathogenic	yes	17号染色体p12处重复0.94Mb区域，覆盖了CHARCOT-MARIE-TOOTH DISEASE, DEMYELINATING, TYPE 1A; CMT1A 70.94%的区域，.；覆盖了Charcot-Marie-Tooth syndrome type 1A (CMT1A) 68.46%的区域，Charcot-Marie-Tooth syndrome type 1A (CMT1A)综合征是一种常染色体显性遗传的周围神经病，其患者的主要临床表征为远端肌无力和肌萎缩，受累肢体肌肉萎缩，腱反射减弱或消失，远端感觉障碍（触感、痛感，尤其是远端振动感觉，还可能由关节位置感觉丧失导致共济失调），手/足畸形（小腿和大腿下1/3肌萎缩形似倒立的香槟酒瓶状，爪形手，高弓足，锤状趾，垂足，跨阈步态等），神经传导速率（NCV）降低，肥厚性节段性脱髓鞘，神经性疼痛，肌肉抽筋等，部分患者还可能表现出脊柱…
chr7:72720001-74140000_del	Pathogenic	Pathogenic	yes	7号染色体q11.23处缺失1.42Mb区域，覆盖了WILLIAMS-BEUREN SYNDROME; WBS 99.82%的区域，.；覆盖了Williams-Beuren syndrome (WBS) 99.81%的区域，Williams-Beuren syndrome (WBS)患者表型多样，一般表现为轻度至中度智力障碍或学习困难，特殊面容，结缔组织异常，内分泌异常，个性和性格特殊，身材矮小，生长缓慢，具有婴儿特发性高钙血症和心脏缺陷，约80%的患者先天性心脏缺陷，主动脉瓣狭窄约占75%，一般是局限性的瓣上狭窄型，更多是弥漫性的主动脉发育不良型，这两种类型趋于进行性，狭窄之处可阻塞冠状动脉，引起猝死，患儿对视觉-空间任务如画画和拼图等明显困难，但其语言、音乐和死记硬背式学习能力较好，性格开朗，友好动人，热衷于取悦别人，注意力缺陷，焦虑和恐惧也是常见症状。包含了单倍剂量敏感基因：ELN。
chr4:178180001-179860000_dup	VOUS	VOUS	yes	4号染色体q34.3处重复1.68Mb区域，经查询DGV、DECIPHER、OMIM、UCSC以及PubMed公共数据库资源，致病性未知。
chr14:22600001-22960000_del	Benign / Likely Benign	Benign / Likely Benign	yes	14号染色体q11.2处缺失0.36Mb区域，经查询DGV、DECIPHER、OMIM、UCSC以及PubMed公共数据库资源，该片段为多态性。
chr16:5600001-6840000_dup	VOUS	VOUS	yes	16号染色体p13.3处重复1.24Mb区域，经查询DGV、DECIPHER、OMIM、UCSC以及PubMed公共数据库资源，致病性未知。
chrX:6500001-8120000_dup	VOUS	VOUS	yes	X染色体p22.31处重复1.62Mb区域，经查询DGV、DECIPHER、OMIM、UCSC以及PubMed公共数据库资源，致病性未知。
chrY:21020001-24580000_del	Likely pathogenic	Likely pathogenic	yes	Y染色体q11.222-q11.223处缺失3.56Mb区域，覆盖了AZFb 59.86%的区域，Oligospermia；覆盖了AZFb+AZFc 45.47%的区域，AZFb+AZFc综合征患者主要的临床表征为男性不育，精子缺乏或严重的精子减少等[PMID:12297986]。
chr5:99040001-99660000_dup	VOUS	VOUS	yes	5号染色体q21.1处重复0.62Mb区域，经查询DGV、DECIPHER、OMIM、UCSC以及PubMed公共数据库资源，致病性未知。
chr3:90140000-90500000_del	VOUS	VOUS	yes	3号染色体p11.1处缺失0.36Mb区域，经查询DGV、DECIPHER、OMIM、UCSC以及PubMed公共数据库资源，致病性未知。
chr12:37980000-38380000_dup	Benign / Likely Benign	Benign / Likely Benign	yes	12号染色体q11-q12处重复0.4Mb区域，经查询DGV、DECIPHER、OMIM、UCSC以及PubMed公共数据库资源，该片段为多态性。
chr11:51180000-51580000_dup	VOUS	VOUS	yes	11号染色体p11.12处重复0.4Mb区域，经查询DGV、DECIPHER、OMIM、UCSC以及PubMed公共数据库资源，致病性未知。
chr10:2560001-2940000_dup	VOUS	Benign / Likely Benign	no	10号染色体p15.3处重复0.38Mb区域，经查询DGV、DECIPHER、OMIM、UCSC以及PubMed公共数据库资源，该片段为多态性。
chr22:18940001-20260000_del	Likely pathogenic	Pathogenic	no	22号染色体q11.21处缺失1.32Mb区域，覆盖了DIGEORGE SYNDROME; DGS (proximal, A-B) 96.00%的区域，.；覆盖了DIGEORGE SYNDROME; DGS (proximal, A-D) 51.69%的区域，.；覆盖了22q11 deletion syndrome (Velocardiofacial / DiGeorge syndrome) 51.18%的区域，22q11 deletion syndrome (Velocardiofacial / DiGeorge syndrome)综合征表型几乎涉及机体各个部分，即使同一家系的患者也具有表型异质性，其患者常见的症状和体征包括先天性心脏病、腭裂及其他特殊面容，免疫缺陷和自身免疫病也比较多见，其他包括呼吸问题、肾脏功能异常、低血钙症（可导致癫痫发作）、血小板减少、喂养困难、胃肠道问题、听力…
chr14:22460001-22940000_del	Benign / Likely Benign	Benign / Likely Benign	yes	14号染色体q11.2处缺失0.48Mb区域，经查询DGV、DECIPHER、OMIM、UCSC以及PubMed公共数据库资源，该片段为多态性。
chr16:46440001-55660000_dup	VOUS	Likely pathogenic	no	16号染色体q11.2-q12.2处重复9.22Mb区域，包含了ORC6基因[OMIM:607213]100.00%的CDS区域，ORC6基因[OMIM:607213]，该基因的突变与Meier-Gorlin syndrome-3 (MGORS3)[OMIM:613803]相关，MGORS3为常染色体隐性遗传，患者主要表现为特殊面容、小头畸形、窄胸，指（趾）内弯、宫内生长迟缓、喉软骨软化、隐睾、身材矮小、骨龄延迟等，部分患者表现为运动发育迟缓、语言发育迟缓；包含了ZNF423基因[OMIM:604557]100.00%的CDS区域，ZNF423[OMIM:604557]基因，该基因的突变与NEPHRONOPHTHISIS 14(NPHP14)[OMIM:614844]相关，NPHP14有常染色体隐性和显性两种遗传方式，表型多变，患者主要表现为多囊性肾病，视网膜变性，内脏逆位，小脑发育不全…
chr16:15040001-16380000_del	Likely pathogenic	Likely pathogenic	yes	16号染色体p13.11处缺失1.34Mb区域，覆盖了16p13.11 recurrent region (includes MYH11) deletion 100.00%的区域，.；覆盖了16p13.11 recurrent microdeletion (neurocognitive disorder susceptibility locus) 89.33%的区域，16p13.11 recurrent microdeletion (neurocognitive disorder susceptibility locus)综合征所在重复区域为神经认知障碍(自闭症，智力障碍，多发性先天畸形）易感区，患者可能表现为运动和语言功能发育迟缓，学习障碍，注意缺陷多动障碍，攻击性和破坏性行为，社会交往障碍，孤独症谱系障碍，心脏和主动脉畸形，法洛四联症，大血管转位，主动脉狭窄，关节过度活动，颅缝早闭，…
chr9:26240001-27800000_dup	VOUS	VOUS	yes	9号染色体p21.2处重复1.56Mb区域，经查询DGV、DECIPHER、OMIM、UCSC以及PubMed公共数据库资源，致病性未知。
chr22:18900001-20260000_dup	Likely pathogenic	Pathogenic	no	22号染色体q11.21处重复1.36Mb区域，覆盖了CHROMOSOME 22q11.2 DUPLICATION SYNDROME (proximal, A-B) 98.02%的区域，.；覆盖了CHROMOSOME 22q11.2 DUPLICATION SYNDROME (proximal, A-D) 52.78%的区域，.；覆盖了22q11 duplication syndrome 51.18%的区域，22q11 duplication syndrome存在外显不全的情况，该综合征患者表型从正常或几乎正常到严重，变化较大，最常见的临床症状有：智力障碍（97%）、精神运动发育迟滞（67%）、生长受限（63%）、肌张力低下（43%），说话鼻音重等，另外，22q11重复综合征患者都表现出不同程度的DGS/VCFS表型如腭咽发育不全、腭裂、先天性心脏病、耳聋、肾生殖系统畸形、胸腺缺如、无脾…
chr14:106820001-107120000_dup	Benign / Likely Benign	Benign / Likely Benign	yes	14号染色体q32.33处重复0.3Mb区域，经查询DGV、DECIPHER、OMIM、UCSC以及PubMed公共数据库资源，该片段为多态性。
chr19:22340001-23120000_dup	Benign / Likely Benign	Benign / Likely Benign	yes	19号染色体p12处重复0.78Mb区域，经查询DGV、DECIPHER、OMIM、UCSC以及PubMed公共数据库资源，该片段为多态性。
chr1:149040001-149460000_dup2	Benign / Likely Benign	Benign / Likely Benign	yes	1号染色体q21.2处重复0.42Mb区域，经查询DGV、DECIPHER、OMIM、UCSC以及PubMed公共数据库资源，该片段为多态性。
chrX:6440001-8100000_del	Pathogenic	Pathogenic	yes	X染色体p22.31处缺失1.66Mb区域，覆盖了ICHTHYOSIS, X-LINKED; XLI 98.50%的区域，.；覆盖了Steroid sulphatase deficiency (STS) 98.02%的区域，Steroid sulphatase deficiency (STS)是一种x连锁隐性遗传的表皮脂类代谢异常疾病，也称为x染色体连锁鱼鳞癣，几乎全部见于男性患者，出生时或出生不久后发病，主要临床表征为四肢、面、颈、躯干、臀部常见大面积的鳞屑，以颈、面、躯干受累最严重，皮损持续存在且不随年龄而改善，部分患者并发角膜混浊、支气管哮喘、过敏性鼻炎等，部分女性携带者在臂及胫前可见轻度鳞屑。部分携带有xp22.3处更大缺失片段（包括临近基因）的患者，可能会表现出精神发育迟滞。包含了单倍剂量敏感基因：STS。包含了STS基因[OMIM:300747]100.00%的CDS区域，(…
chr1:12420001-23060000_dup	VOUS	Likely pathogenic	no	1号染色体p36.22-p36.12处重复10.64Mb区域，包含了CLCNKA基因[OMIM:602024]100.00%的CDS区域，CLCNKA基因与sneonatal Bartter syndrome type 4B with sensorineural deafness (BARTS4B)[OMIM:613090]相关，BARTS4B为常染色体隐性遗传，患者主要表现为早产，羊水过多，胎儿水肿，发育停滞，精神发育迟滞，运动发育迟缓，肾功能衰竭，肌张力减退，耳聋，低钾血症等；包含了DDOST基因[OMIM:602202]100.00%的CDS区域，DDOST基因[OMIM:602202]的突变与CONGENITAL DISORDER OF GLYCOSYLATION， TYPE Ir(CDG1R)[OMIM:614507]相关，CDG1R为常染色体隐性遗传，患者主要临床表征为肌张力…
chr16:28840001-29140000_del	Likely pathogenic	Pathogenic	no	16号染色体p11.2处缺失0.3Mb区域，覆盖了CHROMOSOME 16p11.2 DELETION SYNDROME, 220-KB 92.24%的区域，.。包含了单倍剂量敏感基因：SH2B1。包含了TUFM基因[OMIM:602389]100.00%的CDS区域，TUFM基因[OMIM:602389]，该基因的突变与combined oxidative phosphorylation deficiency-4(COXPD4)[OMIM:610678]相关，COXPD4为常染色体隐性遗传，患者主要表现为小头畸形，胎儿宫内发育迟缓，肌张力减退等；包含了LAT基因[OMIM:602354]100.00%的CDS区域，LAT基因[OMIM:602354]的突变与immunodeficiency-52 (IMD52)[OMIM:617514]相关，IMD52为常染色体隐性遗传，患者主要表现…
chr1:239940000-240300000_dup	Benign / Likely Benign	Benign / Likely Benign	yes	1号染色体q43处重复0.36Mb区域，经查询DGV、DECIPHER、OMIM、UCSC以及PubMed公共数据库资源，该片段为多态性。
chr14:22480001-22960000_del	Benign / Likely Benign	Benign / Likely Benign	yes	14号染色体q11.2处缺失0.48Mb区域，经查询DGV、DECIPHER、OMIM、UCSC以及PubMed公共数据库资源，该片段为多态性。
chrX:42080001-42540000_dup	VOUS	VOUS	yes	X染色体p11.4-p11.3处重复0.46Mb区域，经查询DGV、DECIPHER、OMIM、UCSC以及PubMed公共数据库资源，致病性未知。
chr17:34800001-36460000_del	Pathogenic	Pathogenic	yes	17号染色体q12处缺失1.66Mb区域，覆盖了CHROMOSOME 17q12 DELETION SYNDROME 100.00%的区域，.；覆盖了RCAD (renal cysts and diabetes) 100.00%的区域，RCAD(renal cysts and diabetes)综合征患者通常在10至40岁时患糖尿病，大多数患者对于胰岛素治疗反应相当快速，胰岛结构异常（如萎缩或发育不全）患者大约占10%，外分泌功能障碍患者大约占6%，肾功能障碍通常早期发生并且高度可变，包括肾囊肿、肾发育不良、单肾发育不全、肾集合系统畸形、发育不全的肾小球肾炎肾病，以及（极少见）Fanconi综合征或肾嫌色细胞癌，一半的患者肾功能受损，12%的患者患终末期肾功能衰竭，也有报道称，男性和女性患者生殖道异常（男性表现为尿道下裂、精子活力不足、囊肿、输精管闭锁，女性表现为阴道发育不全、残角子宫、…
chr3:94760001-94980000_del	VOUS	VOUS	yes	3号染色体q11.2处缺失0.22Mb区域，经查询DGV、DECIPHER、OMIM、UCSC以及PubMed公共数据库资源，致病性未知。
chr1:246000001-246340000_del	VOUS	VOUS	yes	1号染色体q44处缺失0.34Mb区域，经查询DGV、DECIPHER、OMIM、UCSC以及PubMed公共数据库资源，致病性未知。
chr14:22580001-22920000_del	Benign / Likely Benign	Benign / Likely Benign	yes	14号染色体q11.2处缺失0.34Mb区域，经查询DGV、DECIPHER、OMIM、UCSC以及PubMed公共数据库资源，该片段为多态性。
chr3:110240001-110760000_dup	Benign / Likely Benign	Benign / Likely Benign	yes	3号染色体q13.13处重复0.52Mb区域，经查询DGV、DECIPHER、OMIM、UCSC以及PubMed公共数据库资源，该片段为多态性。
chr16:34180001-35300000_dup	VOUS	VOUS	yes	16号染色体p11.2-p11.1处重复1.12Mb区域，经查询DGV、DECIPHER、OMIM、UCSC以及PubMed公共数据库资源，致病性未知。
chr15:22740001-23520000_dup	Benign / Likely Benign	Benign / Likely Benign	yes	15号染色体q11.2处重复0.78Mb区域，经查询DGV、DECIPHER、OMIM、UCSC以及PubMed公共数据库资源，该片段为多态性。
chrX:6540001-8140000_dup	VOUS	VOUS	yes	X染色体p22.31处重复1.6Mb区域，经查询DGV、DECIPHER、OMIM、UCSC以及PubMed公共数据库资源，致病性未知。
chr7:62100001-63320000_dup	VOUS	VOUS	yes	7号染色体q11.21处重复1.22Mb区域，经查询DGV、DECIPHER、OMIM、UCSC以及PubMed公共数据库资源，致病性未知。
chr13:43440001-43760000_dup	Benign / Likely Benign	Benign / Likely Benign	yes	13号染色体q14.11处重复0.32Mb区域，经查询DGV、DECIPHER、OMIM、UCSC以及PubMed公共数据库资源，该片段为多态性。
chr14:22480001-22960000_del	Benign / Likely Benign	Benign / Likely Benign	yes	14号染色体q11.2处缺失0.48Mb区域，经查询DGV、DECIPHER、OMIM、UCSC以及PubMed公共数据库资源，该片段为多态性。
chr7:75180001-76040000_dup	Benign / Likely Benign	Benign / Likely Benign	yes	7号染色体q11.23处重复0.86Mb区域，经查询DGV、DECIPHER、OMIM、UCSC以及PubMed公共数据库资源，该片段为多态性。
chr1:145420001-145740000_del	VOUS	Likely pathogenic	no	1号染色体q21.1处缺失0.32Mb区域，覆盖了1q21.1 susceptibility locus for Thrombocytopenia-Absent Radius (TAR) syndrome 88.50%的区域，1q21.1 susceptibility locus for Thrombocytopenia-Absent Radius (TAR) syndrome综合征患者主要表现为巨核细胞不足型血小板减少，双侧桡骨发育不全，身材矮小，特殊面容，癫痫等，多数患者还会出现先天性心脏畸形，肾脏畸形，色素异常，牛奶不耐症等，部分患者还可能表现出新生儿非凹陷性足背水肿，多汗，软腭裂，环状软骨下狭窄，十二指肠闭锁，对X射线敏感，大脑发育不全，胼胝体发育不全以及其他先天畸形等。包含了RBM8A基因[OMIM:605313]100.00%的CDS区域，1q21.1 susceptibil…
chr2:184400001-184720000_del	Benign / Likely Benign	Benign / Likely Benign	yes	2号染色体q32.1处缺失0.32Mb区域，经查询DGV、DECIPHER、OMIM、UCSC以及PubMed公共数据库资源，该片段为多态性。
chr3:192280001-192600000_dup	VOUS	VOUS	yes	3号染色体q28-q29处重复0.32Mb区域，经查询DGV、DECIPHER、OMIM、UCSC以及PubMed公共数据库资源，致病性未知。
chr11:92000001-92780000_dup	VOUS	VOUS	yes	11号染色体q14.3处重复0.78Mb区域，经查询DGV、DECIPHER、OMIM、UCSC以及PubMed公共数据库资源，致病性未知。
chr13:23620001-24840000_dup	Benign / Likely Benign	Benign / Likely Benign	yes	13号染色体q12.12处重复1.22Mb区域，经查询DGV、DECIPHER、OMIM、UCSC以及PubMed公共数据库资源，该片段为多态性。
chr12:11260001-11560000_dup	VOUS	VOUS	yes	12号染色体p13.2处重复0.3Mb区域，经查询DGV、DECIPHER、OMIM、UCSC以及PubMed公共数据库资源，致病性未知。
chr2:40160001-40720000_dup	VOUS	VOUS	yes	2号染色体p22.1处重复0.56Mb区域，经查询DGV、DECIPHER、OMIM、UCSC以及PubMed公共数据库资源，致病性未知。
chr7:143540001-144080000_dup	Benign / Likely Benign	Benign / Likely Benign	yes	7号染色体q35处重复0.54Mb区域，经查询DGV、DECIPHER、OMIM、UCSC以及PubMed公共数据库资源，该片段为多态性。
chr8:107720001-108200000_dup	VOUS	VOUS	yes	8号染色体q23.1处重复0.48Mb区域，经查询DGV、DECIPHER、OMIM、UCSC以及PubMed公共数据库资源，致病性未知。
chr15:32020001-32440000_dup	Benign / Likely Benign	VOUS	no	15号染色体q13.3处重复0.42Mb区域，经查询DGV、DECIPHER、OMIM、UCSC以及PubMed公共数据库资源，致病性未知。
chr10:28780001-32980000_dup	VOUS	VOUS	yes	10号染色体p12.1-p11.22处重复4.2Mb区域，经查询DGV、DECIPHER、OMIM、UCSC以及PubMed公共数据库资源，致病性未知。
chr3:163200001-164560000_del	VOUS	VOUS	yes	3号染色体q26.1处缺失1.36Mb区域，经查询DGV、DECIPHER、OMIM、UCSC以及PubMed公共数据库资源，致病性未知。
chr12:104720001-105820000_del	VOUS	VOUS	yes	12号染色体q23.3处缺失1.1Mb区域，经查询DGV、DECIPHER、OMIM、UCSC以及PubMed公共数据库资源，致病性未知。
chr22:20720001-21800000_del	Likely pathogenic	Pathogenic	no	22号染色体q11.21处缺失1.08Mb区域，覆盖了22q11.2 recurrent region (central, B/C-D) (includes CRKL) deletion 100.00%的区域，.。有文献报道，1例22q11.2(chr22:21065681-21461951,hg19)缺失患者主要的临床表征为腹股沟疝，隐睾，肾缺如，特殊面容等，1例22q11.2(chr22:21060359-21461607,hg19)缺失患者主要的临床表征为重度运动和认知障碍，脊柱裂，脊柱侧弯，巨头畸形，脑积水，小脑发育不全，特殊面容等，其母亲携带此缺失片段，无明显的临床表征[pmid:25123976]；该综合征中部区域缺失患者主要临床表征为生长受限，发育迟缓，智力障碍，语言发育迟缓，面部异常等[pmid:26278718]。
chr11:48600001-48960000_dup	Benign / Likely Benign	Benign / Likely Benign	yes	11号染色体p11.2-p11.12处重复0.36Mb区域，经查询DGV、DECIPHER、OMIM、UCSC以及PubMed公共数据库资源，该片段为多态性。
chrX:6500001-8140000_dup	VOUS	VOUS	yes	X染色体p22.31处重复1.64Mb区域，经查询DGV、DECIPHER、OMIM、UCSC以及PubMed公共数据库资源，致病性未知。
chrY:21040001-21620000_dup	Benign / Likely Benign	Benign / Likely Benign	yes	Y染色体q11.222处重复0.58Mb区域，经查询DGV、DECIPHER、OMIM、UCSC以及PubMed公共数据库资源，该片段为多态性。
chrX:6500001-7940000_dup	VOUS	VOUS	yes	X染色体p22.31处重复1.44Mb区域，经查询DGV、DECIPHER、OMIM、UCSC以及PubMed公共数据库资源，致病性未知。
chr5:19060001-19460000_del	VOUS	VOUS	yes	5号染色体p14.3处缺失0.4Mb区域，经查询DGV、DECIPHER、OMIM、UCSC以及PubMed公共数据库资源，致病性未知。
chr7:7560001-7940000_dup	Benign / Likely Benign	Benign / Likely Benign	yes	7号染色体p21.3处重复0.38Mb区域，经查询DGV、DECIPHER、OMIM、UCSC以及PubMed公共数据库资源，该片段为多态性。
chr1:174200001-174560000_del	VOUS	VOUS	yes	1号染色体q25.1处缺失0.36Mb区域，经查询DGV、DECIPHER、OMIM、UCSC以及PubMed公共数据库资源，致病性未知。
chr15:22840001-23520000_dup	Benign / Likely Benign	Benign / Likely Benign	yes	15号染色体q11.2处重复0.68Mb区域，经查询DGV、DECIPHER、OMIM、UCSC以及PubMed公共数据库资源，该片段为多态性。
chr11:54800001-55200000_dup	Benign / Likely Benign	Benign / Likely Benign	yes	11号染色体q11处重复0.4Mb区域，经查询DGV、DECIPHER、OMIM、UCSC以及PubMed公共数据库资源，该片段为多态性。
chr16:15040001-16300000_dup	Likely pathogenic	Likely pathogenic	yes	16号染色体p13.11处重复1.26Mb区域，覆盖了16p13.11 recurrent region (includes MYH11) duplication 100.00%的区域，.；覆盖了16p13.11 recurrent microduplication (neurocognitive disorder susceptibility locus) 84.00%的区域，16p13.11 recurrent microduplication (neurocognitive disorder susceptibility locus)综合征所在重复区域为神经认知障碍(自闭症，智力障碍，多发性先天畸形）易感区，患者可能表现为运动和语言功能发育迟缓，学习障碍，注意缺陷多动障碍，攻击性和破坏性行为，社会交往障碍，孤独症谱系障碍，心脏和主动脉畸形，法洛四联症，大血管转位，主动脉狭窄，关节过…
chr15:32040001-32520000_dup	Benign / Likely Benign	VOUS	no	15号染色体q13.3处重复0.48Mb区域，经查询DGV、DECIPHER、OMIM、UCSC以及PubMed公共数据库资源，致病性未知。
chr14:22600001-23000000_del	Benign / Likely Benign	Benign / Likely Benign	yes	14号染色体q11.2处缺失0.4Mb区域，经查询DGV、DECIPHER、OMIM、UCSC以及PubMed公共数据库资源，该片段为多态性。
chrX:6460001-8140000_dup	VOUS	VOUS	yes	X染色体p22.31处重复1.68Mb区域，经查询DGV、DECIPHER、OMIM、UCSC以及PubMed公共数据库资源，致病性未知。
chr10:67860001-68360000_dup	Benign / Likely Benign	Benign / Likely Benign	yes	10号染色体q21.3处重复0.5Mb区域，经查询DGV、DECIPHER、OMIM、UCSC以及PubMed公共数据库资源，该片段为多态性。
chr15:22740001-23520000_dup	Benign / Likely Benign	Benign / Likely Benign	yes	15号染色体q11.2处重复0.78Mb区域，经查询DGV、DECIPHER、OMIM、UCSC以及PubMed公共数据库资源，该片段为多态性。
chr16:17680001-17980000_dup	Benign / Likely Benign	Benign / Likely Benign	yes	16号染色体p12.3处重复0.3Mb区域，经查询DGV、DECIPHER、OMIM、UCSC以及PubMed公共数据库资源，该片段为多态性。
chr13:63320001-63620000_del	Benign / Likely Benign	Benign / Likely Benign	yes	13号染色体q21.31处缺失0.3Mb区域，经查询DGV、DECIPHER、OMIM、UCSC以及PubMed公共数据库资源，该片段为多态性。
chr2:129780001-131000000_del	Benign / Likely Benign	Benign / Likely Benign	yes	2号染色体q14.3-q21.1处缺失1.22Mb区域，经查询DGV、DECIPHER、OMIM、UCSC以及PubMed公共数据库资源，该片段为多态性。
chr12:37980001-38700000_dup	Benign / Likely Benign	Benign / Likely Benign	yes	12号染色体q11-q12处重复0.72Mb区域，经查询DGV、DECIPHER、OMIM、UCSC以及PubMed公共数据库资源，该片段为多态性。
chr1:1-19360000_del	Pathogenic	Pathogenic	yes	1号染色体p36.33-p36.13处缺失19.36Mb区域，覆盖了CHROMOSOME 1p36 DELETION SYNDROME 100.00%的区域，.；覆盖了1p36 microdeletion syndrome 100.00%的区域，1p36 microdeletion syndrome综合征患者主要的临床症状为特殊面容（一字眉、深眼窝、上颔发育不全、鼻梁塌陷、宽鼻梁、长人中、尖下巴、低耳位、后旋耳、唇腭裂、内眦赘皮、闭合延迟前囟门），脑部异常（小头畸形、脑侧室及蛛网膜下腔扩张、皮质萎缩、弥漫性脑萎缩、胼胝质发育不全），心脏异常（动脉导管未闭、室间隔缺损、房间隔缺损），视听障碍（远视、注意力不集中、神经性耳聋），骨骼异常（骨龄延迟、脊柱侧弯、肋骨异常），四肢畸形（短而弯曲的手指/脚趾、短足、下肢不对称），器官畸形（胃肠问题、肾功能异常、肛门前置或闭锁、甲状腺功能减退），语言障…
chr11:22860001-23260000_dup	VOUS	VOUS	yes	11号染色体p14.3处重复0.4Mb区域，经查询DGV、DECIPHER、OMIM、UCSC以及PubMed公共数据库资源，致病性未知。
chr8:43060001-43540000_dup	Benign / Likely Benign	Benign / Likely Benign	yes	8号染色体p11.21-p11.1处重复0.48Mb区域，经查询DGV、DECIPHER、OMIM、UCSC以及PubMed公共数据库资源，该片段为多态性。
chr9:200001-640000_del	Pathogenic	Likely pathogenic	no	9号染色体p24.3处缺失0.44Mb区域，包含了DOCK8基因[OMIM:611432]100.00%的CDS区域，DOCK8基因[OMIM:611432]，该基因的突变与 hyper-IgE recurrent infection syndrome [OMIM:243700]相关，hyper-IgE recurrent infection syndrome为常染色体隐性遗传，患者主要表现为血清IgE增加，结缔组织、骨骼异常，复发性细菌、病毒、真菌感染，复发性皮肤脓肿等。有文献报道，1例9p24.3(chr9:203861-506989,hg19)缺失患者主要的临床表征为chiari ii畸形，阻塞性脑积水，癫痫吞咽困难，发育迟缓等，1例9p24.3(chr9:203861-430789,hg19)缺失患者主要的临床表征为发育迟缓等[pmid:27891178]。
chr10:132140001-132520000_dup	Benign / Likely Benign	Benign / Likely Benign	yes	10号染色体q26.3处重复0.38Mb区域，经查询DGV、DECIPHER、OMIM、UCSC以及PubMed公共数据库资源，该片段为多态性。
chr10:46980001-51680000_del	Pathogenic	Pathogenic	yes	10号染色体q11.22-q11.23处缺失4.7Mb区域，包含了GDF2基因[OMIM:605120]100.00%的CDS区域，Growth/Differentiation Factor-2(GDF2)基因[OMIM:605120]基因，GDF2基因的突变与telangiectasia type 5 (HHT5)[OMIM:615506]相关，HHT5为常染色体显性遗传，患者主要表现为皮肤毛细血管扩张，自发性复发性鼻出血等症状；包含了ERCC6基因[OMIM:609413]100.00%的CDS区域，ERCC6基因[OMIM:609413]，该基因的突变与Cockayne syndrome B (CSB)[OMIM:133540]相关，CSB为常染色体隐性遗传，患者主要表现为宫内发育迟缓，低出生体重，产后生长发育迟缓，智力障碍，先天性白内障，皮下脂肪组织减少，关节挛缩，面部异常，驼背…
chr7:21660001-21880000_del	VOUS	VOUS	yes	7号染色体p15.3处缺失0.22Mb区域，经查询DGV、DECIPHER、OMIM、UCSC以及PubMed公共数据库资源，致病性未知。
chr22:18900001-21480000_del	Pathogenic	Pathogenic	yes	22号染色体q11.21处缺失2.58Mb区域，覆盖了DIGEORGE SYNDROME; DGS (proximal, A-B) 100.00%的区域，.；覆盖了22q11 deletion syndrome (Velocardiofacial / DiGeorge syndrome) 100.00%的区域，22q11 deletion syndrome (Velocardiofacial / DiGeorge syndrome)综合征表型几乎涉及机体各个部分，即使同一家系的患者也具有表型异质性，其患者常见的症状和体征包括先天性心脏病、腭裂及其他特殊面容，免疫缺陷和自身免疫病也比较多见，其他包括呼吸问题、肾脏功能异常、低血钙症（可导致癫痫发作）、血小板减少、喂养困难、胃肠道问题、听力缺损和轻度身材矮小等，许多患儿早期存在生长发育迟缓、语言发育迟缓和学习困难，儿童期注意力缺陷多动症和孤独…
chr7:24340001-24940000_dup	VOUS	VOUS	yes	7号染色体p15.3处重复0.6Mb区域，经查询DGV、DECIPHER、OMIM、UCSC以及PubMed公共数据库资源，致病性未知。
chr17:20520001-20980000_dup	VOUS	VOUS	yes	17号染色体p11.2处重复0.46Mb区域，经查询DGV、DECIPHER、OMIM、UCSC以及PubMed公共数据库资源，致病性未知。
chr15:67960001-68260000_dup	VOUS	VOUS	yes	15号染色体q23处重复0.3Mb区域，经查询DGV、DECIPHER、OMIM、UCSC以及PubMed公共数据库资源，致病性未知。
chr4:59000001-61600000_dup	VOUS	VOUS	yes	4号染色体q12-q13.1处重复2.6Mb区域，经查询DGV、DECIPHER、OMIM、UCSC以及PubMed公共数据库资源，致病性未知。
chr18:120001-15420000_del	Pathogenic	Pathogenic	yes	18号染色体p11.32-p11.1处缺失15.3Mb区域，包含了单倍剂量敏感基因：TGIF1。包含了SMCHD1基因[OMIM:614982]100.00%的CDS区域，SMCHD1基因[OMIM:614982]，该基因的突变与FACIOSCAPULOHUMERAL MUSCULAR DYSTROPHY 2(FSHD2)[OMIM:158901]和BOSMA ARHINIA MICROPHTHALMIA SYNDROME(BAMS)[OMIM:603457]相关，FSHD2患者主要表现为肌无力（最初影响面部肌肉和上肢，后来发展到影响下肢），这种肌无力通常是不对称的，BAMS为常染色体显性遗传，且存在外显不全的情况，患者主要表现为低促性腺激素性性腺功能减退症，促卵泡激素水平低，黄体生成素水平低，睾酮水平低，特殊面容，面中部发育不良，眼部发育不全，无鼻畸形，鼻后孔闭锁，嗅觉缺失，原发性闭经…
chr7:62260001-62820000_dup	Benign / Likely Benign	Benign / Likely Benign	yes	7号染色体q11.21处重复0.56Mb区域，经查询DGV、DECIPHER、OMIM、UCSC以及PubMed公共数据库资源，该片段为多态性。
chr22:18900001-21800000_del	Pathogenic	Pathogenic	yes	22号染色体q11.21处缺失2.9Mb区域，覆盖了DIGEORGE SYNDROME; DGS (proximal, A-B) 100.00%的区域，.；覆盖了22q11 deletion syndrome (Velocardiofacial / DiGeorge syndrome) 100.00%的区域，22q11 deletion syndrome (Velocardiofacial / DiGeorge syndrome)综合征表型几乎涉及机体各个部分，即使同一家系的患者也具有表型异质性，其患者常见的症状和体征包括先天性心脏病、腭裂及其他特殊面容，免疫缺陷和自身免疫病也比较多见，其他包括呼吸问题、肾脏功能异常、低血钙症（可导致癫痫发作）、血小板减少、喂养困难、胃肠道问题、听力缺损和轻度身材矮小等，许多患儿早期存在生长发育迟缓、语言发育迟缓和学习困难，儿童期注意力缺陷多动症和孤独症…
chr17:34800001-36160000_del	Likely pathogenic	Pathogenic	no	17号染色体q12处缺失1.36Mb区域，覆盖了CHROMOSOME 17q12 DELETION SYNDROME 97.64%的区域，.；覆盖了RCAD (renal cysts and diabetes) 96.01%的区域，RCAD(renal cysts and diabetes)综合征患者通常在10至40岁时患糖尿病，大多数患者对于胰岛素治疗反应相当快速，胰岛结构异常（如萎缩或发育不全）患者大约占10%，外分泌功能障碍患者大约占6%，肾功能障碍通常早期发生并且高度可变，包括肾囊肿、肾发育不良、单肾发育不全、肾集合系统畸形、发育不全的肾小球肾炎肾病，以及（极少见）Fanconi综合征或肾嫌色细胞癌，一半的患者肾功能受损，12%的患者患终末期肾功能衰竭，也有报道称，男性和女性患者生殖道异常（男性表现为尿道下裂、精子活力不足、囊肿、输精管闭锁，女性表现为阴道发育不全、残角子宫、双角…
chr2:13560001-14140000_dup	Benign / Likely Benign	Benign / Likely Benign	yes	2号染色体p24.3处重复0.58Mb区域，经查询DGV、DECIPHER、OMIM、UCSC以及PubMed公共数据库资源，该片段为多态性。
chr15:32020001-32920000_dup	Benign / Likely Benign	Likely pathogenic	no	15号染色体q13.3处重复0.9Mb区域，有文献报道，1例15q13.3重复患者(patient 64)主要的临床表征为中度发育迟缓[pmid:20506139]；该区域重复（包含chrna7基因）异常表征的外显率比其他大多数基因组疾病的低[pmid:21841781]；1例15q13.3重复患者主要的临床表征为腭裂，轻度脑积水，智力障碍，巨头畸形，身材矮小，四肢短小，听力损失，语言障碍等，其父携带此重复片段，无明显的临床表征，1例15q13.3重复患者主要的临床表征为腭裂[pmid:28503599]。同时，DGV数据库查询到正常人携带此重复片段的记录。
chr2:13560001-14300000_dup	Benign / Likely Benign	Benign / Likely Benign	yes	2号染色体p24.3处重复0.74Mb区域，经查询DGV、DECIPHER、OMIM、UCSC以及PubMed公共数据库资源，该片段为多态性。
chr7:62020001-62560000_dup	Benign / Likely Benign	Benign / Likely Benign	yes	7号染色体q11.21处重复0.54Mb区域，经查询DGV、DECIPHER、OMIM、UCSC以及PubMed公共数据库资源，该片段为多态性。
chr6:116960001-117480000_del	VOUS	VOUS	yes	6号染色体q22.1处缺失0.52Mb区域，经查询DGV、DECIPHER、OMIM、UCSC以及PubMed公共数据库资源，致病性未知。
chr2:13540001-14220000_dup	VOUS	VOUS	yes	2号染色体p24.3处重复0.68Mb区域，经查询DGV、DECIPHER、OMIM、UCSC以及PubMed公共数据库资源，致病性未知。
chrX:39880001-40520000_dup	VOUS	VOUS	yes	X染色体p11.4处重复0.64Mb区域，经查询DGV、DECIPHER、OMIM、UCSC以及PubMed公共数据库资源，致病性未知。
chr2:41580001-42820000_dup	VOUS	VOUS	yes	2号染色体p22.1-p21处重复1.24Mb区域，经查询DGV、DECIPHER、OMIM、UCSC以及PubMed公共数据库资源，致病性未知。
chr11:50520000-51340000_del	Benign / Likely Benign	Benign / Likely Benign	yes	11号染色体p11.12处缺失0.82Mb区域，经查询DGV、DECIPHER、OMIM、UCSC以及PubMed公共数据库资源，该片段为多态性。
chr2:132140000-132500000_del	Benign / Likely Benign	Benign / Likely Benign	yes	2号染色体q21.1处缺失0.36Mb区域，经查询DGV、DECIPHER、OMIM、UCSC以及PubMed公共数据库资源，该片段为多态性。
chr6:136040000-136340000_dup	VOUS	VOUS	yes	6号染色体q23.3处重复0.3Mb区域，经查询DGV、DECIPHER、OMIM、UCSC以及PubMed公共数据库资源，致病性未知。
chr2:96900000-97620000_dup	Benign / Likely Benign	Benign / Likely Benign	yes	2号染色体q11.2处重复0.72Mb区域，经查询DGV、DECIPHER、OMIM、UCSC以及PubMed公共数据库资源，该片段为多态性。
chr12:37980000-38460000_del	VOUS	VOUS	yes	12号染色体q11-q12处缺失0.48Mb区域，经查询DGV、DECIPHER、OMIM、UCSC以及PubMed公共数据库资源，致病性未知。
chr2:182240001-182520000_dup	VOUS	VOUS	yes	2号染色体q31.3处重复0.28Mb区域，经查询DGV、DECIPHER、OMIM、UCSC以及PubMed公共数据库资源，致病性未知。
chr8:79740001-84320000_del	VOUS	VOUS	yes	8号染色体q21.12-q21.13处缺失4.58Mb区域，经查询DGV、DECIPHER、OMIM、UCSC以及PubMed公共数据库资源，致病性未知。
chr7:64760001-65180000_del	Benign / Likely Benign	Benign / Likely Benign	yes	7号染色体q11.21处缺失0.42Mb区域，经查询DGV、DECIPHER、OMIM、UCSC以及PubMed公共数据库资源，该片段为多态性。
chr5:4980001-5320000_dup	Benign / Likely Benign	Benign / Likely Benign	yes	5号染色体p15.32处重复0.34Mb区域，经查询DGV、DECIPHER、OMIM、UCSC以及PubMed公共数据库资源，该片段为多态性。
chr2:340001-860000_dup	Benign / Likely Benign	Benign / Likely Benign	yes	2号染色体p25.3处重复0.52Mb区域，经查询DGV、DECIPHER、OMIM、UCSC以及PubMed公共数据库资源，该片段为多态性。
chr14:22380001-22960000_del	Benign / Likely Benign	Benign / Likely Benign	yes	14号染色体q11.2处缺失0.58Mb区域，经查询DGV、DECIPHER、OMIM、UCSC以及PubMed公共数据库资源，该片段为多态性。
chr9:11680001-12000000_del	Benign / Likely Benign	Benign / Likely Benign	yes	9号染色体p23处缺失0.32Mb区域，经查询DGV、DECIPHER、OMIM、UCSC以及PubMed公共数据库资源，该片段为多态性。
chr7:14460001-15540000_dup	VOUS	VOUS	yes	7号染色体p21.2处重复1.08Mb区域，经查询DGV、DECIPHER、OMIM、UCSC以及PubMed公共数据库资源，致病性未知。
chr5:45460001-46420000_dup2	VOUS	VOUS	yes	5号染色体p12-p11处重复0.96Mb区域，经查询DGV、DECIPHER、OMIM、UCSC以及PubMed公共数据库资源，致病性未知。
chr8:2340001-5560000_dup	VOUS	VOUS	yes	8号染色体p23.2处重复3.22Mb区域，经查询DGV、DECIPHER、OMIM、UCSC以及PubMed公共数据库资源，致病性未知。
chrX:134400001-134780000_dup	VOUS	VOUS	yes	X染色体q26.3处重复0.38Mb区域，经查询DGV、DECIPHER、OMIM、UCSC以及PubMed公共数据库资源，致病性未知。
chr16:15040001-16380000_dup	Likely pathogenic	Likely pathogenic	yes	16号染色体p13.11处重复1.34Mb区域，覆盖了16p13.11 recurrent region (includes MYH11) duplication 100.00%的区域，.；覆盖了16p13.11 recurrent microduplication (neurocognitive disorder susceptibility locus) 89.33%的区域，16p13.11 recurrent microduplication (neurocognitive disorder susceptibility locus)综合征所在重复区域为神经认知障碍(自闭症，智力障碍，多发性先天畸形）易感区，患者可能表现为运动和语言功能发育迟缓，学习障碍，注意缺陷多动障碍，攻击性和破坏性行为，社会交往障碍，孤独症谱系障碍，心脏和主动脉畸形，法洛四联症，大血管转位，主动脉狭窄，关节过…
chr3:110240001-110760000_dup	Benign / Likely Benign	Benign / Likely Benign	yes	3号染色体q13.13处重复0.52Mb区域，经查询DGV、DECIPHER、OMIM、UCSC以及PubMed公共数据库资源，该片段为多态性。
chrX:6440001-8080000_dup	VOUS	VOUS	yes	X染色体p22.31处重复1.64Mb区域，经查询DGV、DECIPHER、OMIM、UCSC以及PubMed公共数据库资源，致病性未知。
chr2:200200001-200740000_dup2	Likely pathogenic	Likely pathogenic	yes	2号染色体q33.1处重复0.54Mb区域，有文献报道，1例satb2基因的部分重复(chr2:200228772-200263785,hg19)患者，主要的临床表征为中度至重度智力障碍，语言发育迟缓，轻度至中度骨质疏松症，腭裂，少牙畸形，面部异常等[pmid:25251319]。
chr15:31900001-32440000_dup	Benign / Likely Benign	Likely pathogenic	no	15号染色体q13.3处重复0.54Mb区域，有文献报道，1例15q13.3重复患者(patient 64)主要的临床表征为中度发育迟缓[pmid:20506139]；1例15q13.3重复患者主要的临床表征为腭裂，轻度脑积水，智力障碍，巨头畸形，身材矮小，四肢短小，听力损失，语言障碍等，其父携带此重复片段，无明显的临床表征，1例15q13.3重复患者主要的临床表征为腭裂[pmid:28503599]；该区域重复（包含chrna7基因）异常表征的外显率比其他大多数基因组疾病的低[pmid:21841781]。同时，DGV数据库查询到正常人携带此重复片段的记录。
chr15:32020001-32500000_dup	Benign / Likely Benign	VOUS	no	15号染色体q13.3处重复0.48Mb区域，经查询DGV、DECIPHER、OMIM、UCSC以及PubMed公共数据库资源，致病性未知。
chr1:105040001-106020000_dup	VOUS	VOUS	yes	1号染色体p21.1处重复0.98Mb区域，经查询DGV、DECIPHER、OMIM、UCSC以及PubMed公共数据库资源，致病性未知。
chrX:57980001-58440000_dup	VOUS	VOUS	yes	X染色体p11.21-p11.1处重复0.46Mb区域，经查询DGV、DECIPHER、OMIM、UCSC以及PubMed公共数据库资源，致病性未知。
chr21:32400001-48100000_dup2	Pathogenic	Pathogenic	yes	21号染色体q22.11-q22.3处重复15.7Mb区域，覆盖了Down syndrome chromosome region 99.64%的区域，Down's Syndrome的关键区域，该综合征患者通常表现为智力低下，特殊面容以及先天性器官畸形（包括心脏、胃肠道等)[OMIM:190685]。包含了SON基因[OMIM:182465]100.00%的CDS区域，SON基因[OMIM:182465]，该基因的突变与ZTTK syndrome (ZTTKS)[OMIM:617140]相关，ZTTKS为常染色体显性遗传，患者主要表现为肌张力低下，发育迟缓，特殊面容，智力障碍，喂养困难，颅缝早闭，身材矮小，马蹄肾，脊柱侧弯，小脑发育不全，脑白质异常，关节过度活动，小手/脚，肋骨畸形等，部分患者还表现为癫痫，先天性心脏缺陷，泌尿生殖系统畸形，胃肠道畸形等；包含了DYRK1A基因[OMIM:6…
chrX:6520001-8120000_dup	VOUS	VOUS	yes	X染色体p22.31处重复1.6Mb区域，经查询DGV、DECIPHER、OMIM、UCSC以及PubMed公共数据库资源，致病性未知。
chrX:5400001-5740000_dup	VOUS	VOUS	yes	X染色体p22.32处重复0.34Mb区域，经查询DGV、DECIPHER、OMIM、UCSC以及PubMed公共数据库资源，致病性未知。
chr22:25640001-25940000_dup	Benign / Likely Benign	Benign / Likely Benign	yes	22号染色体q11.23-q12.1处重复0.3Mb区域，经查询DGV、DECIPHER、OMIM、UCSC以及PubMed公共数据库资源，该片段为多态性。
chrX:128060001-128180000_del	VOUS	VOUS	yes	X染色体q25处缺失0.12Mb区域，经查询DGV、DECIPHER、OMIM、UCSC以及PubMed公共数据库资源，致病性未知。
chr2:110440001-111000000_dup	Benign / Likely Benign	Benign / Likely Benign	yes	2号染色体q13处重复0.56Mb区域，经查询DGV、DECIPHER、OMIM、UCSC以及PubMed公共数据库资源，该片段为多态性。
chr14:30260001-30800000_dup	Benign / Likely Benign	Benign / Likely Benign	yes	14号染色体q12处重复0.54Mb区域，经查询DGV、DECIPHER、OMIM、UCSC以及PubMed公共数据库资源，该片段为多态性。
chr14:40680001-41800000_dup	VOUS	VOUS	yes	14号染色体q21.1处重复1.12Mb区域，经查询DGV、DECIPHER、OMIM、UCSC以及PubMed公共数据库资源，致病性未知。
chr8:14900001-16000000_dup	VOUS	VOUS	yes	8号染色体p22处重复1.1Mb区域，经查询DGV、DECIPHER、OMIM、UCSC以及PubMed公共数据库资源，致病性未知。
chr15:22740001-23080000_dup	Benign / Likely Benign	Benign / Likely Benign	yes	15号染色体q11.2处重复0.34Mb区域，经查询DGV、DECIPHER、OMIM、UCSC以及PubMed公共数据库资源，该片段为多态性。
chr1:146580001-147440000_del	Likely pathogenic	Pathogenic	no	1号染色体q21.1-q21.2处缺失0.86Mb区域，覆盖了CHROMOSOME 1q21.1 DELETION SYNDROME, 1.35-MB 99.69%的区域，.；覆盖了1q21.1 recurrent microdeletion (susceptibility locus for neurodevelopmental disorders) 63.70%的区域，1q21.1 recurrent microdeletion (susceptibility locus for neurodevelopmental disorders)综合征存在外显不全的情况，临床表型高度可变，常见表型有轻度至中度发育迟缓，轻度特殊面容（表型多样，如前额凸出、深眼窝、球状鼻、内眦赘皮、长人中等），轻度至中度智力障碍，小头畸形，其他偶发特征包括心脏畸形（主动脉异常、房间隔缺损），骨骼异常（拇指/趾异…
chr1:105380001-106380000_del	VOUS	VOUS	yes	1号染色体p21.1处缺失1.0Mb区域，经查询DGV、DECIPHER、OMIM、UCSC以及PubMed公共数据库资源，致病性未知。
chr7:64460001-65200000_del	Benign / Likely Benign	Benign / Likely Benign	yes	7号染色体q11.21处缺失0.74Mb区域，经查询DGV、DECIPHER、OMIM、UCSC以及PubMed公共数据库资源，该片段为多态性。
chr7:64720001-65180000_del	Benign / Likely Benign	Benign / Likely Benign	yes	7号染色体q11.21处缺失0.46Mb区域，经查询DGV、DECIPHER、OMIM、UCSC以及PubMed公共数据库资源，该片段为多态性。
chr14:22640001-22940000_del	Benign / Likely Benign	Benign / Likely Benign	yes	14号染色体q11.2处缺失0.3Mb区域，经查询DGV、DECIPHER、OMIM、UCSC以及PubMed公共数据库资源，该片段为多态性。
chr8:53440001-53900000_dup	Benign / Likely Benign	Benign / Likely Benign	yes	8号染色体q11.23处重复0.46Mb区域，经查询DGV、DECIPHER、OMIM、UCSC以及PubMed公共数据库资源，该片段为多态性。
chr8:47680001-140580000_dup	Pathogenic	Pathogenic	yes	8号染色体q11.1-q24.3处重复92.9Mb区域，覆盖了Chromosome 8q22.1 duplication syndrome (Leri pleonosteosis) 100.00%的区域，Leri pleonosteosis chromosome duplication syndrome[OMIM:151200]综合征是一种常染色体显性遗传的骨骼疾病，其患者主要表现为指（趾）骨间关节的屈曲挛缩，掌骨、跖骨、趾（指）骨异常，其他临床表征表现为慢性关节疼痛，身材矮小，骨骼过度生长，脊髓受压，睑裂狭小，硬皮病样皮肤改变等。包含了PRKDC基因[OMIM:600899]100.00%的CDS区域，PRKDC基因的突变与IMMUNODEFICIENCY 26 WITH OR WITHOUT NEUROLOGIC ABNORMALITIES(IMD26)[OMIM:615966]相关…
chr1:149040001-149460000_dup	Benign / Likely Benign	Benign / Likely Benign	yes	1号染色体q21.2处重复0.42Mb区域，经查询DGV、DECIPHER、OMIM、UCSC以及PubMed公共数据库资源，该片段为多态性。
chr11:88780001-89460000_dup	Benign / Likely Benign	Benign / Likely Benign	yes	11号染色体q14.3处重复0.68Mb区域，经查询DGV、DECIPHER、OMIM、UCSC以及PubMed公共数据库资源，该片段为多态性。
chr2:79800001-81700000_dup	VOUS	VOUS	yes	2号染色体p12处重复1.9Mb区域，经查询DGV、DECIPHER、OMIM、UCSC以及PubMed公共数据库资源，致病性未知。
chr22:21940001-24620000_del	Pathogenic	Pathogenic	yes	22号染色体q11.21-q11.23处缺失2.68Mb区域，覆盖了22q11.2 recurrent region (distal type II, E-F) deletion 100.00%的区域，.；覆盖了22q11.2 distal deletion syndrome 98.73%的区域，22q11.2 distal deletion syndrome综合征患者主要表现为特殊面容（轻微上睑下垂、低耳位、睑裂狭小、耳前赘、斜视、弓形眉、腭裂、小下颌、人中光滑）、智力障碍、身材矮小、低出生重、心脏缺陷（肺动脉瓣狭窄、小室中隔缺损）、骨骼异常，轻微肌张力减退，行为异常，发育迟缓等；覆盖了CHROMOSOME 22q11.2 DELETION SYNDROME, (distal type I, D-E/F) 98.68%的区域，.。包含了单倍剂量敏感基因：SMARCB1。包含了SMARC…
chr14:30180001-30780000_dup	Benign / Likely Benign	Benign / Likely Benign	yes	14号染色体q12处重复0.6Mb区域，经查询DGV、DECIPHER、OMIM、UCSC以及PubMed公共数据库资源，该片段为多态性。
chrX:146360001-146780000_dup	Benign / Likely Benign	Benign / Likely Benign	yes	X染色体q27.3处重复0.42Mb区域，经查询DGV、DECIPHER、OMIM、UCSC以及PubMed公共数据库资源，该片段为多态性。
chr14:22520001-22940000_del	Benign / Likely Benign	Benign / Likely Benign	yes	14号染色体q11.2处缺失0.42Mb区域，经查询DGV、DECIPHER、OMIM、UCSC以及PubMed公共数据库资源，该片段为多态性。
chr8:138620001-139100000_dup2	VOUS	VOUS	yes	8号染色体q24.23处重复0.48Mb区域，经查询DGV、DECIPHER、OMIM、UCSC以及PubMed公共数据库资源，致病性未知。
chr15:32020001-32520000_dup	Benign / Likely Benign	VOUS	no	15号染色体q13.3处重复0.5Mb区域，经查询DGV、DECIPHER、OMIM、UCSC以及PubMed公共数据库资源，致病性未知。
chr2:13640001-14180000_dup	Benign / Likely Benign	Benign / Likely Benign	yes	2号染色体p24.3处重复0.54Mb区域，经查询DGV、DECIPHER、OMIM、UCSC以及PubMed公共数据库资源，该片段为多态性。
chr22:48360001-50460000_dup	VOUS	VOUS	yes	22号染色体q13.31-q13.33处重复2.1Mb区域，经查询DGV、DECIPHER、OMIM、UCSC以及PubMed公共数据库资源，致病性未知。
chr14:22560001-22960000_del	Benign / Likely Benign	Benign / Likely Benign	yes	14号染色体q11.2处缺失0.4Mb区域，经查询DGV、DECIPHER、OMIM、UCSC以及PubMed公共数据库资源，该片段为多态性。
chr1:45960001-46280000_dup	Benign / Likely Benign	Benign / Likely Benign	yes	1号染色体p34.1处重复0.32Mb区域，经查询DGV、DECIPHER、OMIM、UCSC以及PubMed公共数据库资源，该片段为多态性。
chr22:25620001-25920000_dup	Benign / Likely Benign	Benign / Likely Benign	yes	22号染色体q11.23-q12.1处重复0.3Mb区域，经查询DGV、DECIPHER、OMIM、UCSC以及PubMed公共数据库资源，该片段为多态性。
chr2:126740001-127000000_dup	VOUS	VOUS	yes	2号染色体q14.3处重复0.26Mb区域，经查询DGV、DECIPHER、OMIM、UCSC以及PubMed公共数据库资源，致病性未知。
chr10:83880001-85300000_del	VOUS	VOUS	yes	10号染色体q23.1处缺失1.42Mb区域，经查询DGV、DECIPHER、OMIM、UCSC以及PubMed公共数据库资源，致病性未知。
chr14:22420001-22960000_del	Benign / Likely Benign	Benign / Likely Benign	yes	14号染色体q11.2处缺失0.54Mb区域，经查询DGV、DECIPHER、OMIM、UCSC以及PubMed公共数据库资源，该片段为多态性。
chr6:79240001-79660000_dup	VOUS	VOUS	yes	6号染色体q14.1处重复0.42Mb区域，经查询DGV、DECIPHER、OMIM、UCSC以及PubMed公共数据库资源，致病性未知。
chr2:320001-860000_dup	Benign / Likely Benign	Benign / Likely Benign	yes	2号染色体p25.3处重复0.54Mb区域，经查询DGV、DECIPHER、OMIM、UCSC以及PubMed公共数据库资源，该片段为多态性。
chr16:15140001-16380000_dup	Likely pathogenic	Likely pathogenic	yes	16号染色体p13.11处重复1.24Mb区域，覆盖了16p13.11 recurrent region (includes MYH11) duplication 100.00%的区域，.；覆盖了16p13.11 recurrent microduplication (neurocognitive disorder susceptibility locus) 82.67%的区域，16p13.11 recurrent microduplication (neurocognitive disorder susceptibility locus)综合征所在重复区域为神经认知障碍(自闭症，智力障碍，多发性先天畸形）易感区，患者可能表现为运动和语言功能发育迟缓，学习障碍，注意缺陷多动障碍，攻击性和破坏性行为，社会交往障碍，孤独症谱系障碍，心脏和主动脉畸形，法洛四联症，大血管转位，主动脉狭窄，关节过…
chr7:7520001-7920000_dup	Benign / Likely Benign	Benign / Likely Benign	yes	7号染色体p21.3处重复0.4Mb区域，经查询DGV、DECIPHER、OMIM、UCSC以及PubMed公共数据库资源，该片段为多态性。
chr7:56700001-58060000_dup	VOUS	VOUS	yes	7号染色体p11.2-p11.1处重复1.36Mb区域，经查询DGV、DECIPHER、OMIM、UCSC以及PubMed公共数据库资源，致病性未知。
chr1:101800001-102400000_dup	VOUS	VOUS	yes	1号染色体p21.2-p21.1处重复0.6Mb区域，经查询DGV、DECIPHER、OMIM、UCSC以及PubMed公共数据库资源，致病性未知。
chr18:7200001-7580000_dup	Benign / Likely Benign	Benign / Likely Benign	yes	18号染色体p11.23处重复0.38Mb区域，经查询DGV、DECIPHER、OMIM、UCSC以及PubMed公共数据库资源，该片段为多态性。
chr6:94940001-98080000_dup	VOUS	VOUS	yes	6号染色体q16.1处重复3.14Mb区域，经查询DGV、DECIPHER、OMIM、UCSC以及PubMed公共数据库资源，致病性未知。
chr15:55160001-55280000_del	VOUS	VOUS	yes	15号染色体q21.3处缺失0.12Mb区域，经查询DGV、DECIPHER、OMIM、UCSC以及PubMed公共数据库资源，致病性未知。
chr1:146500001-147820000_del	Likely pathogenic	Pathogenic	no	1号染色体q21.1-q21.2处缺失1.32Mb区域，覆盖了CHROMOSOME 1q21.1 DELETION SYNDROME, 1.35-MB 100.00%的区域，.；覆盖了1q21.1 recurrent microdeletion (susceptibility locus for neurodevelopmental disorders) 95.31%的区域，1q21.1 recurrent microdeletion (susceptibility locus for neurodevelopmental disorders)综合征存在外显不全的情况，临床表型高度可变，常见表型有轻度至中度发育迟缓，轻度特殊面容（表型多样，如前额凸出、深眼窝、球状鼻、内眦赘皮、长人中等），轻度至中度智力障碍，小头畸形，其他偶发特征包括心脏畸形（主动脉异常、房间隔缺损），骨骼异常（拇指/趾…
chr14:22380001-22960000_del	Benign / Likely Benign	Benign / Likely Benign	yes	14号染色体q11.2处缺失0.58Mb区域，经查询DGV、DECIPHER、OMIM、UCSC以及PubMed公共数据库资源，该片段为多态性。
chr5:19620001-25520000_dup	VOUS	VOUS	yes	5号染色体p14.3-p14.1处重复5.9Mb区域，经查询DGV、DECIPHER、OMIM、UCSC以及PubMed公共数据库资源，致病性未知。
chr14:106660001-107080000_del	Benign / Likely Benign	Benign / Likely Benign	yes	14号染色体q32.33处缺失0.42Mb区域，经查询DGV、DECIPHER、OMIM、UCSC以及PubMed公共数据库资源，该片段为多态性。
chr10:47000001-48620000_del	Benign / Likely Benign	Benign / Likely Benign	yes	10号染色体q11.22处缺失1.62Mb区域，经查询DGV、DECIPHER、OMIM、UCSC以及PubMed公共数据库资源，该片段为多态性。
chr6:101280001-101600000_dup	VOUS	VOUS	yes	6号染色体q16.3处重复0.32Mb区域，经查询DGV、DECIPHER、OMIM、UCSC以及PubMed公共数据库资源，致病性未知。
chr3:900001-1440000_dup	Benign / Likely Benign	Likely pathogenic	no	3号染色体p26.3处重复0.54Mb区域，有文献报道，1例3p26.3(chr3:1149286-1348884, hg19)重复患者的主要临床表征为发育迟缓，身材矮小，关节过度活动，小头畸形，前发际低，第二、三脚趾并趾等[pmid:26257835]。
chr4:188120001-189340000_dup	Benign / Likely Benign	Benign / Likely Benign	yes	4号染色体q35.2处重复1.22Mb区域，经查询DGV、DECIPHER、OMIM、UCSC以及PubMed公共数据库资源，该片段为多态性。
chr1:146620001-147440000_dup	Likely pathogenic	Pathogenic	no	1号染色体q21.1-q21.2处重复0.82Mb区域，覆盖了CHROMOSOME 1q21.1 DUPLICATION SYNDROME 94.80%的区域，.；覆盖了1q21.1 recurrent microduplication (possible susceptibility locus for neurodevelopmental disorders) 60.74%的区域，1q21.1 recurrent microduplication (possible susceptibility locus for neurodevelopmental disorders)综合征存在外显不全的情况，部分重复片段携带者无异常表型，患者主要表征有轻度/中度智力障碍，轻度/中度发育迟缓，轻度特殊面容（前额凸出、眼距宽、低耳位、内眦赘皮，宽而扁的鼻梁等），巨头畸形，脑胼胝体和小脑蚓部发育不全…
chr7:7520001-7900000_dup	Benign / Likely Benign	Benign / Likely Benign	yes	7号染色体p21.3处重复0.38Mb区域，经查询DGV、DECIPHER、OMIM、UCSC以及PubMed公共数据库资源，该片段为多态性。
chr15:34720001-34880000_dup2	VOUS	VOUS	yes	15号染色体q14处重复0.16Mb区域，经查询DGV、DECIPHER、OMIM、UCSC以及PubMed公共数据库资源，致病性未知。
chr7:68440001-69120000_dup	VOUS	VOUS	yes	7号染色体q11.22处重复0.68Mb区域，经查询DGV、DECIPHER、OMIM、UCSC以及PubMed公共数据库资源，致病性未知。
chr13:23640001-24380000_dup	Benign / Likely Benign	Benign / Likely Benign	yes	13号染色体q12.12处重复0.74Mb区域，经查询DGV、DECIPHER、OMIM、UCSC以及PubMed公共数据库资源，该片段为多态性。
chr11:180001-3680000_dup	Pathogenic	Likely pathogenic	no	11号染色体p15.5-p15.4处重复3.5Mb区域，包含了HRAS基因[OMIM:190020]100.00%的CDS区域，HRAS基因[OMIM:190020]的突变与Costello syndrome (CSTLO)[OMIM:218040]相关，CSTLO为常染色体显性遗传，患者主要表现为羊水过多，颈部皮肤增厚，胎儿过度生长，精神运动发育迟缓，智力障碍，面部异常，心脏异常（肥厚性心肌病，室间隔缺损，房间隔缺损）等，部分患者表现为肾盏扩张，肾功能衰竭；包含了DEAF1基因[OMIM:602635]100.00%的CDS区域，DEAF1基因[OMIM:602635]的突变与mental retardation-24 (MRD24)[OMIM:615828]相关，MRD24为常染色体显性遗传，患者主要表现为发育迟缓，中度至重度的智力障碍，特殊面容等现象；包含了CTSD基因[OMIM:…
chr4:189300001-189840000_dup	VOUS	VOUS	yes	4号染色体q35.2处重复0.54Mb区域，经查询DGV、DECIPHER、OMIM、UCSC以及PubMed公共数据库资源，致病性未知。
chr8:47280001-47720000_dup	Benign / Likely Benign	Benign / Likely Benign	yes	8号染色体q11.1处重复0.44Mb区域，经查询DGV、DECIPHER、OMIM、UCSC以及PubMed公共数据库资源，该片段为多态性。
chr2:13560001-14220000_dup	Benign / Likely Benign	Benign / Likely Benign	yes	2号染色体p24.3处重复0.66Mb区域，经查询DGV、DECIPHER、OMIM、UCSC以及PubMed公共数据库资源，该片段为多态性。
chr6:86740001-87940000_dup	VOUS	VOUS	yes	6号染色体q14.3处重复1.2Mb区域，经查询DGV、DECIPHER、OMIM、UCSC以及PubMed公共数据库资源，致病性未知。
chr1:820001-16760000_del	Pathogenic	Pathogenic	yes	1号染色体p36.33-p36.13处缺失15.94Mb区域，覆盖了CHROMOSOME 1p36 DELETION SYNDROME 100.00%的区域，.；覆盖了1p36 microdeletion syndrome 93.69%的区域，1p36 microdeletion syndrome综合征患者主要的临床症状为特殊面容（一字眉、深眼窝、上颔发育不全、鼻梁塌陷、宽鼻梁、长人中、尖下巴、低耳位、后旋耳、唇腭裂、内眦赘皮、闭合延迟前囟门），脑部异常（小头畸形、脑侧室及蛛网膜下腔扩张、皮质萎缩、弥漫性脑萎缩、胼胝质发育不全），心脏异常（动脉导管未闭、室间隔缺损、房间隔缺损），视听障碍（远视、注意力不集中、神经性耳聋），骨骼异常（骨龄延迟、脊柱侧弯、肋骨异常），四肢畸形（短而弯曲的手指/脚趾、短足、下肢不对称），器官畸形（胃肠问题、肾功能异常、肛门前置或闭锁、甲状腺功能减退），语言障碍…
chrX:6460001-8000000_del	Pathogenic	Pathogenic	yes	X染色体p22.31处缺失1.54Mb区域，覆盖了ICHTHYOSIS, X-LINKED; XLI 92.26%的区域，.；覆盖了Steroid sulphatase deficiency (STS) 91.81%的区域，Steroid sulphatase deficiency (STS)是一种x连锁隐性遗传的表皮脂类代谢异常疾病，也称为x染色体连锁鱼鳞癣，几乎全部见于男性患者，出生时或出生不久后发病，主要临床表征为四肢、面、颈、躯干、臀部常见大面积的鳞屑，以颈、面、躯干受累最严重，皮损持续存在且不随年龄而改善，部分患者并发角膜混浊、支气管哮喘、过敏性鼻炎等，部分女性携带者在臂及胫前可见轻度鳞屑。部分携带有xp22.3处更大缺失片段（包括临近基因）的患者，可能会表现出精神发育迟滞。包含了单倍剂量敏感基因：STS。包含了STS基因[OMIM:300747]100.00%的CDS区域，(…
chr2:15080001-15460000_dup	Benign / Likely Benign	Benign / Likely Benign	yes	2号染色体p24.3处重复0.38Mb区域，经查询DGV、DECIPHER、OMIM、UCSC以及PubMed公共数据库资源，该片段为多态性。
chr5:22900001-25120000_del	VOUS	VOUS	yes	5号染色体p14.3-p14.1处缺失2.22Mb区域，经查询DGV、DECIPHER、OMIM、UCSC以及PubMed公共数据库资源，致病性未知。
chr17:20520001-20840000_dup	Benign / Likely Benign	Benign / Likely Benign	yes	17号染色体p11.2处重复0.32Mb区域，经查询DGV、DECIPHER、OMIM、UCSC以及PubMed公共数据库资源，该片段为多态性。
chr15:32020001-32420000_dup	Benign / Likely Benign	VOUS	no	15号染色体q13.3处重复0.4Mb区域，经查询DGV、DECIPHER、OMIM、UCSC以及PubMed公共数据库资源，致病性未知。
chr2:480001-800000_dup	Benign / Likely Benign	Benign / Likely Benign	yes	2号染色体p25.3处重复0.32Mb区域，经查询DGV、DECIPHER、OMIM、UCSC以及PubMed公共数据库资源，该片段为多态性。
chr16:15120001-16280000_dup	Likely pathogenic	Likely pathogenic	yes	16号染色体p13.11处重复1.16Mb区域，覆盖了16p13.11 recurrent region (includes MYH11) duplication 98.43%的区域，.；覆盖了16p13.11 recurrent microduplication (neurocognitive disorder susceptibility locus) 77.33%的区域，16p13.11 recurrent microduplication (neurocognitive disorder susceptibility locus)综合征所在重复区域为神经认知障碍(自闭症，智力障碍，多发性先天畸形）易感区，患者可能表现为运动和语言功能发育迟缓，学习障碍，注意缺陷多动障碍，攻击性和破坏性行为，社会交往障碍，孤独症谱系障碍，心脏和主动脉畸形，法洛四联症，大血管转位，主动脉狭窄，关节过度…
chr18:24340001-27840000_dup	VOUS	VOUS	yes	18号染色体q11.2-q12.1处重复3.5Mb区域，经查询DGV、DECIPHER、OMIM、UCSC以及PubMed公共数据库资源，致病性未知。
chr8:2420001-2800000_dup	Benign / Likely Benign	Benign / Likely Benign	yes	8号染色体p23.2处重复0.38Mb区域，经查询DGV、DECIPHER、OMIM、UCSC以及PubMed公共数据库资源，该片段为多态性。
chr2:110840001-111200000_dup	Benign / Likely Benign	Benign / Likely Benign	yes	2号染色体q13处重复0.36Mb区域，经查询DGV、DECIPHER、OMIM、UCSC以及PubMed公共数据库资源，该片段为多态性。
chr8:1860001-3160000_dup	VOUS	VOUS	yes	8号染色体p23.3-p23.2处重复1.3Mb区域，经查询DGV、DECIPHER、OMIM、UCSC以及PubMed公共数据库资源，致病性未知。
chr20:14820001-15160000_del	Benign / Likely Benign	Benign / Likely Benign	yes	20号染色体p12.1处缺失0.34Mb区域，经查询DGV、DECIPHER、OMIM、UCSC以及PubMed公共数据库资源，该片段为多态性。
chr9:7040001-7480000_dup	VOUS	VOUS	yes	9号染色体p24.1处重复0.44Mb区域，经查询DGV、DECIPHER、OMIM、UCSC以及PubMed公共数据库资源，致病性未知。
chr22:20720001-21480000_dup	VOUS	Likely pathogenic	no	22号染色体q11.21处重复0.76Mb区域，有文献报道，22q11.2 duplication syndrome患者表现出不同程度的dgs/vcfs表型，如先天性心脏缺陷、胸腺缺如、认知障碍、腭裂、腭咽发育不全等[pmid:14526392]；22q11.21(chr22:21050613-21464371,hg19)的重复可能会导致cbe(classic bladder exstrophy)[pmid:24764164]。
chr7:72720001-74420000_del	Pathogenic	Pathogenic	yes	7号染色体q11.23处缺失1.7Mb区域，覆盖了WILLIAMS-BEUREN SYNDROME; WBS 100.00%的区域，.；覆盖了Williams-Beuren syndrome (WBS) 100.00%的区域，Williams-Beuren syndrome (WBS)患者表型多样，一般表现为轻度至中度智力障碍或学习困难，特殊面容，结缔组织异常，内分泌异常，个性和性格特殊，身材矮小，生长缓慢，具有婴儿特发性高钙血症和心脏缺陷，约80%的患者先天性心脏缺陷，主动脉瓣狭窄约占75%，一般是局限性的瓣上狭窄型，更多是弥漫性的主动脉发育不良型，这两种类型趋于进行性，狭窄之处可阻塞冠状动脉，引起猝死，患儿对视觉-空间任务如画画和拼图等明显困难，但其语言、音乐和死记硬背式学习能力较好，性格开朗，友好动人，热衷于取悦别人，注意力缺陷，焦虑和恐惧也是常见症状；覆盖了Williams-Be…
chr15:32020001-32440000_dup	Benign / Likely Benign	VOUS	no	15号染色体q13.3处重复0.42Mb区域，经查询DGV、DECIPHER、OMIM、UCSC以及PubMed公共数据库资源，致病性未知。
chr11:60520001-134960000_dup	Pathogenic	Pathogenic	yes	11号染色体q12.2-q25处重复74.44Mb区域，覆盖了Spinocerebellar ataxia 20 (chromosome 11q12 duplication syndrome, 260kb) 36.51%的区域，Spinocerebellar ataxia 20, 608687 (4), Autosomal dominant。包含了TCIRG1基因[OMIM:604592]100.00%的CDS区域，TCIRG1基因的突变与OSTEOPETROSIS，AUTOSOMAL RECESSIVE 1(OPTB1)[OMIM:259700]相关，OPTB1为常染色体隐性遗传，患者主要表现为生长受限，大头畸形，特殊面容，失明，脾肿大，肝肿大，贫血，脑积水，癫痫发作等；包含了DHCR7基因[OMIM:602858]100.00%的CDS区域，DHCR7基因[OMIM:602858]，…
chr8:2360001-2940000_dup	Benign / Likely Benign	Benign / Likely Benign	yes	8号染色体p23.2处重复0.58Mb区域，经查询DGV、DECIPHER、OMIM、UCSC以及PubMed公共数据库资源，该片段为多态性。
chr15:22760001-23100000_dup	Benign / Likely Benign	Benign / Likely Benign	yes	15号染色体q11.2处重复0.34Mb区域，经查询DGV、DECIPHER、OMIM、UCSC以及PubMed公共数据库资源，该片段为多态性。
chr7:57280001-57580000_dup	Benign / Likely Benign	Benign / Likely Benign	yes	7号染色体p11.2处重复0.3Mb区域，经查询DGV、DECIPHER、OMIM、UCSC以及PubMed公共数据库资源，该片段为多态性。
chr15:32060001-32500000_dup	Benign / Likely Benign	VOUS	no	15号染色体q13.3处重复0.44Mb区域，经查询DGV、DECIPHER、OMIM、UCSC以及PubMed公共数据库资源，致病性未知。
chr7:72720001-74420000_dup	Pathogenic	Pathogenic	yes	7号染色体q11.23处重复1.7Mb区域，覆盖了WILLIAMS-BEUREN REGION DUPLICATION SYNDROME 100.00%的区域，.；覆盖了7q11.23 duplication syndrome 100.00%的区域，7q11.23 duplication syndrome综合征患者主要的临床症状有不同程度的智力障碍，语言发育迟缓，颅面部畸（宽前额、宽鼻梁、短人中、薄唇红、面部不对称等），先天性心脏病（心脏缺损、动脉导管未闭、主动脉扩张），横膈疝，关节松弛，肌张力减退，脑部（MRI）异常，不同程度的脑室扩张，薄胼胝体，小脑蚯部发育不全，单侧肾发育不全，脊椎异常，隐睾等，焦虑症（尤其是社会焦虑症），选择性缄默症，注意缺陷多动障碍（ADHD），自闭症谱系障碍等，大约有30%的7q11.23微重复综合征患者存在一种或多种先天畸形；覆盖了Chromosome 7q…
chr7:64720001-65200000_del	Benign / Likely Benign	Benign / Likely Benign	yes	7号染色体q11.21处缺失0.48Mb区域，经查询DGV、DECIPHER、OMIM、UCSC以及PubMed公共数据库资源，该片段为多态性。
chr11:50200001-50800000_dup	Benign / Likely Benign	Benign / Likely Benign	yes	11号染色体p11.12处重复0.6Mb区域，经查询DGV、DECIPHER、OMIM、UCSC以及PubMed公共数据库资源，该片段为多态性。
chr7:17180001-17680000_dup	Benign / Likely Benign	Benign / Likely Benign	yes	7号染色体p21.1处重复0.5Mb区域，经查询DGV、DECIPHER、OMIM、UCSC以及PubMed公共数据库资源，该片段为多态性。
chr7:7540001-7900000_dup	Benign / Likely Benign	Benign / Likely Benign	yes	7号染色体p21.3处重复0.36Mb区域，经查询DGV、DECIPHER、OMIM、UCSC以及PubMed公共数据库资源，该片段为多态性。
chr4:188540001-189260000_dup	Benign / Likely Benign	Benign / Likely Benign	yes	4号染色体q35.2处重复0.72Mb区域，经查询DGV、DECIPHER、OMIM、UCSC以及PubMed公共数据库资源，该片段为多态性。
chr7:143420001-144080000_dup	Benign / Likely Benign	Benign / Likely Benign	yes	7号染色体q35处重复0.66Mb区域，经查询DGV、DECIPHER、OMIM、UCSC以及PubMed公共数据库资源，该片段为多态性。
chr1:149040001-149460000_dup2	VOUS	Benign / Likely Benign	no	1号染色体q21.2处重复0.42Mb区域，经查询DGV、DECIPHER、OMIM、UCSC以及PubMed公共数据库资源，该片段为多态性。
chr15:32140001-32500000_dup	Benign / Likely Benign	Benign / Likely Benign	yes	15号染色体q13.3处重复0.36Mb区域，经查询DGV、DECIPHER、OMIM、UCSC以及PubMed公共数据库资源，该片段为多态性。
chr16:15600001-16120000_dup	VOUS	VOUS	yes	16号染色体p13.11处重复0.52Mb区域，经查询DGV、DECIPHER、OMIM、UCSC以及PubMed公共数据库资源，致病性未知。
chr7:64760001-65200000_del	Benign / Likely Benign	Benign / Likely Benign	yes	7号染色体q11.21处缺失0.44Mb区域，经查询DGV、DECIPHER、OMIM、UCSC以及PubMed公共数据库资源，该片段为多态性。
chr7:64460001-65180000_del	Benign / Likely Benign	Benign / Likely Benign	yes	7号染色体q11.21处缺失0.72Mb区域，经查询DGV、DECIPHER、OMIM、UCSC以及PubMed公共数据库资源，该片段为多态性。
chr8:6380001-10860000_dup2	Likely pathogenic	Likely pathogenic	yes	8号染色体p23.1处重复4.48Mb区域，覆盖了8p23.1 duplication syndrome 75.31%的区域，8p23.1 duplication syndrome综合征临床表型多变，比较常见的临床表征包括轻度至中度生长发育迟滞和（或）学习障碍，先天性心脏病（房/室间隔缺损）和轻度特殊面容（鼻梁突出/薄上唇/前额突出/弓形眉等），部分患者合并其他表型，包括行为异常，注意缺陷多动障碍（ADHD），癫痫，巨头，唇/腭裂，眼部异常，平衡障碍，肌张力减退，睾丸鞘膜积液，第二、三趾并趾，六指畸形，肾上腺功能不全，新生儿呼吸窘迫，脑瘫，语言发育迟缓等，该综合征患者在胎儿期即可表现出程度不一的先天畸形（可能仅仅表现出一个凸出的前额或弓形眉）；覆盖了8p23.1 recurrent region (includes GATA4) duplication 75.28%的区域，.。包含了MC…
chr15:29140001-30380000_dup	VOUS	VOUS	yes	15号染色体q13.1-q13.2处重复1.24Mb区域，经查询DGV、DECIPHER、OMIM、UCSC以及PubMed公共数据库资源，致病性未知。
chr16:29740001-30160000_del	Likely pathogenic	Likely pathogenic	yes	16号染色体p11.2处缺失0.42Mb区域，覆盖了CHROMOSOME 16p11.2 DELETION SYNDROME, 593-KB 76.38%的区域，.。包含了KIF22基因[OMIM:603213]100.00%的CDS区域，KIF22基因的突变与SPONDYLOEPIMETAPHYSEAL DYSPLASIA WITH MULTIPLE DISLOCATIONS[OMIM:603546]相关，SPONDYLOEPIMETAPHYSEAL DYSPLASIA WITH MULTIPLE DISLOCATIONS为常染色体显性遗传，患者主要表现为张力减退，髋关节脱位和关节松弛，骨骼畸形（膝、脊柱和臀部等），身材矮小以及面中部发育不良等；包含了PRRT2基因[OMIM:614386]100.00%的CDS区域，PRRT2基因[OMIM:614386]的突变与阵发性运动障碍[OM…
chr13:63340001-63640000_del	Benign / Likely Benign	Benign / Likely Benign	yes	13号染色体q21.31处缺失0.3Mb区域，经查询DGV、DECIPHER、OMIM、UCSC以及PubMed公共数据库资源，该片段为多态性。
chr16:11600001-13040000_del	VOUS	VOUS	yes	16号染色体p13.13-p13.12处缺失1.44Mb区域，经查询DGV、DECIPHER、OMIM、UCSC以及PubMed公共数据库资源，致病性未知。
chrX:140380001-140740000_del	Benign / Likely Benign	Benign / Likely Benign	yes	X染色体q27.2处缺失0.36Mb区域，经查询DGV、DECIPHER、OMIM、UCSC以及PubMed公共数据库资源，该片段为多态性。
chr7:124440001-124740000_del	VOUS	VOUS	yes	7号染色体q31.33处缺失0.3Mb区域，经查询DGV、DECIPHER、OMIM、UCSC以及PubMed公共数据库资源，致病性未知。
chr18:62700001-78020000_del	Pathogenic	Pathogenic	yes	18号染色体q22.1-q23处缺失15.32Mb区域，包含了RTTN基因[OMIM:610436]100.00%的CDS区域，RTTN基因[OMIM:610436]，该基因的突变与POLYMICROGYRIA WITH SEIZURES(PMGYS)[OMIM:614833]相关，PMGYS为常染色体隐性遗传，患者主要表现为癫痫，中度至重度不同程度的智力障碍，小头畸形以及特殊面容等现象；包含了TSHZ1基因[OMIM:614427]100.00%的CDS区域，TSHZ1基因[OMIM:614427]，该基因的单倍剂量不足可导致Congenital aural atresia (CAA)[OMIM:607842][PMID:22152683]，CAA为常染色体显性遗传，患者主要临床表征为双侧传导性听力损失，外耳道内侧完整骨闭锁（一些病人），外耳道局部发育不全最终发展为盲瘘（一些病人），鼓…
chr5:138340001-138800000_dup	VOUS	VOUS	yes	5号染色体q31.2处重复0.46Mb区域，经查询DGV、DECIPHER、OMIM、UCSC以及PubMed公共数据库资源，致病性未知。
chr1:248320001-248820000_dup	Benign / Likely Benign	Benign / Likely Benign	yes	1号染色体q44处重复0.5Mb区域，经查询DGV、DECIPHER、OMIM、UCSC以及PubMed公共数据库资源，该片段为多态性。
chr11:50040001-50800000_dup	Benign / Likely Benign	Benign / Likely Benign	yes	11号染色体p11.12处重复0.76Mb区域，经查询DGV、DECIPHER、OMIM、UCSC以及PubMed公共数据库资源，该片段为多态性。
chr2:110840001-111200000_dup	Benign / Likely Benign	Benign / Likely Benign	yes	2号染色体q13处重复0.36Mb区域，经查询DGV、DECIPHER、OMIM、UCSC以及PubMed公共数据库资源，该片段为多态性。
chr7:62040001-62840000_dup	Benign / Likely Benign	Benign / Likely Benign	yes	7号染色体q11.21处重复0.8Mb区域，经查询DGV、DECIPHER、OMIM、UCSC以及PubMed公共数据库资源，该片段为多态性。
chr14:22520001-22960000_del	Benign / Likely Benign	Benign / Likely Benign	yes	14号染色体q11.2处缺失0.44Mb区域，经查询DGV、DECIPHER、OMIM、UCSC以及PubMed公共数据库资源，该片段为多态性。
chr14:22500001-22940000_del	Benign / Likely Benign	Benign / Likely Benign	yes	14号染色体q11.2处缺失0.44Mb区域，经查询DGV、DECIPHER、OMIM、UCSC以及PubMed公共数据库资源，该片段为多态性。
chr1:45340001-46420000_dup	VOUS	VOUS	yes	1号染色体p34.1处重复1.08Mb区域，经查询DGV、DECIPHER、OMIM、UCSC以及PubMed公共数据库资源，致病性未知。
chr9:18040001-18320000_dup	VOUS	VOUS	yes	9号染色体p22.2处重复0.28Mb区域，经查询DGV、DECIPHER、OMIM、UCSC以及PubMed公共数据库资源，致病性未知。
chr22:23680001-25060000_dup	VOUS	Likely pathogenic	no	22号染色体q11.23处重复1.38Mb区域，包含了SMARCB1基因[OMIM:601607]100.00%的CDS区域，SMARCB1基因[OMIM:601607]的突变与COFFIN-SIRIS SYNDROME 3 (CSS3)[OMIM:614608]相关，CSS3为常染色体显性遗传，患者主要表现为胎儿宫内发育迟缓，骨龄延迟，身材矮小，精神发育迟缓，张力减退，小头畸形，胼胝体异常，先天性心脏缺陷，癫痫发作，特殊面容，脊柱侧弯，指/趾畸形，失语，听力障碍，视觉障碍等；包含了SPECC1L基因[OMIM:614140]100.00%的CDS区域，SPECC1L基因[OMIM:614140]，SPECC1L基因的突变与OPITZ GBBB SYNDROME， TYPE II(GBBB2)[OMIM:145410]相关，GBBB2为常染色体显性遗传，患者主要表现为发育迟缓，精神发育迟…
chr8:43400001-43840000_dup	VOUS	VOUS	yes	8号染色体p11.1处重复0.44Mb区域，经查询DGV、DECIPHER、OMIM、UCSC以及PubMed公共数据库资源，致病性未知。
chr18:1640001-2960000_dup	VOUS	VOUS	yes	18号染色体p11.32-p11.31处重复1.32Mb区域，经查询DGV、DECIPHER、OMIM、UCSC以及PubMed公共数据库资源，致病性未知。
chr7:103460001-104040000_dup	Benign / Likely Benign	Benign / Likely Benign	yes	7号染色体q22.1-q22.2处重复0.58Mb区域，经查询DGV、DECIPHER、OMIM、UCSC以及PubMed公共数据库资源，该片段为多态性。
chr8:15900001-16340000_dup	Benign / Likely Benign	Benign / Likely Benign	yes	8号染色体p22处重复0.44Mb区域，经查询DGV、DECIPHER、OMIM、UCSC以及PubMed公共数据库资源，该片段为多态性。
chr12:27280001-27720000_dup	Benign / Likely Benign	Benign / Likely Benign	yes	12号染色体p11.23处重复0.44Mb区域，经查询DGV、DECIPHER、OMIM、UCSC以及PubMed公共数据库资源，该片段为多态性。
chr15:32080001-32500000_dup	Benign / Likely Benign	VOUS	no	15号染色体q13.3处重复0.42Mb区域，经查询DGV、DECIPHER、OMIM、UCSC以及PubMed公共数据库资源，致病性未知。
chr15:22740001-23520000_dup	Benign / Likely Benign	Benign / Likely Benign	yes	15号染色体q11.2处重复0.78Mb区域，经查询DGV、DECIPHER、OMIM、UCSC以及PubMed公共数据库资源，该片段为多态性。
chr6:88980001-91900000_del	VOUS	VOUS	yes	6号染色体q15处缺失2.92Mb区域，经查询DGV、DECIPHER、OMIM、UCSC以及PubMed公共数据库资源，致病性未知。
chr17:21820001-22140000_dup	Benign / Likely Benign	Benign / Likely Benign	yes	17号染色体p11.2处重复0.32Mb区域，经查询DGV、DECIPHER、OMIM、UCSC以及PubMed公共数据库资源，该片段为多态性。
chr12:37980001-38280000_dup	Benign / Likely Benign	Benign / Likely Benign	yes	12号染色体q11-q12处重复0.3Mb区域，经查询DGV、DECIPHER、OMIM、UCSC以及PubMed公共数据库资源，该片段为多态性。
chr6:162520001-163100000_dup	Benign / Likely Benign	Likely pathogenic	no	6号染色体q26处重复0.58Mb区域，有文献报道，一个家系中检测到2例6q26(chr6:162685340-163000320,hg19)重复患者，先证者主要的临床表征为重度小下颌畸形，胼胝体发育不全，轴向张力减退，轻度感音神经性听力损失等，其母亲无明显临床表征[pmid:23740672]；park2基因的部分重复可能与发育迟缓，自闭症相关[pmid:27042285,23740672]；park2基因的单倍剂量不足可能导致早发性帕金森症[pmid:16328510]。同时，DGV数据库查询到正常人携带此重复片段的记录。
chr22:25680001-25980000_dup	Benign / Likely Benign	Benign / Likely Benign	yes	22号染色体q11.23-q12.1处重复0.3Mb区域，经查询DGV、DECIPHER、OMIM、UCSC以及PubMed公共数据库资源，该片段为多态性。
chr12:33900001-34520000_dup	Benign / Likely Benign	Benign / Likely Benign	yes	12号染色体p11.1处重复0.62Mb区域，经查询DGV、DECIPHER、OMIM、UCSC以及PubMed公共数据库资源，该片段为多态性。
chr6:162700001-163040000_dup2	Benign / Likely Benign	VOUS	no	6号染色体q26处重复0.34Mb区域，经查询DGV、DECIPHER、OMIM、UCSC以及PubMed公共数据库资源，致病性未知。
chr10:1220001-1520000_dup	Benign / Likely Benign	Benign / Likely Benign	yes	10号染色体p15.3处重复0.3Mb区域，经查询DGV、DECIPHER、OMIM、UCSC以及PubMed公共数据库资源，该片段为多态性。
chrX:6460001-8140000_dup	VOUS	VOUS	yes	X染色体p22.31处重复1.68Mb区域，经查询DGV、DECIPHER、OMIM、UCSC以及PubMed公共数据库资源，致病性未知。
chr17:14120001-15420000_del	Likely pathogenic	Pathogenic	no	17号染色体p12处缺失1.3Mb区域，覆盖了NEUROPATHY, HEREDITARY, WITH LIABILITY TO PRESSURE PALSIES; HNPP 98.11%的区域，.；覆盖了Hereditary Liability to Pressure Palsies (HNPP) 94.68%的区域，Hereditary Liability to Pressure Palsies(HNPP)综合征是一种常染色体显性遗传的周围神经病，又称腊肠样神经病、家族性复发性多神经病，患者典型的临床表现为青少年起病，轻微牵拉、压迫后反复出现受累神经支配区域的麻木和肌无力，其特征性病理改变为节段性脱髓鞘和局灶性髓鞘增厚，形似腊肠样结构，其电生理变化的特点是弥漫性的神经传导速度(NCV)减慢，该病患者以感觉运动性神经病最多见，纯感觉性或纯运动性神经病较少见，几乎均为无痛性，其中腓神经、…
chr9:200001-640000_dup	VOUS	VOUS	yes	9号染色体p24.3处重复0.44Mb区域，经查询DGV、DECIPHER、OMIM、UCSC以及PubMed公共数据库资源，致病性未知。
chr8:65800001-66140000_dup	Benign / Likely Benign	Benign / Likely Benign	yes	8号染色体q12.3-q13.1处重复0.34Mb区域，经查询DGV、DECIPHER、OMIM、UCSC以及PubMed公共数据库资源，该片段为多态性。
chr15:22740001-23100000_dup	Benign / Likely Benign	Benign / Likely Benign	yes	15号染色体q11.2处重复0.36Mb区域，经查询DGV、DECIPHER、OMIM、UCSC以及PubMed公共数据库资源，该片段为多态性。
chr9:880001-3980000_dup	VOUS	Likely pathogenic	no	9号染色体p24.3-p24.2处重复3.1Mb区域，包含了SMARCA2基因[OMIM:600014]100.00%的CDS区域，SMARCA2基因[OMIM:600014]，该基因的突变与NICOLAIDES-BARAITSER SYNDROME (NCBRS)[OMIM:601358]相关，NCBRS为常染色体显性遗传，患者主要表现为宫内发育迟缓，特殊面容，不同程度的小头畸形，短掌骨，隐睾症，重度精神发育迟滞，早发性癫痫发作，少言寡语等，部分患者还表现出脊柱侧凸，身材矮小，湿疹等；包含了VLDLR基因[OMIM:192977]100.00%的CDS区域，VLDLR基因[OMIM:192977]，该基因的纯合突变与cerebellar ataxia，mental retardation，and dysequilibrium syndrome (CAMRQ1) [OMIM:224050…
chr2:56540001-56880000_dup	Benign / Likely Benign	Benign / Likely Benign	yes	2号染色体p16.1处重复0.34Mb区域，经查询DGV、DECIPHER、OMIM、UCSC以及PubMed公共数据库资源，该片段为多态性。
chr21:32620001-48100000_dup2	Pathogenic	Pathogenic	yes	21号染色体q22.11-q22.3处重复15.48Mb区域，覆盖了Down syndrome chromosome region 99.64%的区域，Down's Syndrome的关键区域，该综合征患者通常表现为智力低下，特殊面容以及先天性器官畸形（包括心脏、胃肠道等)[OMIM:190685]。包含了SON基因[OMIM:182465]100.00%的CDS区域，SON基因[OMIM:182465]，该基因的突变与ZTTK syndrome (ZTTKS)[OMIM:617140]相关，ZTTKS为常染色体显性遗传，患者主要表现为肌张力低下，发育迟缓，特殊面容，智力障碍，喂养困难，颅缝早闭，身材矮小，马蹄肾，脊柱侧弯，小脑发育不全，脑白质异常，关节过度活动，小手/脚，肋骨畸形等，部分患者还表现为癫痫，先天性心脏缺陷，泌尿生殖系统畸形，胃肠道畸形等；包含了DYRK1A基因[OMIM:…
chrX:6460001-8120000_del	Likely pathogenic	Pathogenic	no	X染色体p22.31处缺失1.66Mb区域，覆盖了ICHTHYOSIS, X-LINKED; XLI 99.45%的区域，.；覆盖了Steroid sulphatase deficiency (STS) 98.96%的区域，Steroid sulphatase deficiency (STS)是一种x连锁隐性遗传的表皮脂类代谢异常疾病，也称为x染色体连锁鱼鳞癣，几乎全部见于男性患者，出生时或出生不久后发病，主要临床表征为四肢、面、颈、躯干、臀部常见大面积的鳞屑，以颈、面、躯干受累最严重，皮损持续存在且不随年龄而改善，部分患者并发角膜混浊、支气管哮喘、过敏性鼻炎等，部分女性携带者在臂及胫前可见轻度鳞屑。部分携带有xp22.3处更大缺失片段（包括临近基因）的患者，可能会表现出精神发育迟滞。包含了单倍剂量敏感基因：STS。包含了STS基因[OMIM:300747]100.00%的CDS区域，(…
chr6:160620001-170920000_del	Pathogenic	Pathogenic	yes	6号染色体q25.3-q27处缺失10.3Mb区域，包含了PDE10A基因[OMIM:610652]100.00%的CDS区域，PDE10A基因[OMIM:610652]的突变与DYSKINESIA， LIMB AND OROFACIAL， INFANTILE-ONSET(IOLOD)[OMIM:616921]相关，IOLOD为常染色体隐性遗传，患者主要表现为运动发育迟缓、口面运动障碍、轴向张力减退、部分患者发生震颤等；包含了MPC1基因[OMIM:614738]100.00%的CDS区域，MPC1基因[OMIM:614738]，该基因的突变与mitochondrial pyruvate carrier deficiency(MPYCD)[OMIM:614741]相关，MPYCD为常染色体隐性遗传，出生时发病，患者主要表现为精神发育迟滞，乳酸酸中毒，整体生长迟滞，肝脏肿大，肌张力减退，低…
chr6:119720001-121000000_del	VOUS	VOUS	yes	6号染色体q22.31处缺失1.28Mb区域，经查询DGV、DECIPHER、OMIM、UCSC以及PubMed公共数据库资源，致病性未知。
chr7:63680001-64000000_del	Benign / Likely Benign	Benign / Likely Benign	yes	7号染色体q11.21处缺失0.32Mb区域，经查询DGV、DECIPHER、OMIM、UCSC以及PubMed公共数据库资源，该片段为多态性。
chr10:67840001-68360000_dup	Benign / Likely Benign	Benign / Likely Benign	yes	10号染色体q21.3处重复0.52Mb区域，经查询DGV、DECIPHER、OMIM、UCSC以及PubMed公共数据库资源，该片段为多态性。
chr15:22800001-23100000_dup	Benign / Likely Benign	Benign / Likely Benign	yes	15号染色体q11.2处重复0.3Mb区域，经查询DGV、DECIPHER、OMIM、UCSC以及PubMed公共数据库资源，该片段为多态性。
chr22:23680001-25060000_dup	Likely pathogenic	Likely pathogenic	yes	22号染色体q11.23处重复1.38Mb区域，包含了SMARCB1基因[OMIM:601607]100.00%的CDS区域，SMARCB1基因[OMIM:601607]的突变与COFFIN-SIRIS SYNDROME 3 (CSS3)[OMIM:614608]相关，CSS3为常染色体显性遗传，患者主要表现为胎儿宫内发育迟缓，骨龄延迟，身材矮小，精神发育迟缓，张力减退，小头畸形，胼胝体异常，先天性心脏缺陷，癫痫发作，特殊面容，脊柱侧弯，指/趾畸形，失语，听力障碍，视觉障碍等；包含了SPECC1L基因[OMIM:614140]100.00%的CDS区域，SPECC1L基因[OMIM:614140]，SPECC1L基因的突变与OPITZ GBBB SYNDROME， TYPE II(GBBB2)[OMIM:145410]相关，GBBB2为常染色体显性遗传，患者主要表现为发育迟缓，精神发育迟…
chrY:6420001-7540000_dup	VOUS	VOUS	yes	Y染色体p11.2处重复1.12Mb区域，经查询DGV、DECIPHER、OMIM、UCSC以及PubMed公共数据库资源，致病性未知。
chr9:95040001-95260000_del	VOUS	VOUS	yes	9号染色体q22.31处缺失0.22Mb区域，经查询DGV、DECIPHER、OMIM、UCSC以及PubMed公共数据库资源，致病性未知。
chr20:57540001-57900000_dup	VOUS	VOUS	yes	20号染色体q13.32处重复0.36Mb区域，经查询DGV、DECIPHER、OMIM、UCSC以及PubMed公共数据库资源，致病性未知。
chr7:64680001-65280000_del	Benign / Likely Benign	Benign / Likely Benign	yes	7号染色体q11.21处缺失0.6Mb区域，经查询DGV、DECIPHER、OMIM、UCSC以及PubMed公共数据库资源，该片段为多态性。
chr14:22460001-22980000_del	Benign / Likely Benign	Benign / Likely Benign	yes	14号染色体q11.2处缺失0.52Mb区域，经查询DGV、DECIPHER、OMIM、UCSC以及PubMed公共数据库资源，该片段为多态性。
chr4:23380001-23560000_del	VOUS	VOUS	yes	4号染色体p15.2处缺失0.18Mb区域，经查询DGV、DECIPHER、OMIM、UCSC以及PubMed公共数据库资源，致病性未知。
chr10:19220001-19660000_dup	VOUS	VOUS	yes	10号染色体p12.31处重复0.44Mb区域，经查询DGV、DECIPHER、OMIM、UCSC以及PubMed公共数据库资源，致病性未知。
chrX:140680001-141120000_dup	VOUS	VOUS	yes	X染色体q27.2处重复0.44Mb区域，经查询DGV、DECIPHER、OMIM、UCSC以及PubMed公共数据库资源，致病性未知。
chr1:146540001-147440000_del	Likely pathogenic	Pathogenic	no	1号染色体q21.1-q21.2处缺失0.9Mb区域，覆盖了CHROMOSOME 1q21.1 DELETION SYNDROME, 1.35-MB 100.00%的区域，.；覆盖了1q21.1 recurrent microdeletion (susceptibility locus for neurodevelopmental disorders) 66.67%的区域，1q21.1 recurrent microdeletion (susceptibility locus for neurodevelopmental disorders)综合征存在外显不全的情况，临床表型高度可变，常见表型有轻度至中度发育迟缓，轻度特殊面容（表型多样，如前额凸出、深眼窝、球状鼻、内眦赘皮、长人中等），轻度至中度智力障碍，小头畸形，其他偶发特征包括心脏畸形（主动脉异常、房间隔缺损），骨骼异常（拇指/趾异…
chr18:7060001-7420000_dup	Benign / Likely Benign	Benign / Likely Benign	yes	18号染色体p11.31-p11.23处重复0.36Mb区域，经查询DGV、DECIPHER、OMIM、UCSC以及PubMed公共数据库资源，该片段为多态性。
chr1:149040001-149460000_dup	Benign / Likely Benign	Benign / Likely Benign	yes	1号染色体q21.2处重复0.42Mb区域，经查询DGV、DECIPHER、OMIM、UCSC以及PubMed公共数据库资源，该片段为多态性。
chr22:18880001-21920000_dup	Pathogenic	Pathogenic	yes	22号染色体q11.21处重复3.04Mb区域，覆盖了CHROMOSOME 22q11.2 DUPLICATION SYNDROME (proximal, A-B) 100.00%的区域，.；覆盖了22q11 duplication syndrome 100.00%的区域，22q11 duplication syndrome存在外显不全的情况，该综合征患者表型从正常或几乎正常到严重，变化较大，最常见的临床症状有：智力障碍（97%）、精神运动发育迟滞（67%）、生长受限（63%）、肌张力低下（43%），说话鼻音重等，另外，22q11重复综合征患者都表现出不同程度的DGS/VCFS表型如腭咽发育不全、腭裂、先天性心脏病、耳聋、肾生殖系统畸形、胸腺缺如、无脾、认知障碍等，但也有其特定的表型，包括上位眉毛，眼睑下斜或伴下垂，轻度的小颌/缩颌，脸部细长等；覆盖了CHROMOSOME 22q11.2…
chr14:22540001-22980000_del	Benign / Likely Benign	Benign / Likely Benign	yes	14号染色体q11.2处缺失0.44Mb区域，经查询DGV、DECIPHER、OMIM、UCSC以及PubMed公共数据库资源，该片段为多态性。
chr12:37980001-38340000_dup	Benign / Likely Benign	Benign / Likely Benign	yes	12号染色体q11-q12处重复0.36Mb区域，经查询DGV、DECIPHER、OMIM、UCSC以及PubMed公共数据库资源，该片段为多态性。
chr9:200001-86000000_dup	Pathogenic	Pathogenic	yes	9号染色体p24.3-q21.32处重复85.8Mb区域，包含了DOCK8基因[OMIM:611432]100.00%的CDS区域，DOCK8基因[OMIM:611432]，该基因的突变与 hyper-IgE recurrent infection syndrome [OMIM:243700]相关，hyper-IgE recurrent infection syndrome为常染色体隐性遗传，患者主要表现为血清IgE增加，结缔组织、骨骼异常，复发性细菌、病毒、真菌感染，复发性皮肤脓肿等；包含了KANK1基因[OMIM:607704]100.00%的CDS区域，KANK1基因[OMIM:607704]可能是以母系印记基因方式致病，该基因的部分缺失（缺失片段为父源）与CEREBRAL PALSY， SPASTIC QUADRIPLEGIC， 2(CPSQ2)[OMIM:612900]相关，C…
chr12:126880001-129540000_del	VOUS	VOUS	yes	12号染色体q24.32-q24.33处缺失2.66Mb区域，经查询DGV、DECIPHER、OMIM、UCSC以及PubMed公共数据库资源，致病性未知。
chr7:81420001-81540000_del	VOUS	VOUS	yes	7号染色体q21.11处缺失0.12Mb区域，经查询DGV、DECIPHER、OMIM、UCSC以及PubMed公共数据库资源，致病性未知。
chr5:115280001-115640000_dup	VOUS	VOUS	yes	5号染色体q23.1处重复0.36Mb区域，经查询DGV、DECIPHER、OMIM、UCSC以及PubMed公共数据库资源，致病性未知。
chr7:64680001-65200000_dup	Benign / Likely Benign	Benign / Likely Benign	yes	7号染色体q11.21处重复0.52Mb区域，经查询DGV、DECIPHER、OMIM、UCSC以及PubMed公共数据库资源，该片段为多态性。
chr3:79980001-80300000_del	Benign / Likely Benign	Benign / Likely Benign	yes	3号染色体p12.2处缺失0.32Mb区域，经查询DGV、DECIPHER、OMIM、UCSC以及PubMed公共数据库资源，该片段为多态性。
chr2:11760001-13400000_del	VOUS	VOUS	yes	2号染色体p25.1-p24.3处缺失1.64Mb区域，经查询DGV、DECIPHER、OMIM、UCSC以及PubMed公共数据库资源，致病性未知。
chr14:22520001-22980000_del	Benign / Likely Benign	Benign / Likely Benign	yes	14号染色体q11.2处缺失0.46Mb区域，经查询DGV、DECIPHER、OMIM、UCSC以及PubMed公共数据库资源，该片段为多态性。
chr14:22660001-22960000_del	Benign / Likely Benign	Benign / Likely Benign	yes	14号染色体q11.2处缺失0.3Mb区域，经查询DGV、DECIPHER、OMIM、UCSC以及PubMed公共数据库资源，该片段为多态性。
chrX:140360001-140720000_del	Benign / Likely Benign	Benign / Likely Benign	yes	X染色体q27.2处缺失0.36Mb区域，经查询DGV、DECIPHER、OMIM、UCSC以及PubMed公共数据库资源，该片段为多态性。
chr12:38000001-38360000_dup	Benign / Likely Benign	Benign / Likely Benign	yes	12号染色体q11-q12处重复0.36Mb区域，经查询DGV、DECIPHER、OMIM、UCSC以及PubMed公共数据库资源，该片段为多态性。
chr22:21180001-21480000_del	Benign / Likely Benign	VOUS	no	22号染色体q11.21处缺失0.3Mb区域，经查询DGV、DECIPHER、OMIM、UCSC以及PubMed公共数据库资源，致病性未知。
chr12:27280001-27680000_dup	Benign / Likely Benign	Benign / Likely Benign	yes	12号染色体p11.23处重复0.4Mb区域，经查询DGV、DECIPHER、OMIM、UCSC以及PubMed公共数据库资源，该片段为多态性。
chr5:101000001-101300000_dup	Benign / Likely Benign	Benign / Likely Benign	yes	5号染色体q21.1处重复0.3Mb区域，经查询DGV、DECIPHER、OMIM、UCSC以及PubMed公共数据库资源，该片段为多态性。
chr11:23740001-24060000_del	VOUS	VOUS	yes	11号染色体p14.3处缺失0.32Mb区域，经查询DGV、DECIPHER、OMIM、UCSC以及PubMed公共数据库资源，致病性未知。
chr6:39500001-40420000_dup	VOUS	VOUS	yes	6号染色体p21.2处重复0.92Mb区域，经查询DGV、DECIPHER、OMIM、UCSC以及PubMed公共数据库资源，致病性未知。
chr1:248320000-248700000_dup	Benign / Likely Benign	Benign / Likely Benign	yes	1号染色体q44处重复0.38Mb区域，经查询DGV、DECIPHER、OMIM、UCSC以及PubMed公共数据库资源，该片段为多态性。
chr11:40620000-40860000_del	VOUS	VOUS	yes	11号染色体p12处缺失0.24Mb区域，经查询DGV、DECIPHER、OMIM、UCSC以及PubMed公共数据库资源，致病性未知。
chr5:45660001-46420000_dup	VOUS	VOUS	yes	5号染色体p12-p11处重复0.76Mb区域，经查询DGV、DECIPHER、OMIM、UCSC以及PubMed公共数据库资源，致病性未知。
chr2:130920001-131480000_dup	Benign / Likely Benign	Benign / Likely Benign	yes	2号染色体q21.1处重复0.56Mb区域，经查询DGV、DECIPHER、OMIM、UCSC以及PubMed公共数据库资源，该片段为多态性。
chr11:41320001-42860000_dup	VOUS	VOUS	yes	11号染色体p12处重复1.54Mb区域，经查询DGV、DECIPHER、OMIM、UCSC以及PubMed公共数据库资源，致病性未知。
chrY:19060001-19560000_dup	Benign / Likely Benign	Benign / Likely Benign	yes	Y染色体q11.221处重复0.5Mb区域，经查询DGV、DECIPHER、OMIM、UCSC以及PubMed公共数据库资源，该片段为多态性。
chrY:21020001-28820000_del	Pathogenic	Pathogenic	yes	Y染色体q11.222-q12处缺失7.8Mb区域，覆盖了AZFc 100.00%的区域，AZFc综合征患者的临床表征存在异质性，不同患者的精子数量相差很大，可从无到正常，但伴随精子形态异常，睾丸组织学表现也为多样化，有些患者的表型与唯支持细胞综合征Ⅱ型相似，可见一些精原细胞呈现，但精子生成有限，有些患者可见精子发生停滞于不同阶段生精细胞，还有些患者可见一些空化的曲细精管周围围绕着一些具有精原细胞和精母细胞的曲细精管，而精母细胞发育阻滞，精子细胞发育减少甚至停止，因此，AZFc区缺失患者会出现不同亚型的无精症或少精症，此外，有少数患者会有子代，但子代中男性同样为无精子症者；覆盖了AZFb+AZFc 86.52%的区域，AZFb+AZFc综合征患者主要的临床表征为男性不育，精子缺乏或严重的精子减少等[PMID:12297986]；覆盖了AZFb 84.83%的区域，Oligospermia…
chr22:22280001-22580000_dup	Benign / Likely Benign	Benign / Likely Benign	yes	22号染色体q11.22处重复0.3Mb区域，经查询DGV、DECIPHER、OMIM、UCSC以及PubMed公共数据库资源，该片段为多态性。
chr8:42840001-43840000_dup	VOUS	VOUS	yes	8号染色体p11.21-p11.1处重复1.0Mb区域，经查询DGV、DECIPHER、OMIM、UCSC以及PubMed公共数据库资源，致病性未知。
chr16:5120001-7020000_dup	VOUS	VOUS	yes	16号染色体p13.3处重复1.9Mb区域，经查询DGV、DECIPHER、OMIM、UCSC以及PubMed公共数据库资源，致病性未知。
chr14:22400001-22960000_del	Benign / Likely Benign	Benign / Likely Benign	yes	14号染色体q11.2处缺失0.56Mb区域，经查询DGV、DECIPHER、OMIM、UCSC以及PubMed公共数据库资源，该片段为多态性。
chr2:13560001-14240000_dup	Benign / Likely Benign	Benign / Likely Benign	yes	2号染色体p24.3处重复0.68Mb区域，经查询DGV、DECIPHER、OMIM、UCSC以及PubMed公共数据库资源，该片段为多态性。
chr3:880001-1400000_dup	Benign / Likely Benign	VOUS	no	3号染色体p26.3处重复0.52Mb区域，经查询DGV、DECIPHER、OMIM、UCSC以及PubMed公共数据库资源，致病性未知。
chrX:16240001-16380000_dup	VOUS	VOUS	yes	X染色体p22.2处重复0.14Mb区域，经查询DGV、DECIPHER、OMIM、UCSC以及PubMed公共数据库资源，致病性未知。
chr15:32020001-32340000_dup	Benign / Likely Benign	Benign / Likely Benign	yes	15号染色体q13.3处重复0.32Mb区域，经查询DGV、DECIPHER、OMIM、UCSC以及PubMed公共数据库资源，该片段为多态性。
chr3:81380001-89560000_del	VOUS	VOUS	yes	3号染色体p12.2-p11.1处缺失8.18Mb区域，经查询DGV、DECIPHER、OMIM、UCSC以及PubMed公共数据库资源，致病性未知。
chr9:11660001-12000000_del	Benign / Likely Benign	Benign / Likely Benign	yes	9号染色体p23处缺失0.34Mb区域，经查询DGV、DECIPHER、OMIM、UCSC以及PubMed公共数据库资源，该片段为多态性。
chr15:32020001-32500000_dup	Benign / Likely Benign	VOUS	no	15号染色体q13.3处重复0.48Mb区域，经查询DGV、DECIPHER、OMIM、UCSC以及PubMed公共数据库资源，致病性未知。
chr8:39220001-39620000_dup	VOUS	VOUS	yes	8号染色体p11.22处重复0.4Mb区域，经查询DGV、DECIPHER、OMIM、UCSC以及PubMed公共数据库资源，致病性未知。
chr14:22620001-22980000_del	Benign / Likely Benign	Benign / Likely Benign	yes	14号染色体q11.2处缺失0.36Mb区域，经查询DGV、DECIPHER、OMIM、UCSC以及PubMed公共数据库资源，该片段为多态性。
chr19:22360001-23040000_dup	Benign / Likely Benign	Benign / Likely Benign	yes	19号染色体p12处重复0.68Mb区域，经查询DGV、DECIPHER、OMIM、UCSC以及PubMed公共数据库资源，该片段为多态性。
chr2:320001-820000_dup	Benign / Likely Benign	Benign / Likely Benign	yes	2号染色体p25.3处重复0.5Mb区域，经查询DGV、DECIPHER、OMIM、UCSC以及PubMed公共数据库资源，该片段为多态性。
chr10:96660001-96960000_dup	VOUS	VOUS	yes	10号染色体q23.33处重复0.3Mb区域，经查询DGV、DECIPHER、OMIM、UCSC以及PubMed公共数据库资源，致病性未知。
chr13:84540001-85780000_dup2	VOUS	VOUS	yes	13号染色体q31.1处重复1.24Mb区域，经查询DGV、DECIPHER、OMIM、UCSC以及PubMed公共数据库资源，致病性未知。
chr2:143620001-144540000_dup	VOUS	VOUS	yes	2号染色体q22.2-q22.3处重复0.92Mb区域，经查询DGV、DECIPHER、OMIM、UCSC以及PubMed公共数据库资源，致病性未知。
chr7:64460001-65180000_del	Benign / Likely Benign	Benign / Likely Benign	yes	7号染色体q11.21处缺失0.72Mb区域，经查询DGV、DECIPHER、OMIM、UCSC以及PubMed公共数据库资源，该片段为多态性。
chr10:120001-640000_del	Pathogenic	Pathogenic	yes	10号染色体p15.3处缺失0.52Mb区域，包含了单倍剂量敏感基因：ZMYND11。包含了ZMYND11基因[OMIM:608668]100.00%的CDS区域，ZMYND11基因[OMIM:608668]，该基因的突变与Mental retardation， autosomal dominant 30(MRD30)[OMIM:616083]相关，MRD30为常染色体显性遗传，患者主要表现为癫痫，整体发育迟缓，语言发育迟缓，特殊面容（轻度上睑下垂，宽嘴，上唇异常，眼距过宽），智力障碍等现象。有文献报道，多例10p15.3缺失患者主要的临床表征为发育迟缓，颅面畸形，肌张力减退，脑发育异常，癫痫认知障碍，行为异常等，部分患者还表现为语言发育迟缓，宫内发育迟缓等[pmid:22847950]。
chr13:23500001-24900000_dup	Benign / Likely Benign	Benign / Likely Benign	yes	13号染色体q12.12处重复1.4Mb区域，经查询DGV、DECIPHER、OMIM、UCSC以及PubMed公共数据库资源，该片段为多态性。
chr4:30760001-32420000_del	VOUS	VOUS	yes	4号染色体p15.1处缺失1.66Mb区域，经查询DGV、DECIPHER、OMIM、UCSC以及PubMed公共数据库资源，致病性未知。
chr22:18880001-21800000_dup	Pathogenic	Pathogenic	yes	22号染色体q11.21处重复2.92Mb区域，覆盖了CHROMOSOME 22q11.2 DUPLICATION SYNDROME (proximal, A-B) 100.00%的区域，.；覆盖了22q11 duplication syndrome 100.00%的区域，22q11 duplication syndrome存在外显不全的情况，该综合征患者表型从正常或几乎正常到严重，变化较大，最常见的临床症状有：智力障碍（97%）、精神运动发育迟滞（67%）、生长受限（63%）、肌张力低下（43%），说话鼻音重等，另外，22q11重复综合征患者都表现出不同程度的DGS/VCFS表型如腭咽发育不全、腭裂、先天性心脏病、耳聋、肾生殖系统畸形、胸腺缺如、无脾、认知障碍等，但也有其特定的表型，包括上位眉毛，眼睑下斜或伴下垂，轻度的小颌/缩颌，脸部细长等；覆盖了CHROMOSOME 22q11.2…
chr12:33840001-34180000_dup	Benign / Likely Benign	Benign / Likely Benign	yes	12号染色体p11.1处重复0.34Mb区域，经查询DGV、DECIPHER、OMIM、UCSC以及PubMed公共数据库资源，该片段为多态性。
chr6:90280001-90600000_dup	Benign / Likely Benign	Benign / Likely Benign	yes	6号染色体q15处重复0.32Mb区域，经查询DGV、DECIPHER、OMIM、UCSC以及PubMed公共数据库资源，该片段为多态性。
chr11:39120001-51600000_dup	VOUS	VOUS	yes	11号染色体p12-p11.12处重复12.48Mb区域，经查询DGV、DECIPHER、OMIM、UCSC以及PubMed公共数据库资源，致病性未知。
chr20:7220001-8580000_dup	Likely pathogenic	Likely pathogenic	yes	20号染色体p12.3处重复1.36Mb区域，包含了PLCB1基因[OMIM:607120]62.29%的CDS区域，PLCB1基因[OMIM:607120]的突变与Early infantile epileptic encephalopathy-12 (EIEE12)[OMIM:613722]相关，EIEE12为常染色体隐性遗传，其患者主要表现为癫痫，张力减退，精神运动发育迟缓，发育倒退等。有文献报道，一个家系中检测到3例20p12.3重复患者，孩子的主要临床表征为严重的全身性水肿，特殊面容，腹部水肿，贫血血小板减少，肾功能异常，心动过速等，父亲的主要临床表征为注意缺陷障碍，甲状腺功能减退，叔叔的主要临床表征为注意力缺陷多动障碍，心悸等[pmid:23239491]。
chr11:54800001-55460000_dup	VOUS	VOUS	yes	11号染色体q11处重复0.66Mb区域，经查询DGV、DECIPHER、OMIM、UCSC以及PubMed公共数据库资源，致病性未知。
chr15:22740001-23520000_del	Likely pathogenic	Pathogenic	no	15号染色体q11.2处缺失0.78Mb区域，覆盖了15q11.2 recurrent region (BP1-BP2) (includes NIPA1) deletion 100.00%的区域，.。包含了NIPA1基因[OMIM:608145]100.00%的CDS区域，NIPA1基因[OMIM:608145]的突变与spastic paraplegia 6（SPG6）[OMIM:600363]相关，SPG6为常染色体显性遗传，该患者主要表现为下肢痉挛，括约肌障碍等。有文献报道，9例患者检测到15q11.2(chr15:20300000-20640000,hg18)区域缺失，其中多例患者的共同临床表征为运动和语言发育迟缓，先天性畸形，行为问题（包括注意缺陷多动障碍、自闭症、强迫症）等[pmid:19328872]；该区域缺失患者临床表型多样且存在外显不全的情况[pmid:2568942…
chrX:75340001-75820000_dup	VOUS	VOUS	yes	X染色体q13.3处重复0.48Mb区域，经查询DGV、DECIPHER、OMIM、UCSC以及PubMed公共数据库资源，致病性未知。
chr3:920001-1280000_dup	Benign / Likely Benign	Benign / Likely Benign	yes	3号染色体p26.3处重复0.36Mb区域，经查询DGV、DECIPHER、OMIM、UCSC以及PubMed公共数据库资源，该片段为多态性。
chr17:2820001-3280000_dup	VOUS	VOUS	yes	17号染色体p13.3处重复0.46Mb区域，经查询DGV、DECIPHER、OMIM、UCSC以及PubMed公共数据库资源，致病性未知。
chr6:141140001-142240000_dup	VOUS	VOUS	yes	6号染色体q24.1处重复1.1Mb区域，经查询DGV、DECIPHER、OMIM、UCSC以及PubMed公共数据库资源，致病性未知。
chr15:22740001-23080000_dup	Benign / Likely Benign	Benign / Likely Benign	yes	15号染色体q11.2处重复0.34Mb区域，经查询DGV、DECIPHER、OMIM、UCSC以及PubMed公共数据库资源，该片段为多态性。
chrX:6460001-8120000_dup	VOUS	VOUS	yes	X染色体p22.31处重复1.66Mb区域，经查询DGV、DECIPHER、OMIM、UCSC以及PubMed公共数据库资源，致病性未知。
chr2:107120001-108400000_dup	VOUS	VOUS	yes	2号染色体q12.2-q12.3处重复1.28Mb区域，经查询DGV、DECIPHER、OMIM、UCSC以及PubMed公共数据库资源，致病性未知。
chr4:178240001-179820000_dup	VOUS	VOUS	yes	4号染色体q34.3处重复1.58Mb区域，经查询DGV、DECIPHER、OMIM、UCSC以及PubMed公共数据库资源，致病性未知。
chrX:23080001-23240000_del	VOUS	VOUS	yes	X染色体p22.11处缺失0.16Mb区域，经查询DGV、DECIPHER、OMIM、UCSC以及PubMed公共数据库资源，致病性未知。
chr22:25620001-25920000_dup	Benign / Likely Benign	Benign / Likely Benign	yes	22号染色体q11.23-q12.1处重复0.3Mb区域，经查询DGV、DECIPHER、OMIM、UCSC以及PubMed公共数据库资源，该片段为多态性。
chrX:6520001-8120000_dup	VOUS	VOUS	yes	X染色体p22.31处重复1.6Mb区域，经查询DGV、DECIPHER、OMIM、UCSC以及PubMed公共数据库资源，致病性未知。
chrX:134760001-134980000_dup	VOUS	VOUS	yes	X染色体q26.3处重复0.22Mb区域，经查询DGV、DECIPHER、OMIM、UCSC以及PubMed公共数据库资源，致病性未知。
chr22:25680001-26000000_del	Benign / Likely Benign	Benign / Likely Benign	yes	22号染色体q11.23-q12.1处缺失0.32Mb区域，经查询DGV、DECIPHER、OMIM、UCSC以及PubMed公共数据库资源，该片段为多态性。
chr11:104460001-104980000_dup	Benign / Likely Benign	Benign / Likely Benign	yes	11号染色体q22.3处重复0.52Mb区域，经查询DGV、DECIPHER、OMIM、UCSC以及PubMed公共数据库资源，该片段为多态性。
chrY:22660001-23660000_dup	VOUS	VOUS	yes	Y染色体q11.223处重复1.0Mb区域，经查询DGV、DECIPHER、OMIM、UCSC以及PubMed公共数据库资源，致病性未知。
chr14:22500001-22980000_del	Benign / Likely Benign	Benign / Likely Benign	yes	14号染色体q11.2处缺失0.48Mb区域，经查询DGV、DECIPHER、OMIM、UCSC以及PubMed公共数据库资源，该片段为多态性。
chr14:22540001-22960000_del	Benign / Likely Benign	Benign / Likely Benign	yes	14号染色体q11.2处缺失0.42Mb区域，经查询DGV、DECIPHER、OMIM、UCSC以及PubMed公共数据库资源，该片段为多态性。
chr3:60001-3760000_del	VOUS	Pathogenic	no	3号染色体p26.3-p26.2处缺失3.7Mb区域，包含了TRNT1基因[OMIM:612907]100.00%的CDS区域，TRNT1基因[OMIM:612907]，该基因的纯合或复合杂合突变与Sideroblastic anemia with B-cell immunodeficiency，periodic fevers，and developmental delay (SIFD)[OMIM:616084]相关，SIFD为常染色体隐性遗传，患者主要临床表征为精神运动发育迟缓，张力减退，进行性免疫缺陷，一些患者表现出生长迟缓、心肌病、共济失调、癫痫、脑萎缩、感音神经性耳聋等。有文献报道，1例3p26.3(chr3:1149286-1348884, hg19)重复患者的主要临床表征为发育迟缓，身材矮小，关节过度活动，小头畸形，前发际低，第二、三脚趾并趾等[pmid:26257835]；…
chr16:89860001-90160000_del	Benign / Likely Benign	Benign / Likely Benign	yes	16号染色体q24.3处缺失0.3Mb区域，经查询DGV、DECIPHER、OMIM、UCSC以及PubMed公共数据库资源，该片段为多态性。
chr18:7100001-7540000_dup	Benign / Likely Benign	Benign / Likely Benign	yes	18号染色体p11.23处重复0.44Mb区域，经查询DGV、DECIPHER、OMIM、UCSC以及PubMed公共数据库资源，该片段为多态性。
chrX:143280001-143520000_del	VOUS	VOUS	yes	X染色体q27.3处缺失0.24Mb区域，经查询DGV、DECIPHER、OMIM、UCSC以及PubMed公共数据库资源，致病性未知。
chr15:32020001-32520000_dup	Benign / Likely Benign	VOUS	no	15号染色体q13.3处重复0.5Mb区域，经查询DGV、DECIPHER、OMIM、UCSC以及PubMed公共数据库资源，致病性未知。
chr2:110840001-111200000_dup	Benign / Likely Benign	Benign / Likely Benign	yes	2号染色体q13处重复0.36Mb区域，经查询DGV、DECIPHER、OMIM、UCSC以及PubMed公共数据库资源，该片段为多态性。
chr14:22460001-22960000_del	Benign / Likely Benign	Benign / Likely Benign	yes	14号染色体q11.2处缺失0.5Mb区域，经查询DGV、DECIPHER、OMIM、UCSC以及PubMed公共数据库资源，该片段为多态性。
chr11:22840001-23220000_dup	VOUS	VOUS	yes	11号染色体p14.3处重复0.38Mb区域，经查询DGV、DECIPHER、OMIM、UCSC以及PubMed公共数据库资源，致病性未知。
chrX:6440001-7940000_dup	VOUS	VOUS	yes	X染色体p22.31处重复1.5Mb区域，经查询DGV、DECIPHER、OMIM、UCSC以及PubMed公共数据库资源，致病性未知。
chr14:106520001-106860000_dup	Benign / Likely Benign	Benign / Likely Benign	yes	14号染色体q32.33处重复0.34Mb区域，经查询DGV、DECIPHER、OMIM、UCSC以及PubMed公共数据库资源，该片段为多态性。
chr15:32060001-32500000_dup	Benign / Likely Benign	VOUS	no	15号染色体q13.3处重复0.44Mb区域，经查询DGV、DECIPHER、OMIM、UCSC以及PubMed公共数据库资源，致病性未知。
chr5:115240001-115640000_dup	VOUS	VOUS	yes	5号染色体q23.1处重复0.4Mb区域，经查询DGV、DECIPHER、OMIM、UCSC以及PubMed公共数据库资源，致病性未知。
chr8:53360001-53860000_dup	Benign / Likely Benign	Benign / Likely Benign	yes	8号染色体q11.23处重复0.5Mb区域，经查询DGV、DECIPHER、OMIM、UCSC以及PubMed公共数据库资源，该片段为多态性。
chr4:40001-500000_dup	VOUS	VOUS	yes	4号染色体p16.3处重复0.46Mb区域，经查询DGV、DECIPHER、OMIM、UCSC以及PubMed公共数据库资源，致病性未知。
chr21:48000001-48100000_dup	VOUS	VOUS	yes	21号染色体q22.3处重复100.0Kb区域，经查询DGV、DECIPHER、OMIM、UCSC以及PubMed公共数据库资源，致病性未知。
chr14:22440001-22940000_del	Benign / Likely Benign	Benign / Likely Benign	yes	14号染色体q11.2处缺失0.5Mb区域，经查询DGV、DECIPHER、OMIM、UCSC以及PubMed公共数据库资源，该片段为多态性。
chr14:22360001-23000000_del	Benign / Likely Benign	Benign / Likely Benign	yes	14号染色体q11.2处缺失0.64Mb区域，经查询DGV、DECIPHER、OMIM、UCSC以及PubMed公共数据库资源，该片段为多态性。
chr7:64460001-64940000_del	Benign / Likely Benign	Benign / Likely Benign	yes	7号染色体q11.21处缺失0.48Mb区域，经查询DGV、DECIPHER、OMIM、UCSC以及PubMed公共数据库资源，该片段为多态性。
chr14:22360001-22940000_del	Benign / Likely Benign	Benign / Likely Benign	yes	14号染色体q11.2处缺失0.58Mb区域，经查询DGV、DECIPHER、OMIM、UCSC以及PubMed公共数据库资源，该片段为多态性。
chr2:13540001-14320000_dup	VOUS	VOUS	yes	2号染色体p24.3处重复0.78Mb区域，经查询DGV、DECIPHER、OMIM、UCSC以及PubMed公共数据库资源，致病性未知。
chrX:3400001-3840000_dup	VOUS	VOUS	yes	X染色体p22.33处重复0.44Mb区域，经查询DGV、DECIPHER、OMIM、UCSC以及PubMed公共数据库资源，致病性未知。
chr14:22640001-22980000_del	Benign / Likely Benign	Benign / Likely Benign	yes	14号染色体q11.2处缺失0.34Mb区域，经查询DGV、DECIPHER、OMIM、UCSC以及PubMed公共数据库资源，该片段为多态性。
chr2:320001-820000_dup	Benign / Likely Benign	Benign / Likely Benign	yes	2号染色体p25.3处重复0.5Mb区域，经查询DGV、DECIPHER、OMIM、UCSC以及PubMed公共数据库资源，该片段为多态性。
chr7:110620001-111080000_del	VOUS	VOUS	yes	7号染色体q31.1处缺失0.46Mb区域，经查询DGV、DECIPHER、OMIM、UCSC以及PubMed公共数据库资源，致病性未知。
chrX:152340001-152560000_dup	VOUS	Benign / Likely Benign	no	X染色体q28处重复0.22Mb区域，经查询DGV、DECIPHER、OMIM、UCSC以及PubMed公共数据库资源，该片段为多态性。
chr6:80120001-80380000_dup	VOUS	VOUS	yes	6号染色体q14.1处重复0.26Mb区域，经查询DGV、DECIPHER、OMIM、UCSC以及PubMed公共数据库资源，致病性未知。
chr2:320001-620000_dup	Benign / Likely Benign	Benign / Likely Benign	yes	2号染色体p25.3处重复0.3Mb区域，经查询DGV、DECIPHER、OMIM、UCSC以及PubMed公共数据库资源，该片段为多态性。
chr4:189380001-189720000_dup	Benign / Likely Benign	Benign / Likely Benign	yes	4号染色体q35.2处重复0.34Mb区域，经查询DGV、DECIPHER、OMIM、UCSC以及PubMed公共数据库资源，该片段为多态性。
chr12:37980001-38720000_dup	Benign / Likely Benign	Benign / Likely Benign	yes	12号染色体q11-q12处重复0.74Mb区域，经查询DGV、DECIPHER、OMIM、UCSC以及PubMed公共数据库资源，该片段为多态性。
chr9:9300001-9460000_del	VOUS	VOUS	yes	9号染色体p23处缺失0.16Mb区域，经查询DGV、DECIPHER、OMIM、UCSC以及PubMed公共数据库资源，致病性未知。
chr3:940001-1340000_dup	Benign / Likely Benign	Benign / Likely Benign	yes	3号染色体p26.3处重复0.4Mb区域，经查询DGV、DECIPHER、OMIM、UCSC以及PubMed公共数据库资源，该片段为多态性。
chr20:8080001-8580000_dup	Benign / Likely Benign	Benign / Likely Benign	yes	20号染色体p12.3处重复0.5Mb区域，经查询DGV、DECIPHER、OMIM、UCSC以及PubMed公共数据库资源，该片段为多态性。
chr14:22560001-22940000_del	Benign / Likely Benign	Benign / Likely Benign	yes	14号染色体q11.2处缺失0.38Mb区域，经查询DGV、DECIPHER、OMIM、UCSC以及PubMed公共数据库资源，该片段为多态性。
chr15:22840001-23520000_dup	Benign / Likely Benign	Benign / Likely Benign	yes	15号染色体q11.2处重复0.68Mb区域，经查询DGV、DECIPHER、OMIM、UCSC以及PubMed公共数据库资源，该片段为多态性。
chr14:106080001-106740000_dup	Benign / Likely Benign	Benign / Likely Benign	yes	14号染色体q32.33处重复0.66Mb区域，经查询DGV、DECIPHER、OMIM、UCSC以及PubMed公共数据库资源，该片段为多态性。
chr8:160001-3300000_del	Likely pathogenic	Likely pathogenic	yes	8号染色体p23.3-p23.2处缺失3.14Mb区域，包含了CLN8基因[OMIM:607837]100.00%的CDS区域，CLN8基因[OMIM:607837]，该基因的突变与EPILEPSY， PROGRESSIVE， WITH MENTAL RETARDATION(EPMR)[OMIM:610003]相关，EPMR为常染色体隐性遗传，患者主要表现为癫痫，发育缓慢，共济失调，言语困难以及脑萎缩等现象；包含了ARHGEF10基因[OMIM:608136]100.00%的CDS区域，ARHGEF10基因[OMIM:608136]的突变与Slowed nerve conduction velocity (SNCV)[OMIM:608236]相关，SNCV为常染色体显性遗传，患者（成人）主要表现为神经传导速度慢，腓骨肌轻度无力，下肢远端反射消失等，一般患者无明显临床症状。有文献报道，1例…
chr10:56640001-57340000_del	VOUS	VOUS	yes	10号染色体q21.1处缺失0.7Mb区域，经查询DGV、DECIPHER、OMIM、UCSC以及PubMed公共数据库资源，致病性未知。
chrX:6400001-6800000_dup	VOUS	Benign / Likely Benign	no	X染色体p22.31处重复0.4Mb区域，经查询DGV、DECIPHER、OMIM、UCSC以及PubMed公共数据库资源，该片段为多态性。
chr22:25620001-25940000_dup	Benign / Likely Benign	Benign / Likely Benign	yes	22号染色体q11.23-q12.1处重复0.32Mb区域，经查询DGV、DECIPHER、OMIM、UCSC以及PubMed公共数据库资源，该片段为多态性。
chrY:7500001-8120000_dup	VOUS	VOUS	yes	Y染色体p11.2处重复0.62Mb区域，经查询DGV、DECIPHER、OMIM、UCSC以及PubMed公共数据库资源，致病性未知。
chr17:42780001-42940000_del	VOUS	Pathogenic	no	17号染色体q21.31处缺失0.16Mb区域，包含了单倍剂量敏感基因：EFTUD2。有文献报道，1例17q21.31(chr17:42923422-42935059,hg19)缺失患者主要的临床表征有鼻后孔闭锁，整体发育迟缓，颧骨发育不全，小颌畸形，小耳畸形等[pmid:22305528]。
chr22:18900001-21480000_del	Pathogenic	Pathogenic	yes	22号染色体q11.21处缺失2.58Mb区域，覆盖了DIGEORGE SYNDROME; DGS (proximal, A-B) 100.00%的区域，.；覆盖了22q11 deletion syndrome (Velocardiofacial / DiGeorge syndrome) 100.00%的区域，22q11 deletion syndrome (Velocardiofacial / DiGeorge syndrome)综合征表型几乎涉及机体各个部分，即使同一家系的患者也具有表型异质性，其患者常见的症状和体征包括先天性心脏病、腭裂及其他特殊面容，免疫缺陷和自身免疫病也比较多见，其他包括呼吸问题、肾脏功能异常、低血钙症（可导致癫痫发作）、血小板减少、喂养困难、胃肠道问题、听力缺损和轻度身材矮小等，许多患儿早期存在生长发育迟缓、语言发育迟缓和学习困难，儿童期注意力缺陷多动症和孤独…
chrX:6540001-7060000_dup	Benign / Likely Benign	VOUS	no	X染色体p22.31处重复0.52Mb区域，经查询DGV、DECIPHER、OMIM、UCSC以及PubMed公共数据库资源，致病性未知。
chr18:37200001-39680000_dup	VOUS	VOUS	yes	18号染色体q12.3处重复2.48Mb区域，经查询DGV、DECIPHER、OMIM、UCSC以及PubMed公共数据库资源，致病性未知。
chr15:44700001-46000000_del	VOUS	VOUS	yes	15号染色体q15.3-q21.1处缺失1.3Mb区域，经查询DGV、DECIPHER、OMIM、UCSC以及PubMed公共数据库资源，致病性未知。
chr4:187960001-188940000_dup	Benign / Likely Benign	Benign / Likely Benign	yes	4号染色体q35.2处重复0.98Mb区域，经查询DGV、DECIPHER、OMIM、UCSC以及PubMed公共数据库资源，该片段为多态性。
chr13:59620001-59980000_dup	Benign / Likely Benign	Benign / Likely Benign	yes	13号染色体q21.2处重复0.36Mb区域，经查询DGV、DECIPHER、OMIM、UCSC以及PubMed公共数据库资源，该片段为多态性。
chr2:13320001-15240000_del	VOUS	VOUS	yes	2号染色体p24.3处缺失1.92Mb区域，经查询DGV、DECIPHER、OMIM、UCSC以及PubMed公共数据库资源，致病性未知。
chr19:30860001-32120000_del	VOUS	Pathogenic	no	19号染色体q12处缺失1.26Mb区域，有文献报道，1例19q12缺失患者主要的临床表征为非典型自闭症，产后生长迟滞，发育迟缓，新生儿喂养困难等，其母亲携带此缺失片段，表型正常，1例19q12缺失患者主要的临床表征为产后生长迟滞，新生儿喂养困难等，其母亲携带此缺失片段，表型正常，1例19q12缺失患者主要的临床表征为自闭症，语言发育迟缓，新生儿喂养困难等，其父亲携带此缺失片段，表型正常[pmid:27668656]。
chr1:162080001-162380000_dup	Benign / Likely Benign	Benign / Likely Benign	yes	1号染色体q23.3处重复0.3Mb区域，经查询DGV、DECIPHER、OMIM、UCSC以及PubMed公共数据库资源，该片段为多态性。
chrX:6460001-8140000_dup	VOUS	VOUS	yes	X染色体p22.31处重复1.68Mb区域，经查询DGV、DECIPHER、OMIM、UCSC以及PubMed公共数据库资源，致病性未知。
chr14:22560001-22960000_del	Benign / Likely Benign	Benign / Likely Benign	yes	14号染色体q11.2处缺失0.4Mb区域，经查询DGV、DECIPHER、OMIM、UCSC以及PubMed公共数据库资源，该片段为多态性。
chr15:100780001-101080000_dup	Benign / Likely Benign	Benign / Likely Benign	yes	15号染色体q26.3处重复0.3Mb区域，经查询DGV、DECIPHER、OMIM、UCSC以及PubMed公共数据库资源，该片段为多态性。
chr7:67300001-67760000_del	Benign / Likely Benign	Benign / Likely Benign	yes	7号染色体q11.22处缺失0.46Mb区域，经查询DGV、DECIPHER、OMIM、UCSC以及PubMed公共数据库资源，该片段为多态性。
chr2:340001-860000_dup	Benign / Likely Benign	Benign / Likely Benign	yes	2号染色体p25.3处重复0.52Mb区域，经查询DGV、DECIPHER、OMIM、UCSC以及PubMed公共数据库资源，该片段为多态性。
chr15:22740001-23520000_dup	Benign / Likely Benign	Benign / Likely Benign	yes	15号染色体q11.2处重复0.78Mb区域，经查询DGV、DECIPHER、OMIM、UCSC以及PubMed公共数据库资源，该片段为多态性。
chr13:23320001-24780000_dup	Benign / Likely Benign	Benign / Likely Benign	yes	13号染色体q12.12处重复1.46Mb区域，经查询DGV、DECIPHER、OMIM、UCSC以及PubMed公共数据库资源，该片段为多态性。
chr8:17440001-18080000_dup	VOUS	VOUS	yes	8号染色体p22处重复0.64Mb区域，经查询DGV、DECIPHER、OMIM、UCSC以及PubMed公共数据库资源，致病性未知。
chr12:37980001-38540000_dup	Benign / Likely Benign	Benign / Likely Benign	yes	12号染色体q11-q12处重复0.56Mb区域，经查询DGV、DECIPHER、OMIM、UCSC以及PubMed公共数据库资源，该片段为多态性。
chr11:86860001-87920000_dup	VOUS	VOUS	yes	11号染色体q14.2处重复1.06Mb区域，经查询DGV、DECIPHER、OMIM、UCSC以及PubMed公共数据库资源，致病性未知。
chr15:23700001-29100000_del	Pathogenic	Pathogenic	yes	15号染色体q11.2-q13.1处缺失5.4Mb区域，覆盖了CLASS2 ANGELMAN SYNDROME; AS , PRADER-WILLI SYNDROME; PWS 100.00%的区域，.；覆盖了Prader-Willi syndrome (Type 2)/Angelman syndrome (Type 2) 98.34%的区域，Prader-Willi syndrome又称肌张力低下智能障碍性腺发育滞后-肥胖综合征，是导致人类肥胖最常见的遗传性综合征之一，患者主要表现为严重的发育迟缓，智力障碍，语言缺陷；新生儿期表现为胎动减少，婴儿期主要表现为肌张力低下、喂食困难和生长发育迟缓，儿童期食欲过度，导致慢性嗜食和肥胖，部分发展为2型糖尿病，此病的典型表现主要包括轻度至中度智力障碍和学习困难，脾气暴躁、倔强和强迫症，前额狭窄、杏仁眼和三角嘴等特殊面容，身材矮小和手足短小，男性和…
chr8:3700001-5940000_dup	VOUS	Benign / Likely Benign	no	8号染色体p23.2处重复2.24Mb区域，经查询DGV、DECIPHER、OMIM、UCSC以及PubMed公共数据库资源，该片段为多态性。
chr22:18960001-21480000_del	Pathogenic	Pathogenic	yes	22号染色体q11.21处缺失2.52Mb区域，覆盖了22q11 deletion syndrome (Velocardiofacial / DiGeorge syndrome) 100.00%的区域，22q11 deletion syndrome (Velocardiofacial / DiGeorge syndrome)综合征表型几乎涉及机体各个部分，即使同一家系的患者也具有表型异质性，其患者常见的症状和体征包括先天性心脏病、腭裂及其他特殊面容，免疫缺陷和自身免疫病也比较多见，其他包括呼吸问题、肾脏功能异常、低血钙症（可导致癫痫发作）、血小板减少、喂养困难、胃肠道问题、听力缺损和轻度身材矮小等，许多患儿早期存在生长发育迟缓、语言发育迟缓和学习困难，儿童期注意力缺陷多动症和孤独症谱系障碍以及长大后精神病的发病风险均上升，如精神分裂症、抑郁、焦虑和双向精神病等，部分患者先天性角膜边缘浑浊…
chr3:163320001-163740000_dup	Benign / Likely Benign	Benign / Likely Benign	yes	3号染色体q26.1处重复0.42Mb区域，经查询DGV、DECIPHER、OMIM、UCSC以及PubMed公共数据库资源，该片段为多态性。
chr15:22800001-23100000_del	Benign / Likely Benign	Likely pathogenic	no	15号染色体q11.2处缺失0.3Mb区域，覆盖了15q11.2 recurrent region (BP1-BP2) (includes NIPA1) deletion 100.00%的区域，.。包含了NIPA1基因[OMIM:608145]100.00%的CDS区域，NIPA1基因[OMIM:608145]的突变与spastic paraplegia 6（SPG6）[OMIM:600363]相关，SPG6为常染色体显性遗传，该患者主要表现为下肢痉挛，括约肌障碍等。有文献报道，该区域缺失患者临床表型多样且存在外显不全的情况[pmid:25689425]；1例15q11.2(chr15:20384943-20637977,hg18)缺失患者主要的临床表征为智力障碍，重度发育迟缓，言语障碍，运动/平衡障碍，行为异常，腭裂，肌张力减退等，该文献患者父亲检测出相同的缺失区域，临床表征相似但相对…
chr10:86720001-87020000_del	VOUS	VOUS	yes	10号染色体q23.1处缺失0.3Mb区域，经查询DGV、DECIPHER、OMIM、UCSC以及PubMed公共数据库资源，致病性未知。
chr5:77940001-78520000_dup	Benign / Likely Benign	Benign / Likely Benign	yes	5号染色体q14.1处重复0.58Mb区域，经查询DGV、DECIPHER、OMIM、UCSC以及PubMed公共数据库资源，该片段为多态性。
chr15:32020001-32940000_dup	Benign / Likely Benign	Likely pathogenic	no	15号染色体q13.3处重复0.92Mb区域，有文献报道，1例15q13.3重复患者(patient 64)主要的临床表征为中度发育迟缓[pmid:20506139]；该区域重复（包含chrna7基因）异常表征的外显率比其他大多数基因组疾病的低[pmid:21841781]；1例15q13.3重复患者主要的临床表征为腭裂，轻度脑积水，智力障碍，巨头畸形，身材矮小，四肢短小，听力损失，语言障碍等，其父携带此重复片段，无明显的临床表征，1例15q13.3重复患者主要的临床表征为腭裂[pmid:28503599]。同时，DGV数据库查询到正常人携带此重复片段的记录。
chr7:110920001-111340000_del	VOUS	VOUS	yes	7号染色体q31.1处缺失0.42Mb区域，经查询DGV、DECIPHER、OMIM、UCSC以及PubMed公共数据库资源，致病性未知。
chr9:11840001-12160000_del	Benign / Likely Benign	Benign / Likely Benign	yes	9号染色体p23处缺失0.32Mb区域，经查询DGV、DECIPHER、OMIM、UCSC以及PubMed公共数据库资源，该片段为多态性。
chr15:22740001-23060000_dup	Benign / Likely Benign	Benign / Likely Benign	yes	15号染色体q11.2处重复0.32Mb区域，经查询DGV、DECIPHER、OMIM、UCSC以及PubMed公共数据库资源，该片段为多态性。
chr7:110800001-111100000_del	Benign / Likely Benign	Benign / Likely Benign	yes	7号染色体q31.1处缺失0.3Mb区域，经查询DGV、DECIPHER、OMIM、UCSC以及PubMed公共数据库资源，该片段为多态性。
chr15:32040001-32500000_dup	Benign / Likely Benign	VOUS	no	15号染色体q13.3处重复0.46Mb区域，经查询DGV、DECIPHER、OMIM、UCSC以及PubMed公共数据库资源，致病性未知。
chr14:22460001-22940000_del	Benign / Likely Benign	Benign / Likely Benign	yes	14号染色体q11.2处缺失0.48Mb区域，经查询DGV、DECIPHER、OMIM、UCSC以及PubMed公共数据库资源，该片段为多态性。
chr15:22740001-23520000_del	Likely pathogenic	Pathogenic	no	15号染色体q11.2处缺失0.78Mb区域，覆盖了15q11.2 recurrent region (BP1-BP2) (includes NIPA1) deletion 100.00%的区域，.。包含了NIPA1基因[OMIM:608145]100.00%的CDS区域，NIPA1基因[OMIM:608145]的突变与spastic paraplegia 6（SPG6）[OMIM:600363]相关，SPG6为常染色体显性遗传，该患者主要表现为下肢痉挛，括约肌障碍等。有文献报道，9例患者检测到15q11.2(chr15:20300000-20640000,hg18)区域缺失，其中多例患者的共同临床表征为运动和语言发育迟缓，先天性畸形，行为问题（包括注意缺陷多动障碍、自闭症、强迫症）等[pmid:19328872]；该区域缺失患者临床表型多样且存在外显不全的情况[pmid:2568942…
chr7:64740001-65180000_dup	Benign / Likely Benign	Benign / Likely Benign	yes	7号染色体q11.21处重复0.44Mb区域，经查询DGV、DECIPHER、OMIM、UCSC以及PubMed公共数据库资源，该片段为多态性。
chr16:29640001-30180000_dup	Likely pathogenic	Pathogenic	no	16号染色体p11.2处重复0.54Mb区域，覆盖了CHROMOSOME 16p11.2 DUPLICATION SYNDROME 96.39%的区域，.；覆盖了16p11.2 microduplication syndrome 91.06%的区域，16p11.2 microduplication syndrome综合征存在外显不全的情况[PMID:19914906]，患者表型具有高度的异质性，主要表现为特殊面容，发育迟缓，语言发育延迟，认知障碍，智力障碍，患者患注意力缺陷多动障碍发病率增高，孤独症谱系障碍易感性增加，部分患者还可能表现为体重低，头部略小，少数患者表现出癫痫，先天性膈疝，肾脏和泌尿道畸形，手指和脚趾细长等，此外，患者出现其他精神健康问题（包括精神分裂症、焦虑、抑郁）的风险增加。包含了KIF22基因[OMIM:603213]100.00%的CDS区域，KIF22基因的突变与…
chr18:67680001-78020000_del	Pathogenic	Pathogenic	yes	18号染色体q22.2-q23处缺失10.34Mb区域，包含了RTTN基因[OMIM:610436]95.72%的CDS区域，RTTN基因[OMIM:610436]，该基因的突变与POLYMICROGYRIA WITH SEIZURES(PMGYS)[OMIM:614833]相关，PMGYS为常染色体隐性遗传，患者主要表现为癫痫，中度至重度不同程度的智力障碍，小头畸形以及特殊面容等现象；包含了TSHZ1基因[OMIM:614427]100.00%的CDS区域，TSHZ1基因[OMIM:614427]，该基因的单倍剂量不足可导致Congenital aural atresia (CAA)[OMIM:607842][PMID:22152683]，CAA为常染色体显性遗传，患者主要临床表征为双侧传导性听力损失，外耳道内侧完整骨闭锁（一些病人），外耳道局部发育不全最终发展为盲瘘（一些病人），鼓膜…
chr2:12400001-14180000_del	VOUS	VOUS	yes	2号染色体p24.3处缺失1.78Mb区域，经查询DGV、DECIPHER、OMIM、UCSC以及PubMed公共数据库资源，致病性未知。
chr6:76620001-77040000_del	VOUS	VOUS	yes	6号染色体q14.1处缺失0.42Mb区域，经查询DGV、DECIPHER、OMIM、UCSC以及PubMed公共数据库资源，致病性未知。
chr2:300001-860000_dup	Benign / Likely Benign	Benign / Likely Benign	yes	2号染色体p25.3处重复0.56Mb区域，经查询DGV、DECIPHER、OMIM、UCSC以及PubMed公共数据库资源，该片段为多态性。
chrX:53540001-53700000_dup	VOUS	Likely pathogenic	no	X染色体p11.22处重复0.16Mb区域，覆盖了Xp11.22-linked intellectual disability 50.77%的区域，Xp11.22-linked intellectual disability综合征男性患者均会表现出轻度到中度智力障碍，部分男性患者表现出语言发育迟缓、构音障碍、脑电图异常、行为异常、轻微面部异常、多动、巨睾、胃食管反流、运动延迟等，个别女性携带者表现出轻微智力问题[PMID:25652354，26587761]；覆盖了Xp11.22 region (includes HUWE1) duplication 37.24%的区域，.。包含了HUWE1基因[OMIM:300697]100.00%的CDS区域，HUWE1基因[OMIM:300697]，未发现HUWE1基因部分重复导致Xp11.22-linked intellectual disabi…
chr6:145920001-147560000_dup	VOUS	VOUS	yes	6号染色体q24.3处重复1.64Mb区域，经查询DGV、DECIPHER、OMIM、UCSC以及PubMed公共数据库资源，致病性未知。
chr12:37980001-38680000_dup2	Benign / Likely Benign	VOUS	no	12号染色体q11-q12处重复0.7Mb区域，经查询DGV、DECIPHER、OMIM、UCSC以及PubMed公共数据库资源，致病性未知。
chr4:134240001-136060000_dup	VOUS	VOUS	yes	4号染色体q28.3处重复1.82Mb区域，经查询DGV、DECIPHER、OMIM、UCSC以及PubMed公共数据库资源，致病性未知。
chr16:34180001-35300000_del	VOUS	VOUS	yes	16号染色体p11.2-p11.1处缺失1.12Mb区域，经查询DGV、DECIPHER、OMIM、UCSC以及PubMed公共数据库资源，致病性未知。
chr9:200001-680000_del	Pathogenic	Pathogenic	yes	9号染色体p24.3处缺失0.48Mb区域，包含了DOCK8基因[OMIM:611432]100.00%的CDS区域，DOCK8基因[OMIM:611432]，该基因的突变与 hyper-IgE recurrent infection syndrome [OMIM:243700]相关，hyper-IgE recurrent infection syndrome为常染色体隐性遗传，患者主要表现为血清IgE增加，结缔组织、骨骼异常，复发性细菌、病毒、真菌感染，复发性皮肤脓肿等；包含了KANK1基因[OMIM:607704]4.44%的CDS区域，KANK1基因[OMIM:607704]可能是以母系印记基因方式致病，该基因的部分缺失（缺失片段为父源）与CEREBRAL PALSY， SPASTIC QUADRIPLEGIC， 2(CPSQ2)[OMIM:612900]相关，CPSQ2患者主要表…
chrX:6500001-8140000_dup	VOUS	VOUS	yes	X染色体p22.31处重复1.64Mb区域，经查询DGV、DECIPHER、OMIM、UCSC以及PubMed公共数据库资源，致病性未知。
chr7:64700001-65200000_del	Benign / Likely Benign	Benign / Likely Benign	yes	7号染色体q11.21处缺失0.5Mb区域，经查询DGV、DECIPHER、OMIM、UCSC以及PubMed公共数据库资源，该片段为多态性。
chr15:31900001-32440000_dup	Benign / Likely Benign	Likely pathogenic	no	15号染色体q13.3处重复0.54Mb区域，有文献报道，1例15q13.3重复患者(patient 64)主要的临床表征为中度发育迟缓[pmid:20506139]；1例15q13.3重复患者主要的临床表征为腭裂，轻度脑积水，智力障碍，巨头畸形，身材矮小，四肢短小，听力损失，语言障碍等，其父携带此重复片段，无明显的临床表征，1例15q13.3重复患者主要的临床表征为腭裂[pmid:28503599]；该区域重复（包含chrna7基因）异常表征的外显率比其他大多数基因组疾病的低[pmid:21841781]。同时，DGV数据库查询到正常人携带此重复片段的记录。
chr14:105600001-106180000_dup	VOUS	VOUS	yes	14号染色体q32.33处重复0.58Mb区域，经查询DGV、DECIPHER、OMIM、UCSC以及PubMed公共数据库资源，致病性未知。
chr15:22740001-23080000_dup	Benign / Likely Benign	Benign / Likely Benign	yes	15号染色体q11.2处重复0.34Mb区域，经查询DGV、DECIPHER、OMIM、UCSC以及PubMed公共数据库资源，该片段为多态性。
chr18:1320001-2040000_dup	VOUS	VOUS	yes	18号染色体p11.32处重复0.72Mb区域，经查询DGV、DECIPHER、OMIM、UCSC以及PubMed公共数据库资源，致病性未知。
chr7:143420001-143860000_dup	Benign / Likely Benign	Benign / Likely Benign	yes	7号染色体q35处重复0.44Mb区域，经查询DGV、DECIPHER、OMIM、UCSC以及PubMed公共数据库资源，该片段为多态性。
chr15:22740001-23520000_dup	Benign / Likely Benign	Benign / Likely Benign	yes	15号染色体q11.2处重复0.78Mb区域，经查询DGV、DECIPHER、OMIM、UCSC以及PubMed公共数据库资源，该片段为多态性。
chrX:2700001-2960000_dup	VOUS	Benign / Likely Benign	no	X染色体p22.33处重复0.26Mb区域，经查询DGV、DECIPHER、OMIM、UCSC以及PubMed公共数据库资源，该片段为多态性。
chrX:6460001-8080000_dup	VOUS	VOUS	yes	X染色体p22.31处重复1.62Mb区域，经查询DGV、DECIPHER、OMIM、UCSC以及PubMed公共数据库资源，致病性未知。
chr14:99080001-107300000_del	Pathogenic	Pathogenic	yes	14号染色体q32.2-q32.33处缺失8.22Mb区域，覆盖了KAGAMI-OGATA SYNDROME 100.00%的区域，.。包含了TECPR2基因[OMIM:615000]100.00%的CDS区域，TECPR2基因[OMIM:615000]，该基因的突变与spastic paraplegia-49(SPG49)[OMIM:615031]相关，SPG49为常染色体隐性遗传，患者主要表现为痉挛性截瘫，精神运动发育迟缓，智力障碍，特殊面容，身材矮小等；包含了APOPT1基因[OMIM:616003]100.00%的CDS区域，APOPT1基因[OMIM:616003]，该基因的突变与MITOCHONDRIAL COMPLEX IV DEFICIENCY[OMIM:220110]相关，MITOCHONDRIAL COMPLEX IV DEFICIENCY具有多种遗传方式，包括常染色…
chr4:154960001-155320000_del	VOUS	VOUS	yes	4号染色体q31.3处缺失0.36Mb区域，经查询DGV、DECIPHER、OMIM、UCSC以及PubMed公共数据库资源，致病性未知。
chrX:33420001-34440000_del	VOUS	VOUS	yes	X染色体p21.1处缺失1.02Mb区域，经查询DGV、DECIPHER、OMIM、UCSC以及PubMed公共数据库资源，致病性未知。
chr4:28580001-33960000_del	VOUS	VOUS	yes	4号染色体p15.1处缺失5.38Mb区域，经查询DGV、DECIPHER、OMIM、UCSC以及PubMed公共数据库资源，致病性未知。
chr2:77320001-78200000_dup	VOUS	VOUS	yes	2号染色体p12处重复0.88Mb区域，经查询DGV、DECIPHER、OMIM、UCSC以及PubMed公共数据库资源，致病性未知。
chr12:37980001-38540000_dup2	VOUS	VOUS	yes	12号染色体q11-q12处重复0.56Mb区域，经查询DGV、DECIPHER、OMIM、UCSC以及PubMed公共数据库资源，致病性未知。
chr17:14100001-15420000_del	Likely pathogenic	Pathogenic	no	17号染色体p12处缺失1.32Mb区域，覆盖了NEUROPATHY, HEREDITARY, WITH LIABILITY TO PRESSURE PALSIES; HNPP 99.62%的区域，.；覆盖了Hereditary Liability to Pressure Palsies (HNPP) 96.14%的区域，Hereditary Liability to Pressure Palsies(HNPP)综合征是一种常染色体显性遗传的周围神经病，又称腊肠样神经病、家族性复发性多神经病，患者典型的临床表现为青少年起病，轻微牵拉、压迫后反复出现受累神经支配区域的麻木和肌无力，其特征性病理改变为节段性脱髓鞘和局灶性髓鞘增厚，形似腊肠样结构，其电生理变化的特点是弥漫性的神经传导速度(NCV)减慢，该病患者以感觉运动性神经病最多见，纯感觉性或纯运动性神经病较少见，几乎均为无痛性，其中腓神经…
chr16:83180001-84340000_dup	VOUS	VOUS	yes	16号染色体q23.3-q24.1处重复1.16Mb区域，经查询DGV、DECIPHER、OMIM、UCSC以及PubMed公共数据库资源，致病性未知。
chr10:46980001-52000000_del	Pathogenic	Pathogenic	yes	10号染色体q11.22-q11.23处缺失5.02Mb区域，包含了GDF2基因[OMIM:605120]100.00%的CDS区域，Growth/Differentiation Factor-2(GDF2)基因[OMIM:605120]基因，GDF2基因的突变与telangiectasia type 5 (HHT5)[OMIM:615506]相关，HHT5为常染色体显性遗传，患者主要表现为皮肤毛细血管扩张，自发性复发性鼻出血等症状；包含了ERCC6基因[OMIM:609413]100.00%的CDS区域，ERCC6基因[OMIM:609413]，该基因的突变与Cockayne syndrome B (CSB)[OMIM:133540]相关，CSB为常染色体隐性遗传，患者主要表现为宫内发育迟缓，低出生体重，产后生长发育迟缓，智力障碍，先天性白内障，皮下脂肪组织减少，关节挛缩，面部异常，驼…
chr3:88800001-88920000_dup	VOUS	VOUS	yes	3号染色体p11.1处重复0.12Mb区域，经查询DGV、DECIPHER、OMIM、UCSC以及PubMed公共数据库资源，致病性未知。
chr18:440001-840000_dup	VOUS	VOUS	yes	18号染色体p11.32处重复0.4Mb区域，经查询DGV、DECIPHER、OMIM、UCSC以及PubMed公共数据库资源，致病性未知。
chr22:18880001-21800000_del	Pathogenic	Pathogenic	yes	22号染色体q11.21处缺失2.92Mb区域，覆盖了DIGEORGE SYNDROME; DGS (proximal, A-B) 100.00%的区域，.；覆盖了22q11 deletion syndrome (Velocardiofacial / DiGeorge syndrome) 100.00%的区域，22q11 deletion syndrome (Velocardiofacial / DiGeorge syndrome)综合征表型几乎涉及机体各个部分，即使同一家系的患者也具有表型异质性，其患者常见的症状和体征包括先天性心脏病、腭裂及其他特殊面容，免疫缺陷和自身免疫病也比较多见，其他包括呼吸问题、肾脏功能异常、低血钙症（可导致癫痫发作）、血小板减少、喂养困难、胃肠道问题、听力缺损和轻度身材矮小等，许多患儿早期存在生长发育迟缓、语言发育迟缓和学习困难，儿童期注意力缺陷多动症和孤独…
chr15:32020001-32440000_dup	Benign / Likely Benign	VOUS	no	15号染色体q13.3处重复0.42Mb区域，经查询DGV、DECIPHER、OMIM、UCSC以及PubMed公共数据库资源，致病性未知。
chr11:90140000-90680000_del	VOUS	VOUS	yes	11号染色体q14.3处缺失0.54Mb区域，经查询DGV、DECIPHER、OMIM、UCSC以及PubMed公共数据库资源，致病性未知。
chr15:75620000-76100000_del	Pathogenic	Likely pathogenic	no	15号染色体q24.2处缺失0.48Mb区域，包含了SIN3A基因[OMIM:607776]100.00%的CDS区域，SIN3A基因[OMIM:607776]，该基因的突变与WITTEVEEN-KOLK SYNDROME(WITKOS)[OMIM:613406]相关，WITKOS为常染色体显性遗传，患者主要表现为发育迟缓，身材矮小，张力减退，精神发育迟缓，特殊面容，脊柱侧弯，心室扩大，关节松弛，尿道下裂，隐睾症，指/趾畸形，多动等。有文献报道，sin3a基因缺失或突变患者主要表现为轻度智力障碍，特殊面容，部分患者还表现出身材矮小，小头畸形，脑部异常，自闭症谱系障碍，癫痫等[pmid:27399968]。
chrX:58060000-58560000_dup	VOUS	VOUS	yes	X染色体p11.21-p11.1处重复0.5Mb区域，经查询DGV、DECIPHER、OMIM、UCSC以及PubMed公共数据库资源，致病性未知。
chr22:48960001-51180000_del	Pathogenic	Pathogenic	yes	22号染色体q13.32-q13.33处缺失2.22Mb区域，覆盖了22q13 deletion syndrome (Phelan-Mcdermid syndrome) 94.49%的区域，22q13 deletion syndrome (Phelan-Mcdermid syndrome是一种发育障碍疾病，患者主要表现为严重的语言发育迟缓，行为障碍（多动、攻击性行为），肌张力减退，面容异常是轻微的并且可变的（长头、巨头、两侧不对称、眉突出、轻度上颌前突、尖下巴、小下巴、耳朵凸出/发育不全、听力损伤、眼睑下垂、内眦赘皮），中度至重度智力发育迟缓，运动迟缓，癫痫，体温调节能力差，疼痛耐??度增高，新生儿反射减弱或异常，磨牙、咀嚼行为异常，吐舌，手掌大且肥厚，趾甲发育不良，身材高大等。包含了单倍剂量敏感基因：SHANK3。包含了ALG12基因[OMIM:607144]100.00%的CDS区域…
chr8:2340001-2780000_dup	Benign / Likely Benign	Benign / Likely Benign	yes	8号染色体p23.2处重复0.44Mb区域，经查询DGV、DECIPHER、OMIM、UCSC以及PubMed公共数据库资源，该片段为多态性。
chr13:88360001-115100000_del	Pathogenic	Pathogenic	yes	13号染色体q31.2-q34处缺失26.74Mb区域，覆盖了Microcoria, congenital (chromosome 13q32 deletion syndrome) 100.00%的区域，Microcoria, congenital, 156600 (4), Autosomal dominant。包含了单倍剂量敏感基因：ZIC2,CHAMP1。包含了GPC6基因[OMIM:604404]100.00%的CDS区域，GPC6基因[OMIM:604404]的突变与 omodysplasia-1 (OMOD1)[OMIM:258315]相关，OMOD1为常染色体隐性遗传，主要临床表征为小肢发育不良，特殊面容，智力障碍以及先天性心脏缺陷等；包含了TGDS基因[OMIM:616146]100.00%的CDS区域，TGDS基因[OMIM:616146]，MICROCORIA， CON…
chr6:76480001-77420000_dup	VOUS	VOUS	yes	6号染色体q14.1处重复0.94Mb区域，经查询DGV、DECIPHER、OMIM、UCSC以及PubMed公共数据库资源，致病性未知。
chr8:24100001-25160000_dup	VOUS	VOUS	yes	8号染色体p21.2处重复1.06Mb区域，经查询DGV、DECIPHER、OMIM、UCSC以及PubMed公共数据库资源，致病性未知。
chrX:129280001-141800000_del	Likely pathogenic	Pathogenic	no	X染色体q26.1-q27.2处缺失12.52Mb区域，包含了单倍剂量敏感基因：FRMD7,GPC3,PHF6,HPRT1,SLC9A6,ZIC3,F9。包含了PHF6基因[OMIM:300414]100.00%的CDS区域，PHF6基因，有文献报道，该基因缺失或功能丧失突变的女性患者可表现出Coffin-Siris syndrome的表型，主要包括特殊面容（头发稀疏，拱形眉，鼻根高等），指/趾畸形，牙齿异常，线性皮肤色素沉着等，同时，该基因的突变与Borjeson-Forssman-Lehmann syndrome相关，该综合征患者多为男性，主要临床表型为智力障碍，特殊面容，肥胖症，性腺机能减退等[PMID:24380767]；包含了GPR101基因[OMIM:300393]100.00%的CDS区域，GPR101基因[OMIM:300393]，有文献报道，GPR101基因重复会导致X…
chr7:119460000-119620000_del	VOUS	VOUS	yes	7号染色体q31.31处缺失0.16Mb区域，经查询DGV、DECIPHER、OMIM、UCSC以及PubMed公共数据库资源，致病性未知。
chr14:89980001-90580000_dup	VOUS	VOUS	yes	14号染色体q32.11处重复0.6Mb区域，经查询DGV、DECIPHER、OMIM、UCSC以及PubMed公共数据库资源，致病性未知。
chr1:187560001-189980000_dup	VOUS	VOUS	yes	1号染色体q31.1处重复2.42Mb区域，经查询DGV、DECIPHER、OMIM、UCSC以及PubMed公共数据库资源，致病性未知。
chr18:7140001-7560000_dup	Benign / Likely Benign	Benign / Likely Benign	yes	18号染色体p11.23处重复0.42Mb区域，经查询DGV、DECIPHER、OMIM、UCSC以及PubMed公共数据库资源，该片段为多态性。
chr11:48240001-48940000_dup	Benign / Likely Benign	Benign / Likely Benign	yes	11号染色体p11.2-p11.12处重复0.7Mb区域，经查询DGV、DECIPHER、OMIM、UCSC以及PubMed公共数据库资源，该片段为多态性。
chr7:63680001-64000000_del	Benign / Likely Benign	Benign / Likely Benign	yes	7号染色体q11.21处缺失0.32Mb区域，经查询DGV、DECIPHER、OMIM、UCSC以及PubMed公共数据库资源，该片段为多态性。
chr7:104820001-105160000_dup	Benign / Likely Benign	Benign / Likely Benign	yes	7号染色体q22.3处重复0.34Mb区域，经查询DGV、DECIPHER、OMIM、UCSC以及PubMed公共数据库资源，该片段为多态性。
chr11:9840001-10160000_dup	VOUS	VOUS	yes	11号染色体p15.4处重复0.32Mb区域，经查询DGV、DECIPHER、OMIM、UCSC以及PubMed公共数据库资源，致病性未知。
chrX:6460001-8140000_del	Pathogenic	Pathogenic	yes	X染色体p22.31处缺失1.68Mb区域，覆盖了Steroid sulphatase deficiency (STS) 99.75%的区域，Steroid sulphatase deficiency (STS)是一种x连锁隐性遗传的表皮脂类代谢异常疾病，也称为x染色体连锁鱼鳞癣，几乎全部见于男性患者，出生时或出生不久后发病，主要临床表征为四肢、面、颈、躯干、臀部常见大面积的鳞屑，以颈、面、躯干受累最严重，皮损持续存在且不随年龄而改善，部分患者并发角膜混浊、支气管哮喘、过敏性鼻炎等，部分女性携带者在臂及胫前可见轻度鳞屑。部分携带有xp22.3处更大缺失片段（包括临近基因）的患者，可能会表现出精神发育迟滞；覆盖了ICHTHYOSIS, X-LINKED; XLI 99.75%的区域，.。包含了单倍剂量敏感基因：STS。包含了STS基因[OMIM:300747]100.00%的CDS区域，(…
chrX:6460001-8140000_dup	VOUS	VOUS	yes	X染色体p22.31处重复1.68Mb区域，经查询DGV、DECIPHER、OMIM、UCSC以及PubMed公共数据库资源，致病性未知。
chr7:64720001-65200000_del	Benign / Likely Benign	Benign / Likely Benign	yes	7号染色体q11.21处缺失0.48Mb区域，经查询DGV、DECIPHER、OMIM、UCSC以及PubMed公共数据库资源，该片段为多态性。
chr8:1760001-2120000_dup	Benign / Likely Benign	Benign / Likely Benign	yes	8号染色体p23.3处重复0.36Mb区域，经查询DGV、DECIPHER、OMIM、UCSC以及PubMed公共数据库资源，该片段为多态性。
chr9:11920001-12240000_del	Benign / Likely Benign	Benign / Likely Benign	yes	9号染色体p23处缺失0.32Mb区域，经查询DGV、DECIPHER、OMIM、UCSC以及PubMed公共数据库资源，该片段为多态性。
chr22:18900001-21440000_del	Pathogenic	Pathogenic	yes	22号染色体q11.21处缺失2.54Mb区域，覆盖了DIGEORGE SYNDROME; DGS (proximal, A-B) 100.00%的区域，.；覆盖了22q11 deletion syndrome (Velocardiofacial / DiGeorge syndrome) 99.49%的区域，22q11 deletion syndrome (Velocardiofacial / DiGeorge syndrome)综合征表型几乎涉及机体各个部分，即使同一家系的患者也具有表型异质性，其患者常见的症状和体征包括先天性心脏病、腭裂及其他特殊面容，免疫缺陷和自身免疫病也比较多见，其他包括呼吸问题、肾脏功能异常、低血钙症（可导致癫痫发作）、血小板减少、喂养困难、胃肠道问题、听力缺损和轻度身材矮小等，许多患儿早期存在生长发育迟缓、语言发育迟缓和学习困难，儿童期注意力缺陷多动症和孤独症…
chr18:69180001-69600000_dup	Benign / Likely Benign	Benign / Likely Benign	yes	18号染色体q22.3处重复0.42Mb区域，经查询DGV、DECIPHER、OMIM、UCSC以及PubMed公共数据库资源，该片段为多态性。
chr8:160001-480000_dup	Benign / Likely Benign	Benign / Likely Benign	yes	8号染色体p23.3处重复0.32Mb区域，经查询DGV、DECIPHER、OMIM、UCSC以及PubMed公共数据库资源，该片段为多态性。
chr7:16940001-17500000_dup	Benign / Likely Benign	Benign / Likely Benign	yes	7号染色体p21.1处重复0.56Mb区域，经查询DGV、DECIPHER、OMIM、UCSC以及PubMed公共数据库资源，该片段为多态性。
chr14:22640001-22960000_del	Benign / Likely Benign	Benign / Likely Benign	yes	14号染色体q11.2处缺失0.32Mb区域，经查询DGV、DECIPHER、OMIM、UCSC以及PubMed公共数据库资源，该片段为多态性。
chr5:99740001-101640000_dup	VOUS	VOUS	yes	5号染色体q21.1处重复1.9Mb区域，经查询DGV、DECIPHER、OMIM、UCSC以及PubMed公共数据库资源，致病性未知。
chr2:110860001-111200000_dup	Benign / Likely Benign	Benign / Likely Benign	yes	2号染色体q13处重复0.34Mb区域，经查询DGV、DECIPHER、OMIM、UCSC以及PubMed公共数据库资源，该片段为多态性。
chr6:160600001-160980000_dup	Benign / Likely Benign	Benign / Likely Benign	yes	6号染色体q25.3处重复0.38Mb区域，经查询DGV、DECIPHER、OMIM、UCSC以及PubMed公共数据库资源，该片段为多态性。
chr2:13600001-14300000_dup	Benign / Likely Benign	Benign / Likely Benign	yes	2号染色体p24.3处重复0.7Mb区域，经查询DGV、DECIPHER、OMIM、UCSC以及PubMed公共数据库资源，该片段为多态性。
chr7:63520001-63820000_dup	Benign / Likely Benign	Benign / Likely Benign	yes	7号染色体q11.21处重复0.3Mb区域，经查询DGV、DECIPHER、OMIM、UCSC以及PubMed公共数据库资源，该片段为多态性。
chr4:56000001-56260000_dup	VOUS	VOUS	yes	4号染色体q12处重复0.26Mb区域，经查询DGV、DECIPHER、OMIM、UCSC以及PubMed公共数据库资源，致病性未知。
chr15:22740001-23520000_del	Likely pathogenic	Pathogenic	no	15号染色体q11.2处缺失0.78Mb区域，覆盖了15q11.2 recurrent region (BP1-BP2) (includes NIPA1) deletion 100.00%的区域，.。包含了NIPA1基因[OMIM:608145]100.00%的CDS区域，NIPA1基因[OMIM:608145]的突变与spastic paraplegia 6（SPG6）[OMIM:600363]相关，SPG6为常染色体显性遗传，该患者主要表现为下肢痉挛，括约肌障碍等。有文献报道，9例患者检测到15q11.2(chr15:20300000-20640000,hg18)区域缺失，其中多例患者的共同临床表征为运动和语言发育迟缓，先天性畸形，行为问题（包括注意缺陷多动障碍、自闭症、强迫症）等[pmid:19328872]；该区域缺失患者临床表型多样且存在外显不全的情况[pmid:2568942…
chr2:241220001-242600000_dup	VOUS	VOUS	yes	2号染色体q37.3处重复1.38Mb区域，经查询DGV、DECIPHER、OMIM、UCSC以及PubMed公共数据库资源，致病性未知。
chr17:14120001-15540000_del	Likely pathogenic	Pathogenic	no	17号染色体p12处缺失1.42Mb区域，覆盖了Hereditary Liability to Pressure Palsies (HNPP) 98.39%的区域，Hereditary Liability to Pressure Palsies(HNPP)综合征是一种常染色体显性遗传的周围神经病，又称腊肠样神经病、家族性复发性多神经病，患者典型的临床表现为青少年起病，轻微牵拉、压迫后反复出现受累神经支配区域的麻木和肌无力，其特征性病理改变为节段性脱髓鞘和局灶性髓鞘增厚，形似腊肠样结构，其电生理变化的特点是弥漫性的神经传导速度(NCV)减慢，该病患者以感觉运动性神经病最多见，纯感觉性或纯运动性神经病较少见，几乎均为无痛性，其中腓神经、正中神经、尺神经、桡神经、臂丛神经等容易受损，症状多于数周或数月内自行恢复，少数可遗留部分神经功能缺损，该病目前无特效治疗方法，关键在于预防，避免重体力劳动和…
chr15:32020001-32360000_dup	Benign / Likely Benign	Benign / Likely Benign	yes	15号染色体q13.3处重复0.34Mb区域，经查询DGV、DECIPHER、OMIM、UCSC以及PubMed公共数据库资源，该片段为多态性。
chr4:64560001-65080000_del	Benign / Likely Benign	Benign / Likely Benign	yes	4号染色体q13.1处缺失0.52Mb区域，经查询DGV、DECIPHER、OMIM、UCSC以及PubMed公共数据库资源，该片段为多态性。
chrX:6600001-8060000_dup	VOUS	VOUS	yes	X染色体p22.31处重复1.46Mb区域，经查询DGV、DECIPHER、OMIM、UCSC以及PubMed公共数据库资源，致病性未知。
chr7:64720001-65180000_del	Benign / Likely Benign	Benign / Likely Benign	yes	7号染色体q11.21处缺失0.46Mb区域，经查询DGV、DECIPHER、OMIM、UCSC以及PubMed公共数据库资源，该片段为多态性。
chr2:13600001-14300000_dup	Benign / Likely Benign	Benign / Likely Benign	yes	2号染色体p24.3处重复0.7Mb区域，经查询DGV、DECIPHER、OMIM、UCSC以及PubMed公共数据库资源，该片段为多态性。
chr4:8300001-8620000_del	VOUS	VOUS	yes	4号染色体p16.1处缺失0.32Mb区域，经查询DGV、DECIPHER、OMIM、UCSC以及PubMed公共数据库资源，致病性未知。
chr5:147400001-147720000_del	VOUS	VOUS	yes	5号染色体q32处缺失0.32Mb区域，经查询DGV、DECIPHER、OMIM、UCSC以及PubMed公共数据库资源，致病性未知。
chr15:22740001-23060000_del	Benign / Likely Benign	Likely pathogenic	no	15号染色体q11.2处缺失0.32Mb区域，覆盖了15q11.2 recurrent region (BP1-BP2) (includes NIPA1) deletion 88.04%的区域，.。包含了NIPA1基因[OMIM:608145]29.73%的CDS区域，NIPA1基因[OMIM:608145]的突变与spastic paraplegia 6（SPG6）[OMIM:600363]相关，SPG6为常染色体显性遗传，该患者主要表现为下肢痉挛，括约肌障碍等。有文献报道，9例患者检测到15q11.2(chr15:20300000-20640000,hg18)区域缺失，其中多例患者的共同临床表征为运动和语言发育迟缓，先天性畸形，行为问题（包括注意缺陷多动障碍、自闭症、强迫症）等[pmid:19328872]；该区域缺失患者临床表型多样且存在外显不全的情况[pmid:25689425]…
chr10:102980001-103380000_dup	Pathogenic	Likely pathogenic	no	10号染色体q24.31-q24.32处重复0.4Mb区域，有文献报道，1例10q24.31-24.32 (chr10:102955122-103348688,hg19)重复患者的主要临床表征为手足裂畸形[pmid:27600068]；1例10q24.31-24.32 (chr10:102955122-103348688, hg19)重复患者的主要临床表征为手脚畸形，部分掌、指骨及其周旁软组织缺如，双足畸形，部分跖、趾骨及其周旁软组织缺如等[pmid:25449087]。
chr15:32020001-32520000_dup	Benign / Likely Benign	VOUS	no	15号染色体q13.3处重复0.5Mb区域，经查询DGV、DECIPHER、OMIM、UCSC以及PubMed公共数据库资源，致病性未知。
chr3:79600001-85080000_dup	VOUS	VOUS	yes	3号染色体p12.3-p12.1处重复5.48Mb区域，经查询DGV、DECIPHER、OMIM、UCSC以及PubMed公共数据库资源，致病性未知。
chr10:9800001-10460000_del	VOUS	VOUS	yes	10号染色体p14处缺失0.66Mb区域，经查询DGV、DECIPHER、OMIM、UCSC以及PubMed公共数据库资源，致病性未知。
chr7:64460001-65200000_del	Benign / Likely Benign	Benign / Likely Benign	yes	7号染色体q11.21处缺失0.74Mb区域，经查询DGV、DECIPHER、OMIM、UCSC以及PubMed公共数据库资源，该片段为多态性。
chr15:22740001-23520000_dup	Benign / Likely Benign	Benign / Likely Benign	yes	15号染色体q11.2处重复0.78Mb区域，经查询DGV、DECIPHER、OMIM、UCSC以及PubMed公共数据库资源，该片段为多态性。
chr14:106080001-106460000_dup	Benign / Likely Benign	Benign / Likely Benign	yes	14号染色体q32.33处重复0.38Mb区域，经查询DGV、DECIPHER、OMIM、UCSC以及PubMed公共数据库资源，该片段为多态性。
chr3:5840001-6260000_dup	Benign / Likely Benign	Benign / Likely Benign	yes	3号染色体p26.1处重复0.42Mb区域，经查询DGV、DECIPHER、OMIM、UCSC以及PubMed公共数据库资源，该片段为多态性。
chr7:110800001-111100000_del	Benign / Likely Benign	Benign / Likely Benign	yes	7号染色体q31.1处缺失0.3Mb区域，经查询DGV、DECIPHER、OMIM、UCSC以及PubMed公共数据库资源，该片段为多态性。
chr14:33540001-107300000_dup	Pathogenic	Pathogenic	yes	14号染色体q13.1-q32.33处重复73.76Mb区域，覆盖了Chromosome 14q32 duplication syndrome, 700kB 100.00%的区域，{Myeloproliferative neoplasms, familial, susceptibility to}, 616604 (4), Autosomal dominant。包含了NKX2-1基因[OMIM:600635]100.00%的CDS区域，NKX2-1基因[OMIM:600635]，该基因的突变与CHOREOATHETOSIS AND CONGENITAL HYPOTHYROIDISM WITH OR WITHOUT PULMONARY DYSFUNCTION(CAHTP)[OMIM:610978]相关，CAHTP为常染色体显性遗传，患者主要表现为先天性甲状腺功能减退症，整体发育迟缓，运动发…
chr6:76680001-77720000_dup	VOUS	VOUS	yes	6号染色体q14.1处重复1.04Mb区域，经查询DGV、DECIPHER、OMIM、UCSC以及PubMed公共数据库资源，致病性未知。
chr22:25700001-26000000_dup	Benign / Likely Benign	Benign / Likely Benign	yes	22号染色体q11.23-q12.1处重复0.3Mb区域，经查询DGV、DECIPHER、OMIM、UCSC以及PubMed公共数据库资源，该片段为多态性。
chrX:6460001-7180000_dup	VOUS	VOUS	yes	X染色体p22.31处重复0.72Mb区域，经查询DGV、DECIPHER、OMIM、UCSC以及PubMed公共数据库资源，致病性未知。
chr15:22740001-23100000_dup	Benign / Likely Benign	Benign / Likely Benign	yes	15号染色体q11.2处重复0.36Mb区域，经查询DGV、DECIPHER、OMIM、UCSC以及PubMed公共数据库资源，该片段为多态性。
chr8:2340001-2920000_dup	Benign / Likely Benign	Benign / Likely Benign	yes	8号染色体p23.2处重复0.58Mb区域，经查询DGV、DECIPHER、OMIM、UCSC以及PubMed公共数据库资源，该片段为多态性。
chr1:188800001-189300000_dup	Benign / Likely Benign	Benign / Likely Benign	yes	1号染色体q31.1处重复0.5Mb区域，经查询DGV、DECIPHER、OMIM、UCSC以及PubMed公共数据库资源，该片段为多态性。
chr22:23680001-24980000_dup	VOUS	Likely pathogenic	no	22号染色体q11.23处重复1.3Mb区域，包含了SMARCB1基因[OMIM:601607]100.00%的CDS区域，SMARCB1基因[OMIM:601607]的突变与COFFIN-SIRIS SYNDROME 3 (CSS3)[OMIM:614608]相关，CSS3为常染色体显性遗传，患者主要表现为胎儿宫内发育迟缓，骨龄延迟，身材矮小，精神发育迟缓，张力减退，小头畸形，胼胝体异常，先天性心脏缺陷，癫痫发作，特殊面容，脊柱侧弯，指/趾畸形，失语，听力障碍，视觉障碍等；包含了SPECC1L基因[OMIM:614140]100.00%的CDS区域，SPECC1L基因[OMIM:614140]，SPECC1L基因的突变与OPITZ GBBB SYNDROME， TYPE II(GBBB2)[OMIM:145410]相关，GBBB2为常染色体显性遗传，患者主要表现为发育迟缓，精神发育迟缓…
chr15:22740001-23520000_dup	Benign / Likely Benign	Benign / Likely Benign	yes	15号染色体q11.2处重复0.78Mb区域，经查询DGV、DECIPHER、OMIM、UCSC以及PubMed公共数据库资源，该片段为多态性。
chrX:105380001-154940000_del	Pathogenic	Pathogenic	yes	X染色体q22.3-q28处缺失49.56Mb区域，覆盖了Xq28 recurrent region (int22h1/int22h2-flanked) (includes RAB39B) deletion 100.00%的区域，.；覆盖了Moyamoya disease 4 with short stature, hypergonadotropic hypogonadism and facial dysmorphism 96.08%的区域，Moyamoya disease 4, 300845 (4), X-linked recessive；覆盖了Alport syndrome, mental retardation, midface hypoplasia, and elliptocytosis (AMME complex) 66.62%的区域，amme complex女性患者主要表现为…
chr14:22540001-22960000_del	Benign / Likely Benign	Benign / Likely Benign	yes	14号染色体q11.2处缺失0.42Mb区域，经查询DGV、DECIPHER、OMIM、UCSC以及PubMed公共数据库资源，该片段为多态性。
chr15:22760001-23100000_dup	Benign / Likely Benign	Benign / Likely Benign	yes	15号染色体q11.2处重复0.34Mb区域，经查询DGV、DECIPHER、OMIM、UCSC以及PubMed公共数据库资源，该片段为多态性。
chr9:300001-680000_dup	Benign / Likely Benign	Benign / Likely Benign	yes	9号染色体p24.3处重复0.38Mb区域，经查询DGV、DECIPHER、OMIM、UCSC以及PubMed公共数据库资源，该片段为多态性。
chr7:153040001-153520000_dup	Benign / Likely Benign	Benign / Likely Benign	yes	7号染色体q36.2处重复0.48Mb区域，经查询DGV、DECIPHER、OMIM、UCSC以及PubMed公共数据库资源，该片段为多态性。
chr19:54100001-55420000_dup	VOUS	VOUS	yes	19号染色体q13.42处重复1.32Mb区域，经查询DGV、DECIPHER、OMIM、UCSC以及PubMed公共数据库资源，致病性未知。
chr4:190800001-190940000_del	VOUS	VOUS	yes	4号染色体q35.2处缺失0.14Mb区域，经查询DGV、DECIPHER、OMIM、UCSC以及PubMed公共数据库资源，致病性未知。
chr7:62020001-62840000_dup	Benign / Likely Benign	Benign / Likely Benign	yes	7号染色体q11.21处重复0.82Mb区域，经查询DGV、DECIPHER、OMIM、UCSC以及PubMed公共数据库资源，该片段为多态性。
chr7:72720001-74420000_dup	Pathogenic	Pathogenic	yes	7号染色体q11.23处重复1.7Mb区域，覆盖了WILLIAMS-BEUREN REGION DUPLICATION SYNDROME 100.00%的区域，.；覆盖了7q11.23 duplication syndrome 100.00%的区域，7q11.23 duplication syndrome综合征患者主要的临床症状有不同程度的智力障碍，语言发育迟缓，颅面部畸（宽前额、宽鼻梁、短人中、薄唇红、面部不对称等），先天性心脏病（心脏缺损、动脉导管未闭、主动脉扩张），横膈疝，关节松弛，肌张力减退，脑部（MRI）异常，不同程度的脑室扩张，薄胼胝体，小脑蚯部发育不全，单侧肾发育不全，脊椎异常，隐睾等，焦虑症（尤其是社会焦虑症），选择性缄默症，注意缺陷多动障碍（ADHD），自闭症谱系障碍等，大约有30%的7q11.23微重复综合征患者存在一种或多种先天畸形；覆盖了Chromosome 7q…
chr3:380001-2360000_dup	VOUS	Pathogenic	no	3号染色体p26.3处重复1.98Mb区域，有文献报道，一个家系中检测到2人携带3p26.3（chr3:48,914-1,054,209）重复片段，女儿主要的临床表征为智力障碍，癫痫阵发性眼睑肌阵挛，语言发育迟缓等，父亲无明显异常[pmid:23436495]；1例3p26.3(chr3:1149286-1348884, hg19)重复患者的主要临床表征为发育迟缓，身材矮小，关节过度活动，小头畸形，前发际低，第二、三脚趾并趾等[pmid:26257835]；1例3p26.3(chr3:125931-975649,hg19)重复患者主要的临床表征为发育迟缓，智力障碍，语言发育迟缓，注意力短暂，多动症轻微特殊面容等[pmid:26279679]；1例3p26.3(chr3:231390-1144815,hg19)重复患者主要的临床表征为整体发育迟缓，运动和语言发育迟缓，并指（趾），右拇指发育…
chr14:22580001-22920000_del	Benign / Likely Benign	Benign / Likely Benign	yes	14号染色体q11.2处缺失0.34Mb区域，经查询DGV、DECIPHER、OMIM、UCSC以及PubMed公共数据库资源，该片段为多态性。
chr3:108480001-108880000_dup	Benign / Likely Benign	Benign / Likely Benign	yes	3号染色体q13.13处重复0.4Mb区域，经查询DGV、DECIPHER、OMIM、UCSC以及PubMed公共数据库资源，该片段为多态性。
chr2:13600001-14280000_dup	Benign / Likely Benign	Benign / Likely Benign	yes	2号染色体p24.3处重复0.68Mb区域，经查询DGV、DECIPHER、OMIM、UCSC以及PubMed公共数据库资源，该片段为多态性。
chr14:46300001-104380000_dup	Likely pathogenic	Pathogenic	no	14号染色体q21.2-q32.33处重复58.08Mb区域，覆盖了Chromosome 14q32 duplication syndrome, 700kB 83.40%的区域，{Myeloproliferative neoplasms, familial, susceptibility to}, 616604 (4), Autosomal dominant。包含了SOS2基因[OMIM:601247]100.00%的CDS区域，SOS2基因[OMIM:601247]，该基因的突变与NOONAN SYNDROME 9 (NS9)[OMIM:616559]相关，NS9为常染色体显性遗传，患者主要表现为身材矮小，颅面先天性畸形，短颈，蹼颈，心脏畸形，隐睾，凝血功能障碍，发育迟缓（部分患者）等；包含了DDHD1基因[OMIM:614603]100.00%的CDS区域，DDHD1基因[OMIM:…
chr7:61980001-62820000_dup	Benign / Likely Benign	Benign / Likely Benign	yes	7号染色体q11.21处重复0.84Mb区域，经查询DGV、DECIPHER、OMIM、UCSC以及PubMed公共数据库资源，该片段为多态性。
chr21:30620001-31680000_dup	VOUS	VOUS	yes	21号染色体q21.3-q22.11处重复1.06Mb区域，经查询DGV、DECIPHER、OMIM、UCSC以及PubMed公共数据库资源，致病性未知。
chr6:30580001-31240000_dup	Benign / Likely Benign	Benign / Likely Benign	yes	6号染色体p21.33处重复0.66Mb区域，经查询DGV、DECIPHER、OMIM、UCSC以及PubMed公共数据库资源，该片段为多态性。
chr7:62160001-62840000_dup	Benign / Likely Benign	Benign / Likely Benign	yes	7号染色体q11.21处重复0.68Mb区域，经查询DGV、DECIPHER、OMIM、UCSC以及PubMed公共数据库资源，该片段为多态性。
chr2:57980001-58420000_del	VOUS	VOUS	yes	2号染色体p16.1处缺失0.44Mb区域，经查询DGV、DECIPHER、OMIM、UCSC以及PubMed公共数据库资源，致病性未知。
chr19:22360001-23220000_dup	VOUS	VOUS	yes	19号染色体p12处重复0.86Mb区域，经查询DGV、DECIPHER、OMIM、UCSC以及PubMed公共数据库资源，致病性未知。
chr4:189520001-190480000_dup	VOUS	VOUS	yes	4号染色体q35.2处重复0.96Mb区域，经查询DGV、DECIPHER、OMIM、UCSC以及PubMed公共数据库资源，致病性未知。
chr13:81080001-81540000_del	Benign / Likely Benign	Benign / Likely Benign	yes	13号染色体q31.1处缺失0.46Mb区域，经查询DGV、DECIPHER、OMIM、UCSC以及PubMed公共数据库资源，该片段为多态性。
chr12:53620001-54020000_del	VOUS	VOUS	yes	12号染色体q13.13处缺失0.4Mb区域，经查询DGV、DECIPHER、OMIM、UCSC以及PubMed公共数据库资源，致病性未知。
chr15:22740001-23520000_del	Likely pathogenic	Pathogenic	no	15号染色体q11.2处缺失0.78Mb区域，覆盖了15q11.2 recurrent region (BP1-BP2) (includes NIPA1) deletion 100.00%的区域，.。包含了NIPA1基因[OMIM:608145]100.00%的CDS区域，NIPA1基因[OMIM:608145]的突变与spastic paraplegia 6（SPG6）[OMIM:600363]相关，SPG6为常染色体显性遗传，该患者主要表现为下肢痉挛，括约肌障碍等。有文献报道，9例患者检测到15q11.2(chr15:20300000-20640000,hg18)区域缺失，其中多例患者的共同临床表征为运动和语言发育迟缓，先天性畸形，行为问题（包括注意缺陷多动障碍、自闭症、强迫症）等[pmid:19328872]；该区域缺失患者临床表型多样且存在外显不全的情况[pmid:2568942…
chr4:40001-2520000_del	Pathogenic	Pathogenic	yes	4号染色体p16.3处缺失2.48Mb区域，覆盖了WOLF-HIRSCHHORN SYNDROME; WHS 100.00%的区域，.；覆盖了Wolf-Hirschhorn syndrome 100.00%的区域，Wolf-Hirschhorn syndrome综合征具有一定的临床变异性，超过75%的患者表现出特殊面容（宽鼻桥一直持续到前额（青春期后变得不明显）、内眦赘皮、短人中、小颌畸形等），胎儿宫内发育迟缓和出生后发育迟缓，智力障碍（约1/3为轻度到中度），肌张力低下（主要是下肢），肌肉容积下降，癫痫或特殊脑电图改变，喂养困难，50%~75%的患者表现出皮肤改变（血管瘤或皮肤干燥），骨骼异常，颅面部不对称，上睑下垂，牙齿异常，抗体缺乏，25%~50%的患者表现出听力缺陷，心脏畸形，眼或视神经异常，唇裂或腭裂，泌尿生殖道畸形，脑结构异常，刻板动作，少于25%的患者表现出肝、胆囊、肠、膈…
chr15:23640001-29100000_del	Pathogenic	Pathogenic	yes	15号染色体q11.2-q13.1处缺失5.46Mb区域，覆盖了CLASS2 ANGELMAN SYNDROME; AS , PRADER-WILLI SYNDROME; PWS 100.00%的区域，.；覆盖了Prader-Willi syndrome (Type 2)/Angelman syndrome (Type 2) 99.58%的区域，Prader-Willi syndrome又称肌张力低下智能障碍性腺发育滞后-肥胖综合征，是导致人类肥胖最常见的遗传性综合征之一，患者主要表现为严重的发育迟缓，智力障碍，语言缺陷；新生儿期表现为胎动减少，婴儿期主要表现为肌张力低下、喂食困难和生长发育迟缓，儿童期食欲过度，导致慢性嗜食和肥胖，部分发展为2型糖尿病，此病的典型表现主要包括轻度至中度智力障碍和学习困难，脾气暴躁、倔强和强迫症，前额狭窄、杏仁眼和三角嘴等特殊面容，身材矮小和手足短小，男性…
chr1:208980001-248620000_dup	Pathogenic	Pathogenic	yes	1号染色体q32.2-q44处重复39.64Mb区域，包含了IRF6基因[OMIM:607199]100.00%的CDS区域，IRF6基因的单倍剂量不足可能与口裂（唇裂和腭裂）相关，且患者的父亲携带该微缺失片段，无明显的临床表征[PMID:21447942]，同时有文献报道，2例IRF6基因纯合缺失患者的主要临床表征为唇腭裂[PMID:25579819]；包含了KCNH1基因[OMIM:603305]100.00%的CDS区域，KCNH1基因[OMIM:603305]，该基因的突变与Temple-Baraitser syndrome (TMBTS)[OMIM:611816]相关，TMBTS为常染色体显性遗传，患者主要表现为肌张力低下，特殊面容（眼距过宽、内眦赘皮、肌病性面容、额头扁平、长人中、鼻梁凹陷、鼻翼增厚、宽嘴等），智力障碍，癫痫，指/趾畸形等；包含了TGFB2基因[OMIM:19…
chr7:17180001-17600000_dup	Benign / Likely Benign	Benign / Likely Benign	yes	7号染色体p21.1处重复0.42Mb区域，经查询DGV、DECIPHER、OMIM、UCSC以及PubMed公共数据库资源，该片段为多态性。
chr22:21060001-21480000_del	Benign / Likely Benign	Likely pathogenic	no	22号染色体q11.21处缺失0.42Mb区域，覆盖了22q11.2 recurrent region (central, B/C-D) (includes CRKL) deletion 55.29%的区域，.。有文献报道，1例22q11.2(chr22:21065681-21461951,hg19)缺失患者主要的临床表征为腹股沟疝，隐睾，肾缺如，特殊面容等，1例22q11.2(chr22:21060359-21461607,hg19)缺失患者主要的临床表征为重度运动和认知障碍，脊柱裂，脊柱侧弯，巨头畸形，脑积水，小脑发育不全，特殊面容等，其母亲携带此缺失片段，无明显的临床表征[pmid:25123976]。同时，DGV数据库查询到正常人携带此缺失片段的记录。
chr7:61980001-62820000_dup	Benign / Likely Benign	Benign / Likely Benign	yes	7号染色体q11.21处重复0.84Mb区域，经查询DGV、DECIPHER、OMIM、UCSC以及PubMed公共数据库资源，该片段为多态性。
chrX:6540001-8060000_dup	VOUS	VOUS	yes	X染色体p22.31处重复1.52Mb区域，经查询DGV、DECIPHER、OMIM、UCSC以及PubMed公共数据库资源，致病性未知。
chr6:136240001-136600000_dup	VOUS	VOUS	yes	6号染色体q23.3处重复0.36Mb区域，经查询DGV、DECIPHER、OMIM、UCSC以及PubMed公共数据库资源，致病性未知。
chr15:83220001-84980000_del	Likely pathogenic	Pathogenic	no	15号染色体q25.2处缺失1.76Mb区域，覆盖了CHROMOSOME 15q25 DELETION SYNDROME 99.60%的区域，.。包含了AP3B2基因[OMIM:602166]100.00%的CDS区域，AP3B2基因[OMIM:602166]，AP3B2基因的突变与EPILEPTIC ENCEPHALOPATHY, EARLY INFANTILE, 48(EIEE48)[OMIM:617276]相关，EIEE48为常染色体隐性遗传，患者主要表现为癫痫性脑病，重度智力障碍，癫痫发作，睡眠障碍，运动障碍，肌张力低下，部分患者表现为心律失常，脑萎缩，胼胝体发育不全，小头畸形等。有文献报道，1例15号染色体q25.2(chr15:83223426-84832932,hg19)缺失患者主要的临床表征为原发性闭经[pmid:27003306]；1例15号染色体q25.2(chr15…
chr15:23620001-28500000_del	Pathogenic	Pathogenic	yes	15号染色体q11.2-q13.1处缺失4.88Mb区域，覆盖了CLASS2 ANGELMAN SYNDROME; AS , PRADER-WILLI SYNDROME; PWS 100.00%的区域，.；覆盖了Prader-Willi syndrome (Type 2)/Angelman syndrome (Type 2) 100.00%的区域，Prader-Willi syndrome又称肌张力低下智能障碍性腺发育滞后-肥胖综合征，是导致人类肥胖最常见的遗传性综合征之一，患者主要表现为严重的发育迟缓，智力障碍，语言缺陷；新生儿期表现为胎动减少，婴儿期主要表现为肌张力低下、喂食困难和生长发育迟缓，儿童期食欲过度，导致慢性嗜食和肥胖，部分发展为2型糖尿病，此病的典型表现主要包括轻度至中度智力障碍和学习困难，脾气暴躁、倔强和强迫症，前额狭窄、杏仁眼和三角嘴等特殊面容，身材矮小和手足短小，男…
chr1:146520001-147440000_del	Likely pathogenic	Pathogenic	no	1号染色体q21.1-q21.2处缺失0.92Mb区域，覆盖了CHROMOSOME 1q21.1 DELETION SYNDROME, 1.35-MB 100.00%的区域，.；覆盖了1q21.1 recurrent microdeletion (susceptibility locus for neurodevelopmental disorders) 67.16%的区域，1q21.1 recurrent microdeletion (susceptibility locus for neurodevelopmental disorders)综合征存在外显不全的情况，临床表型高度可变，常见表型有轻度至中度发育迟缓，轻度特殊面容（表型多样，如前额凸出、深眼窝、球状鼻、内眦赘皮、长人中等），轻度至中度智力障碍，小头畸形，其他偶发特征包括心脏畸形（主动脉异常、房间隔缺损），骨骼异常（拇指/趾…
chr8:14840001-15960000_dup	VOUS	VOUS	yes	8号染色体p22处重复1.12Mb区域，经查询DGV、DECIPHER、OMIM、UCSC以及PubMed公共数据库资源，致病性未知。
chr10:22900001-24500000_dup	VOUS	VOUS	yes	10号染色体p12.2处重复1.6Mb区域，经查询DGV、DECIPHER、OMIM、UCSC以及PubMed公共数据库资源，致病性未知。
chr15:23620001-29100000_del	Pathogenic	Pathogenic	yes	15号染色体q11.2-q13.1处缺失5.48Mb区域，覆盖了CLASS2 ANGELMAN SYNDROME; AS , PRADER-WILLI SYNDROME; PWS 100.00%的区域，.；覆盖了Prader-Willi syndrome (Type 2)/Angelman syndrome (Type 2) 100.00%的区域，Prader-Willi syndrome又称肌张力低下智能障碍性腺发育滞后-肥胖综合征，是导致人类肥胖最常见的遗传性综合征之一，患者主要表现为严重的发育迟缓，智力障碍，语言缺陷；新生儿期表现为胎动减少，婴儿期主要表现为肌张力低下、喂食困难和生长发育迟缓，儿童期食欲过度，导致慢性嗜食和肥胖，部分发展为2型糖尿病，此病的典型表现主要包括轻度至中度智力障碍和学习困难，脾气暴躁、倔强和强迫症，前额狭窄、杏仁眼和三角嘴等特殊面容，身材矮小和手足短小，男…
chr16:15040001-16860000_dup	Likely pathogenic	Likely pathogenic	yes	16号染色体p13.11-p12.3处重复1.82Mb区域，覆盖了16p13.11 recurrent region (includes MYH11) duplication 100.00%的区域，.；覆盖了16p13.11 recurrent microduplication (neurocognitive disorder susceptibility locus) 96.45%的区域，16p13.11 recurrent microduplication (neurocognitive disorder susceptibility locus)综合征所在重复区域为神经认知障碍(自闭症，智力障碍，多发性先天畸形）易感区，患者可能表现为运动和语言功能发育迟缓，学习障碍，注意缺陷多动障碍，攻击性和破坏性行为，社会交往障碍，孤独症谱系障碍，心脏和主动脉畸形，法洛四联症，大血管转位，主动脉…
chr21:15060001-35600000_del	Pathogenic	Pathogenic	yes	21号染色体q11.2-q22.11处缺失20.54Mb区域，包含了LIPI基因[OMIM:609252]100.00%的CDS区域，LIPI[OMIM:609252]基因，该基因的突变与HYPERTRIGLYCERIDEMIA， FAMILIAL[OMIM:145750]易感性相关，HYPERTRIGLYCERIDEMIA， FAMILIAL为常染色体显性遗传，患者主要表现为高甘油三酯血症，早发性动脉粥样硬化等症状；包含了TMPRSS15基因[OMIM:606635]100.00%的CDS区域，TMPRSS15基因[OMIM:606635]，该基因的突变与enterokinase deficiency[OMIM:226200]相关，Enterokinase deficiency为常染色体隐性遗传，患者主要表现为发育停滞，肠激酶缺乏症，肠肽酶缺乏症，腹泻，低蛋白性水肿等现象；包含了SON…
chr4:7200001-8240000_dup	VOUS	VOUS	yes	4号染色体p16.1处重复1.04Mb区域，经查询DGV、DECIPHER、OMIM、UCSC以及PubMed公共数据库资源，致病性未知。
chrX:6440001-8140000_del	Likely pathogenic	Pathogenic	no	X染色体p22.31处缺失1.7Mb区域，覆盖了ICHTHYOSIS, X-LINKED; XLI 100.00%的区域，.；覆盖了Steroid sulphatase deficiency (STS) 100.00%的区域，Steroid sulphatase deficiency (STS)是一种x连锁隐性遗传的表皮脂类代谢异常疾病，也称为x染色体连锁鱼鳞癣，几乎全部见于男性患者，出生时或出生不久后发病，主要临床表征为四肢、面、颈、躯干、臀部常见大面积的鳞屑，以颈、面、躯干受累最严重，皮损持续存在且不随年龄而改善，部分患者并发角膜混浊、支气管哮喘、过敏性鼻炎等，部分女性携带者在臂及胫前可见轻度鳞屑。部分携带有xp22.3处更大缺失片段（包括临近基因）的患者，可能会表现出精神发育迟滞。包含了单倍剂量敏感基因：STS。包含了STS基因[OMIM:300747]100.00%的CDS区域，…
chr21:19320001-33740000_del	Pathogenic	Likely pathogenic	no	21号染色体q21.1-q22.11处缺失14.42Mb区域，包含了TMPRSS15基因[OMIM:606635]100.00%的CDS区域，TMPRSS15基因[OMIM:606635]，该基因的突变与enterokinase deficiency[OMIM:226200]相关，Enterokinase deficiency为常染色体隐性遗传，患者主要表现为发育停滞，肠激酶缺乏症，肠肽酶缺乏症，腹泻，低蛋白性水肿等现象。有文献报道，1例21q21.1缺失患者（case 2）主要的临床表征为整体发育迟缓，双侧隐睾，多动症面部异常等[pmid:25464110]。
chr1:82800001-83580000_dup	VOUS	VOUS	yes	1号染色体p31.1处重复0.78Mb区域，经查询DGV、DECIPHER、OMIM、UCSC以及PubMed公共数据库资源，致病性未知。
chr14:19780000-21200000_dup	VOUS	VOUS	yes	14号染色体q11.2处重复1.42Mb区域，经查询DGV、DECIPHER、OMIM、UCSC以及PubMed公共数据库资源，致病性未知。
chr8:43060001-43500000_dup	Benign / Likely Benign	Benign / Likely Benign	yes	8号染色体p11.21-p11.1处重复0.44Mb区域，经查询DGV、DECIPHER、OMIM、UCSC以及PubMed公共数据库资源，该片段为多态性。
chr6:27180000-27840000_del	VOUS	VOUS	yes	6号染色体p22.1处缺失0.66Mb区域，经查询DGV、DECIPHER、OMIM、UCSC以及PubMed公共数据库资源，致病性未知。
chr2:81520000-82240000_dup	Benign / Likely Benign	Benign / Likely Benign	yes	2号染色体p12处重复0.72Mb区域，经查询DGV、DECIPHER、OMIM、UCSC以及PubMed公共数据库资源，该片段为多态性。
chr13:81420001-81780000_dup	VOUS	VOUS	yes	13号染色体q31.1处重复0.36Mb区域，经查询DGV、DECIPHER、OMIM、UCSC以及PubMed公共数据库资源，致病性未知。
chr10:106960001-107400000_dup	Benign / Likely Benign	Benign / Likely Benign	yes	10号染色体q25.1处重复0.44Mb区域，经查询DGV、DECIPHER、OMIM、UCSC以及PubMed公共数据库资源，该片段为多态性。
chrX:6460001-8120000_del	Likely pathogenic	Pathogenic	no	X染色体p22.31处缺失1.66Mb区域，覆盖了ICHTHYOSIS, X-LINKED; XLI 99.45%的区域，.；覆盖了Steroid sulphatase deficiency (STS) 98.96%的区域，Steroid sulphatase deficiency (STS)是一种x连锁隐性遗传的表皮脂类代谢异常疾病，也称为x染色体连锁鱼鳞癣，几乎全部见于男性患者，出生时或出生不久后发病，主要临床表征为四肢、面、颈、躯干、臀部常见大面积的鳞屑，以颈、面、躯干受累最严重，皮损持续存在且不随年龄而改善，部分患者并发角膜混浊、支气管哮喘、过敏性鼻炎等，部分女性携带者在臂及胫前可见轻度鳞屑。部分携带有xp22.3处更大缺失片段（包括临近基因）的患者，可能会表现出精神发育迟滞。包含了单倍剂量敏感基因：STS。包含了STS基因[OMIM:300747]100.00%的CDS区域，(…
chr15:22740001-23520000_dup	Benign / Likely Benign	Benign / Likely Benign	yes	15号染色体q11.2处重复0.78Mb区域，经查询DGV、DECIPHER、OMIM、UCSC以及PubMed公共数据库资源，该片段为多态性。
chr12:27280001-27780000_dup	Benign / Likely Benign	Benign / Likely Benign	yes	12号染色体p11.23处重复0.5Mb区域，经查询DGV、DECIPHER、OMIM、UCSC以及PubMed公共数据库资源，该片段为多态性。
chr1:248400001-248740000_dup	Benign / Likely Benign	Benign / Likely Benign	yes	1号染色体q44处重复0.34Mb区域，经查询DGV、DECIPHER、OMIM、UCSC以及PubMed公共数据库资源，该片段为多态性。
chr12:116500001-116680000_del	Likely pathogenic	Pathogenic	no	12号染色体q24.21处缺失0.18Mb区域，包含了单倍剂量敏感基因：MED13L。包含了MED13L基因[OMIM:608771]56.99%的CDS区域，MED13L基因[OMIM:608771]，有文献报道，MED13L基因单倍剂量不足患者主要的临床表征为中度至重度智力障碍，特殊面容，大多数患者还表现出重度语言发育迟缓，肌张力减退，部分患者还表现出脑部异常，先天性心脏缺陷，共济失调，癫痫发作等[PMID:28645799]，有文献报道，1例MED13L基因ex3-4缺失患者(chr12:116422574-116632333，hg19)主要临床表征为发育迟缓，法洛四联症，肌张力减退，特殊面容，内弧肢势等[PMID:23403903]，1例MED13L基因ex3-4缺失患者(chr12:116440087-116616387，hg19)主要临床表征为重度语言和运动发育迟缓，肌张力减…
chr16:34180001-35300000_del	VOUS	VOUS	yes	16号染色体p11.2-p11.1处缺失1.12Mb区域，经查询DGV、DECIPHER、OMIM、UCSC以及PubMed公共数据库资源，致病性未知。
chr15:22740001-23520000_dup	Benign / Likely Benign	Benign / Likely Benign	yes	15号染色体q11.2处重复0.78Mb区域，经查询DGV、DECIPHER、OMIM、UCSC以及PubMed公共数据库资源，该片段为多态性。
chr8:131460001-132780000_dup	VOUS	VOUS	yes	8号染色体q24.21-q24.22处重复1.32Mb区域，经查询DGV、DECIPHER、OMIM、UCSC以及PubMed公共数据库资源，致病性未知。
chr2:13560001-14240000_dup	Benign / Likely Benign	Benign / Likely Benign	yes	2号染色体p24.3处重复0.68Mb区域，经查询DGV、DECIPHER、OMIM、UCSC以及PubMed公共数据库资源，该片段为多态性。
chrX:6540001-8060000_del	Pathogenic	Pathogenic	yes	X染色体p22.31处缺失1.52Mb区域，覆盖了ICHTHYOSIS, X-LINKED; XLI 91.06%的区域，.；覆盖了Steroid sulphatase deficiency (STS) 90.62%的区域，Steroid sulphatase deficiency (STS)是一种x连锁隐性遗传的表皮脂类代谢异常疾病，也称为x染色体连锁鱼鳞癣，几乎全部见于男性患者，出生时或出生不久后发病，主要临床表征为四肢、面、颈、躯干、臀部常见大面积的鳞屑，以颈、面、躯干受累最严重，皮损持续存在且不随年龄而改善，部分患者并发角膜混浊、支气管哮喘、过敏性鼻炎等，部分女性携带者在臂及胫前可见轻度鳞屑。部分携带有xp22.3处更大缺失片段（包括临近基因）的患者，可能会表现出精神发育迟滞。包含了单倍剂量敏感基因：STS。包含了STS基因[OMIM:300747]100.00%的CDS区域，(…
chr4:69720001-70100000_del	Benign / Likely Benign	Benign / Likely Benign	yes	4号染色体q13.2处缺失0.38Mb区域，经查询DGV、DECIPHER、OMIM、UCSC以及PubMed公共数据库资源，该片段为多态性。
chr19:27740001-28520000_dup	VOUS	VOUS	yes	19号染色体q11处重复0.78Mb区域，经查询DGV、DECIPHER、OMIM、UCSC以及PubMed公共数据库资源，致病性未知。
chr8:61580001-63240000_dup	VOUS	VOUS	yes	8号染色体q12.1-q12.3处重复1.66Mb区域，经查询DGV、DECIPHER、OMIM、UCSC以及PubMed公共数据库资源，致病性未知。
chrX:2700001-37380000_del	Pathogenic	Pathogenic	yes	X染色体p22.33-p21.1处缺失34.68Mb区域，覆盖了ICHTHYOSIS, X-LINKED; XLI 100.00%的区域，.；覆盖了Steroid sulphatase deficiency (STS) 100.00%的区域，Steroid sulphatase deficiency (STS)是一种x连锁隐性遗传的表皮脂类代谢异常疾病，也称为x染色体连锁鱼鳞癣，几乎全部见于男性患者，出生时或出生不久后发病，主要临床表征为四肢、面、颈、躯干、臀部常见大面积的鳞屑，以颈、面、躯干受累最严重，皮损持续存在且不随年龄而改善，部分患者并发角膜混浊、支气管哮喘、过敏性鼻炎等，部分女性携带者在臂及胫前可见轻度鳞屑。部分携带有xp22.3处更大缺失片段（包括临近基因）的患者，可能会表现出精神发育迟滞；覆盖了Chromosome Xp21 deletion syndrome 97.81%…
chr20:10680001-11960000_dup	VOUS	VOUS	yes	20号染色体p12.2处重复1.28Mb区域，经查询DGV、DECIPHER、OMIM、UCSC以及PubMed公共数据库资源，致病性未知。
chr10:59320001-59480000_dup	VOUS	VOUS	yes	10号染色体q21.1处重复0.16Mb区域，经查询DGV、DECIPHER、OMIM、UCSC以及PubMed公共数据库资源，致病性未知。
chr14:22580001-22960000_del	Benign / Likely Benign	Benign / Likely Benign	yes	14号染色体q11.2处缺失0.38Mb区域，经查询DGV、DECIPHER、OMIM、UCSC以及PubMed公共数据库资源，该片段为多态性。
chr19:33140001-33520000_del	VOUS	VOUS	yes	19号染色体q13.11处缺失0.38Mb区域，经查询DGV、DECIPHER、OMIM、UCSC以及PubMed公共数据库资源，致病性未知。
chr7:64680001-65180000_del	Benign / Likely Benign	Benign / Likely Benign	yes	7号染色体q11.21处缺失0.5Mb区域，经查询DGV、DECIPHER、OMIM、UCSC以及PubMed公共数据库资源，该片段为多态性。
chr16:28620001-29040000_dup	Benign / Likely Benign	VOUS	no	16号染色体p11.2处重复0.42Mb区域，经查询DGV、DECIPHER、OMIM、UCSC以及PubMed公共数据库资源，致病性未知。
chr15:22760001-23520000_del	VOUS	Likely pathogenic	no	15号染色体q11.2处缺失0.76Mb区域，覆盖了15q11.2 recurrent region (BP1-BP2) (includes NIPA1) deletion 100.00%的区域，.。包含了NIPA1基因[OMIM:608145]100.00%的CDS区域，NIPA1基因[OMIM:608145]的突变与spastic paraplegia 6（SPG6）[OMIM:600363]相关，SPG6为常染色体显性遗传，该患者主要表现为下肢痉挛，括约肌障碍等。有文献报道，9例患者检测到15q11.2(chr15:20300000-20640000,hg18)区域缺失，其中多例患者的共同临床表征为运动和语言发育迟缓，先天性畸形，行为问题（包括注意缺陷多动障碍、自闭症、强迫症）等[pmid:19328872]；该区域缺失患者临床表型多样且存在外显不全的情况[pmid:2568942…
chrX:6460001-8140000_del	Likely pathogenic	Pathogenic	no	X染色体p22.31处缺失1.68Mb区域，覆盖了Steroid sulphatase deficiency (STS) 99.75%的区域，Steroid sulphatase deficiency (STS)是一种x连锁隐性遗传的表皮脂类代谢异常疾病，也称为x染色体连锁鱼鳞癣，几乎全部见于男性患者，出生时或出生不久后发病，主要临床表征为四肢、面、颈、躯干、臀部常见大面积的鳞屑，以颈、面、躯干受累最严重，皮损持续存在且不随年龄而改善，部分患者并发角膜混浊、支气管哮喘、过敏性鼻炎等，部分女性携带者在臂及胫前可见轻度鳞屑。部分携带有xp22.3处更大缺失片段（包括临近基因）的患者，可能会表现出精神发育迟滞；覆盖了ICHTHYOSIS, X-LINKED; XLI 99.75%的区域，.。包含了单倍剂量敏感基因：STS。包含了STS基因[OMIM:300747]100.00%的CDS区域，(…
chr18:72500001-78020000_del	Pathogenic	Pathogenic	yes	18号染色体q22.3-q23处缺失5.52Mb区域，包含了TSHZ1基因[OMIM:614427]100.00%的CDS区域，TSHZ1基因[OMIM:614427]，该基因的单倍剂量不足可导致Congenital aural atresia (CAA)[OMIM:607842][PMID:22152683]，CAA为常染色体显性遗传，患者主要临床表征为双侧传导性听力损失，外耳道内侧完整骨闭锁（一些病人），外耳道局部发育不全最终发展为盲瘘（一些病人），鼓膜退化（一些病人），嗅觉减退等；包含了CTDP1基因[OMIM:604927]100.00%的CDS区域，CTDP1基因[OMIM:604927]，该基因的突变与congenital cataracts with facial dysmorphism and neuropathy (CCFDN)[OMIM:604168]相关，CCFDN…
chr7:67120001-67820000_dup	VOUS	VOUS	yes	7号染色体q11.22处重复0.7Mb区域，经查询DGV、DECIPHER、OMIM、UCSC以及PubMed公共数据库资源，致病性未知。
chr10:42780001-43080000_dup	VOUS	Benign / Likely Benign	no	10号染色体q11.21处重复0.3Mb区域，经查询DGV、DECIPHER、OMIM、UCSC以及PubMed公共数据库资源，该片段为多态性。
chr7:67100001-67680000_dup	VOUS	VOUS	yes	7号染色体q11.22处重复0.58Mb区域，经查询DGV、DECIPHER、OMIM、UCSC以及PubMed公共数据库资源，致病性未知。
chr14:22660001-22980000_del	Benign / Likely Benign	Benign / Likely Benign	yes	14号染色体q11.2处缺失0.32Mb区域，经查询DGV、DECIPHER、OMIM、UCSC以及PubMed公共数据库资源，该片段为多态性。
chr5:19120001-24640000_del	VOUS	VOUS	yes	5号染色体p14.3-p14.1处缺失5.52Mb区域，经查询DGV、DECIPHER、OMIM、UCSC以及PubMed公共数据库资源，致病性未知。
chr15:32060001-32520000_dup	Benign / Likely Benign	VOUS	no	15号染色体q13.3处重复0.46Mb区域，经查询DGV、DECIPHER、OMIM、UCSC以及PubMed公共数据库资源，致病性未知。
chr6:65940001-66340000_del	VOUS	VOUS	yes	6号染色体q12处缺失0.4Mb区域，经查询DGV、DECIPHER、OMIM、UCSC以及PubMed公共数据库资源，致病性未知。
chr15:22760001-23100000_del	VOUS	Likely pathogenic	no	15号染色体q11.2处缺失0.34Mb区域，覆盖了15q11.2 recurrent region (BP1-BP2) (includes NIPA1) deletion 100.00%的区域，.。包含了NIPA1基因[OMIM:608145]100.00%的CDS区域，NIPA1基因[OMIM:608145]的突变与spastic paraplegia 6（SPG6）[OMIM:600363]相关，SPG6为常染色体显性遗传，该患者主要表现为下肢痉挛，括约肌障碍等。有文献报道，9例患者检测到15q11.2(chr15:20300000-20640000,hg18)区域缺失，其中多例患者的共同临床表征为运动和语言发育迟缓，先天性畸形，行为问题（包括注意缺陷多动障碍、自闭症、强迫症）等[pmid:19328872]；该区域缺失患者临床表型多样且存在外显不全的情况[pmid:2568942…
chr7:64100001-64480000_dup	Benign / Likely Benign	Benign / Likely Benign	yes	7号染色体q11.21处重复0.38Mb区域，经查询DGV、DECIPHER、OMIM、UCSC以及PubMed公共数据库资源，该片段为多态性。
chr3:110260001-110760000_dup	Benign / Likely Benign	Benign / Likely Benign	yes	3号染色体q13.13处重复0.5Mb区域，经查询DGV、DECIPHER、OMIM、UCSC以及PubMed公共数据库资源，该片段为多态性。
chr9:106480001-107640000_del	VOUS	VOUS	yes	9号染色体q31.1处缺失1.16Mb区域，经查询DGV、DECIPHER、OMIM、UCSC以及PubMed公共数据库资源，致病性未知。
chr3:1680001-2680000_dup	VOUS	VOUS	yes	3号染色体p26.3处重复1.0Mb区域，经查询DGV、DECIPHER、OMIM、UCSC以及PubMed公共数据库资源，致病性未知。
chrX:93160001-93820000_dup	Benign / Likely Benign	Benign / Likely Benign	yes	X染色体q21.32-q21.33处重复0.66Mb区域，经查询DGV、DECIPHER、OMIM、UCSC以及PubMed公共数据库资源，该片段为多态性。
chr2:320001-720000_dup	Benign / Likely Benign	Benign / Likely Benign	yes	2号染色体p25.3处重复0.4Mb区域，经查询DGV、DECIPHER、OMIM、UCSC以及PubMed公共数据库资源，该片段为多态性。
chr13:60960001-68560000_del	VOUS	Likely pathogenic	no	13号染色体q21.2-q21.32处缺失7.6Mb区域，有文献报道，有一家系中3例13q21.1-q21.33缺失片段的携带者无明显临床表征[pmid:19161139]。
chr3:20480001-21520000_dup	VOUS	VOUS	yes	3号染色体p24.3处重复1.04Mb区域，经查询DGV、DECIPHER、OMIM、UCSC以及PubMed公共数据库资源，致病性未知。
chrY:24360001-24520000_del	VOUS	VOUS	yes	Y染色体q11.223处缺失0.16Mb区域，经查询DGV、DECIPHER、OMIM、UCSC以及PubMed公共数据库资源，致病性未知。
chr14:22560001-22920000_del	Benign / Likely Benign	Benign / Likely Benign	yes	14号染色体q11.2处缺失0.36Mb区域，经查询DGV、DECIPHER、OMIM、UCSC以及PubMed公共数据库资源，该片段为多态性。
chr8:160001-520000_dup	VOUS	VOUS	yes	8号染色体p23.3处重复0.36Mb区域，经查询DGV、DECIPHER、OMIM、UCSC以及PubMed公共数据库资源，致病性未知。
chr18:7080001-7540000_dup	VOUS	VOUS	yes	18号染色体p11.31-p11.23处重复0.46Mb区域，经查询DGV、DECIPHER、OMIM、UCSC以及PubMed公共数据库资源，致病性未知。
chr14:106440001-106800000_dup	Benign / Likely Benign	Benign / Likely Benign	yes	14号染色体q32.33处重复0.36Mb区域，经查询DGV、DECIPHER、OMIM、UCSC以及PubMed公共数据库资源，该片段为多态性。
chr22:25620001-25940000_dup	Benign / Likely Benign	Benign / Likely Benign	yes	22号染色体q11.23-q12.1处重复0.32Mb区域，经查询DGV、DECIPHER、OMIM、UCSC以及PubMed公共数据库资源，该片段为多态性。
chr16:70620000-72380000_dup	VOUS	VOUS	yes	16号染色体q22.1-q22.2处重复1.76Mb区域，经查询DGV、DECIPHER、OMIM、UCSC以及PubMed公共数据库资源，致病性未知。
chr8:43380001-43720000_dup	Benign / Likely Benign	Benign / Likely Benign	yes	8号染色体p11.1处重复0.34Mb区域，经查询DGV、DECIPHER、OMIM、UCSC以及PubMed公共数据库资源，该片段为多态性。
chr11:72540001-134860000_dup	Pathogenic	Pathogenic	yes	11号染色体q13.4-q25处重复62.32Mb区域，包含了NARS2基因[OMIM:612803]100.00%的CDS区域，NARS2[OMIM:612803]基因，该基因的突变与COMBINED OXIDATIVE PHOSPHORYLATION DEFICIENCY 24(COXPD24)[OMIM:616239]相关，COXPD24为常染色体隐性遗传，该综合征具有临床异质性，患者表型多变，主要表现为肌无力，肌萎缩，肌张力减退，小头畸形，喂养困难，轻度智力障碍，癫痫，严重的精神运动发育迟滞以及神经退行性变等现象；包含了EED基因[OMIM:605984]100.00%的CDS区域，EED基因的突变与COHEN-GIBSON SYNDROME(COGIS) [OMIM:617561]相关，COGIS为常染色体显性遗传，患者主要表现为特殊面容，精神运动发育迟滞，巨头畸形，语言发育迟…
chr14:22400001-22960000_del	Benign / Likely Benign	Benign / Likely Benign	yes	14号染色体q11.2处缺失0.56Mb区域，经查询DGV、DECIPHER、OMIM、UCSC以及PubMed公共数据库资源，该片段为多态性。
chr14:22480001-22960000_del	Benign / Likely Benign	Benign / Likely Benign	yes	14号染色体q11.2处缺失0.48Mb区域，经查询DGV、DECIPHER、OMIM、UCSC以及PubMed公共数据库资源，该片段为多态性。
chr7:64680001-65180000_del	Benign / Likely Benign	Benign / Likely Benign	yes	7号染色体q11.21处缺失0.5Mb区域，经查询DGV、DECIPHER、OMIM、UCSC以及PubMed公共数据库资源，该片段为多态性。
chr11:81760001-81980000_del	VOUS	VOUS	yes	11号染色体q14.1处缺失0.22Mb区域，经查询DGV、DECIPHER、OMIM、UCSC以及PubMed公共数据库资源，致病性未知。
chrX:5260001-5580000_dup	VOUS	VOUS	yes	X染色体p22.32处重复0.32Mb区域，经查询DGV、DECIPHER、OMIM、UCSC以及PubMed公共数据库资源，致病性未知。
chrX:6460001-8140000_del	Pathogenic	Pathogenic	yes	X染色体p22.31处缺失1.68Mb区域，覆盖了Steroid sulphatase deficiency (STS) 99.75%的区域，Steroid sulphatase deficiency (STS)是一种x连锁隐性遗传的表皮脂类代谢异常疾病，也称为x染色体连锁鱼鳞癣，几乎全部见于男性患者，出生时或出生不久后发病，主要临床表征为四肢、面、颈、躯干、臀部常见大面积的鳞屑，以颈、面、躯干受累最严重，皮损持续存在且不随年龄而改善，部分患者并发角膜混浊、支气管哮喘、过敏性鼻炎等，部分女性携带者在臂及胫前可见轻度鳞屑。部分携带有xp22.3处更大缺失片段（包括临近基因）的患者，可能会表现出精神发育迟滞；覆盖了ICHTHYOSIS, X-LINKED; XLI 99.75%的区域，.。包含了单倍剂量敏感基因：STS。包含了STS基因[OMIM:300747]100.00%的CDS区域，(…
chr1:54960001-55300000_dup	Benign / Likely Benign	Benign / Likely Benign	yes	1号染色体p32.3处重复0.34Mb区域，经查询DGV、DECIPHER、OMIM、UCSC以及PubMed公共数据库资源，该片段为多态性。
chr1:248360001-248740000_dup	Benign / Likely Benign	Benign / Likely Benign	yes	1号染色体q44处重复0.38Mb区域，经查询DGV、DECIPHER、OMIM、UCSC以及PubMed公共数据库资源，该片段为多态性。
chr8:1-28700000_del	Pathogenic	Pathogenic	yes	8号染色体p23.3-p21.1处缺失28.7Mb区域，覆盖了8p23.1 deletion syndrome 100.00%的区域，8p23.1 deletion syndrome综合征临床表现多变且不取决于缺失片段的大小，大部分常见的临床表现包括出生前/后生长发育迟滞，低出生体重，轻度至中度智力低下，特殊面容（小头畸形、前额突出且窄、宽鼻梁、内眦赘皮、高腭、短颈、低位耳伴耳外形异常等），精神运动发育迟滞，先天性心脏病（心房与心室缺陷、室间隔缺损、肺动脉瓣狭窄），语言发育迟缓，癫痫，行为异常（多动和冲动），先天性横膈疝等，一些男性患者合并隐睾和尿道下裂，也有部分患者智力正常的报道；覆盖了8p23.1 recurrent region (includes GATA4) deletion 100.00%的区域，.。包含了单倍剂量敏感基因：GATA4。包含了CLN8基因[OMIM:60783…
chr9:200001-38960000_dup2	Pathogenic	Pathogenic	yes	9号染色体p24.3-p13.1处重复38.76Mb区域，包含了DOCK8基因[OMIM:611432]100.00%的CDS区域，DOCK8基因[OMIM:611432]，该基因的突变与 hyper-IgE recurrent infection syndrome [OMIM:243700]相关，hyper-IgE recurrent infection syndrome为常染色体隐性遗传，患者主要表现为血清IgE增加，结缔组织、骨骼异常，复发性细菌、病毒、真菌感染，复发性皮肤脓肿等；包含了KANK1基因[OMIM:607704]100.00%的CDS区域，KANK1基因[OMIM:607704]可能是以母系印记基因方式致病，该基因的部分缺失（缺失片段为父源）与CEREBRAL PALSY， SPASTIC QUADRIPLEGIC， 2(CPSQ2)[OMIM:612900]相关，C…
chr12:34180001-34860000_dup	VOUS	VOUS	yes	12号染色体p11.1处重复0.68Mb区域，经查询DGV、DECIPHER、OMIM、UCSC以及PubMed公共数据库资源，致病性未知。
chr17:34800001-36460000_del	Pathogenic	Pathogenic	yes	17号染色体q12处缺失1.66Mb区域，覆盖了CHROMOSOME 17q12 DELETION SYNDROME 100.00%的区域，.；覆盖了RCAD (renal cysts and diabetes) 100.00%的区域，RCAD(renal cysts and diabetes)综合征患者通常在10至40岁时患糖尿病，大多数患者对于胰岛素治疗反应相当快速，胰岛结构异常（如萎缩或发育不全）患者大约占10%，外分泌功能障碍患者大约占6%，肾功能障碍通常早期发生并且高度可变，包括肾囊肿、肾发育不良、单肾发育不全、肾集合系统畸形、发育不全的肾小球肾炎肾病，以及（极少见）Fanconi综合征或肾嫌色细胞癌，一半的患者肾功能受损，12%的患者患终末期肾功能衰竭，也有报道称，男性和女性患者生殖道异常（男性表现为尿道下裂、精子活力不足、囊肿、输精管闭锁，女性表现为阴道发育不全、残角子宫、…
chr15:32040001-32520000_dup	Benign / Likely Benign	VOUS	no	15号染色体q13.3处重复0.48Mb区域，经查询DGV、DECIPHER、OMIM、UCSC以及PubMed公共数据库资源，致病性未知。
chr2:15100001-15540000_del	VOUS	VOUS	yes	2号染色体p24.3处缺失0.44Mb区域，经查询DGV、DECIPHER、OMIM、UCSC以及PubMed公共数据库资源，致病性未知。
chrX:6480001-8140000_dup	VOUS	VOUS	yes	X染色体p22.31处重复1.66Mb区域，经查询DGV、DECIPHER、OMIM、UCSC以及PubMed公共数据库资源，致病性未知。
chr2:115520001-115880000_dup	Benign / Likely Benign	Benign / Likely Benign	yes	2号染色体q14.1处重复0.36Mb区域，经查询DGV、DECIPHER、OMIM、UCSC以及PubMed公共数据库资源，该片段为多态性。
chr15:22740001-23520000_del	Likely pathogenic	Pathogenic	no	15号染色体q11.2处缺失0.78Mb区域，覆盖了15q11.2 recurrent region (BP1-BP2) (includes NIPA1) deletion 100.00%的区域，.。包含了NIPA1基因[OMIM:608145]100.00%的CDS区域，NIPA1基因[OMIM:608145]的突变与spastic paraplegia 6（SPG6）[OMIM:600363]相关，SPG6为常染色体显性遗传，该患者主要表现为下肢痉挛，括约肌障碍等。有文献报道，9例患者检测到15q11.2(chr15:20300000-20640000,hg18)区域缺失，其中多例患者的共同临床表征为运动和语言发育迟缓，先天性畸形，行为问题（包括注意缺陷多动障碍、自闭症、强迫症）等[pmid:19328872]；该区域缺失患者临床表型多样且存在外显不全的情况[pmid:2568942…
chrX:6460001-8140000_dup	VOUS	VOUS	yes	X染色体p22.31处重复1.68Mb区域，经查询DGV、DECIPHER、OMIM、UCSC以及PubMed公共数据库资源，致病性未知。
chr14:22620001-22960000_del	Benign / Likely Benign	Benign / Likely Benign	yes	14号染色体q11.2处缺失0.34Mb区域，经查询DGV、DECIPHER、OMIM、UCSC以及PubMed公共数据库资源，该片段为多态性。
chrX:6540001-8140000_del	Pathogenic	Pathogenic	yes	X染色体p22.31处缺失1.6Mb区域，覆盖了Steroid sulphatase deficiency (STS) 94.98%的区域，Steroid sulphatase deficiency (STS)是一种x连锁隐性遗传的表皮脂类代谢异常疾病，也称为x染色体连锁鱼鳞癣，几乎全部见于男性患者，出生时或出生不久后发病，主要临床表征为四肢、面、颈、躯干、臀部常见大面积的鳞屑，以颈、面、躯干受累最严重，皮损持续存在且不随年龄而改善，部分患者并发角膜混浊、支气管哮喘、过敏性鼻炎等，部分女性携带者在臂及胫前可见轻度鳞屑。部分携带有xp22.3处更大缺失片段（包括临近基因）的患者，可能会表现出精神发育迟滞；覆盖了ICHTHYOSIS, X-LINKED; XLI 94.96%的区域，.。包含了单倍剂量敏感基因：STS。包含了STS基因[OMIM:300747]100.00%的CDS区域，(S…
chr4:15920001-16280000_dup	Benign / Likely Benign	Benign / Likely Benign	yes	4号染色体p15.32处重复0.36Mb区域，经查询DGV、DECIPHER、OMIM、UCSC以及PubMed公共数据库资源，该片段为多态性。
chr16:34460001-34760000_dup	Benign / Likely Benign	Benign / Likely Benign	yes	16号染色体p11.2-p11.1处重复0.3Mb区域，经查询DGV、DECIPHER、OMIM、UCSC以及PubMed公共数据库资源，该片段为多态性。
chr14:22420001-22960000_del	Benign / Likely Benign	Benign / Likely Benign	yes	14号染色体q11.2处缺失0.54Mb区域，经查询DGV、DECIPHER、OMIM、UCSC以及PubMed公共数据库资源，该片段为多态性。
chr21:28980001-29420000_dup	Benign / Likely Benign	Benign / Likely Benign	yes	21号染色体q21.3处重复0.44Mb区域，经查询DGV、DECIPHER、OMIM、UCSC以及PubMed公共数据库资源，该片段为多态性。
chr10:67820001-68280000_dup	Benign / Likely Benign	Benign / Likely Benign	yes	10号染色体q21.3处重复0.46Mb区域，经查询DGV、DECIPHER、OMIM、UCSC以及PubMed公共数据库资源，该片段为多态性。
chr11:55180001-55540000_del	Benign / Likely Benign	Benign / Likely Benign	yes	11号染色体q11处缺失0.36Mb区域，经查询DGV、DECIPHER、OMIM、UCSC以及PubMed公共数据库资源，该片段为多态性。
chr14:43880001-44320000_dup	Benign / Likely Benign	Benign / Likely Benign	yes	14号染色体q21.2处重复0.44Mb区域，经查询DGV、DECIPHER、OMIM、UCSC以及PubMed公共数据库资源，该片段为多态性。
chrX:34400001-35500000_dup	VOUS	VOUS	yes	X染色体p21.1处重复1.1Mb区域，经查询DGV、DECIPHER、OMIM、UCSC以及PubMed公共数据库资源，致病性未知。
chr2:116320001-116840000_dup	Benign / Likely Benign	Benign / Likely Benign	yes	2号染色体q14.1处重复0.52Mb区域，经查询DGV、DECIPHER、OMIM、UCSC以及PubMed公共数据库资源，该片段为多态性。
chr18:66380001-66740000_dup	VOUS	VOUS	yes	18号染色体q22.1处重复0.36Mb区域，经查询DGV、DECIPHER、OMIM、UCSC以及PubMed公共数据库资源，致病性未知。
chrX:6660001-8060000_dup	VOUS	VOUS	yes	X染色体p22.31处重复1.4Mb区域，经查询DGV、DECIPHER、OMIM、UCSC以及PubMed公共数据库资源，致病性未知。
chr18:61560001-78020000_del	Pathogenic	Pathogenic	yes	18号染色体q21.33-q23处缺失16.46Mb区域，包含了RTTN基因[OMIM:610436]100.00%的CDS区域，RTTN基因[OMIM:610436]，该基因的突变与POLYMICROGYRIA WITH SEIZURES(PMGYS)[OMIM:614833]相关，PMGYS为常染色体隐性遗传，患者主要表现为癫痫，中度至重度不同程度的智力障碍，小头畸形以及特殊面容等现象；包含了TSHZ1基因[OMIM:614427]100.00%的CDS区域，TSHZ1基因[OMIM:614427]，该基因的单倍剂量不足可导致Congenital aural atresia (CAA)[OMIM:607842][PMID:22152683]，CAA为常染色体显性遗传，患者主要临床表征为双侧传导性听力损失，外耳道内侧完整骨闭锁（一些病人），外耳道局部发育不全最终发展为盲瘘（一些病人），…
chrY:24360001-24520000_del	VOUS	VOUS	yes	Y染色体q11.223处缺失0.16Mb区域，经查询DGV、DECIPHER、OMIM、UCSC以及PubMed公共数据库资源，致病性未知。
chr15:22740001-23100000_dup	Benign / Likely Benign	Benign / Likely Benign	yes	15号染色体q11.2处重复0.36Mb区域，经查询DGV、DECIPHER、OMIM、UCSC以及PubMed公共数据库资源，该片段为多态性。
chr9:11760001-12080000_del	Benign / Likely Benign	Benign / Likely Benign	yes	9号染色体p23处缺失0.32Mb区域，经查询DGV、DECIPHER、OMIM、UCSC以及PubMed公共数据库资源，该片段为多态性。
chr16:15160001-18160000_dup	Likely pathogenic	Likely pathogenic	yes	16号染色体p13.11-p12.3处重复3.0Mb区域，覆盖了16p13.11 recurrent region (includes MYH11) duplication 100.00%的区域，.；覆盖了16p13.11 recurrent microduplication (neurocognitive disorder susceptibility locus) 88.45%的区域，16p13.11 recurrent microduplication (neurocognitive disorder susceptibility locus)综合征所在重复区域为神经认知障碍(自闭症，智力障碍，多发性先天畸形）易感区，患者可能表现为运动和语言功能发育迟缓，学习障碍，注意缺陷多动障碍，攻击性和破坏性行为，社会交往障碍，孤独症谱系障碍，心脏和主动脉畸形，法洛四联症，大血管转位，主动脉狭…
chr9:300001-660000_dup	Benign / Likely Benign	Benign / Likely Benign	yes	9号染色体p24.3处重复0.36Mb区域，经查询DGV、DECIPHER、OMIM、UCSC以及PubMed公共数据库资源，该片段为多态性。
chr15:32020001-32520000_dup	Benign / Likely Benign	VOUS	no	15号染色体q13.3处重复0.5Mb区域，经查询DGV、DECIPHER、OMIM、UCSC以及PubMed公共数据库资源，致病性未知。
chr4:8600001-8920000_dup	Benign / Likely Benign	Benign / Likely Benign	yes	4号染色体p16.1处重复0.32Mb区域，经查询DGV、DECIPHER、OMIM、UCSC以及PubMed公共数据库资源，该片段为多态性。
chr2:116940001-117300000_dup	Benign / Likely Benign	Benign / Likely Benign	yes	2号染色体q14.1处重复0.36Mb区域，经查询DGV、DECIPHER、OMIM、UCSC以及PubMed公共数据库资源，该片段为多态性。
chr9:300001-680000_dup	Benign / Likely Benign	Benign / Likely Benign	yes	9号染色体p24.3处重复0.38Mb区域，经查询DGV、DECIPHER、OMIM、UCSC以及PubMed公共数据库资源，该片段为多态性。
chrX:140360001-140780000_del	Benign / Likely Benign	Benign / Likely Benign	yes	X染色体q27.2处缺失0.42Mb区域，经查询DGV、DECIPHER、OMIM、UCSC以及PubMed公共数据库资源，该片段为多态性。
chr19:23880001-24420000_dup	Benign / Likely Benign	Benign / Likely Benign	yes	19号染色体p12-p11处重复0.54Mb区域，经查询DGV、DECIPHER、OMIM、UCSC以及PubMed公共数据库资源，该片段为多态性。
chr15:22760001-23080000_del	Benign / Likely Benign	Likely pathogenic	no	15号染色体q11.2处缺失0.32Mb区域，覆盖了15q11.2 recurrent region (BP1-BP2) (includes NIPA1) deletion 95.78%的区域，.。包含了NIPA1基因[OMIM:608145]82.94%的CDS区域，NIPA1基因[OMIM:608145]的突变与spastic paraplegia 6（SPG6）[OMIM:600363]相关，SPG6为常染色体显性遗传，该患者主要表现为下肢痉挛，括约肌障碍等。有文献报道，9例患者检测到15q11.2(chr15:20300000-20640000,hg18)区域缺失，其中多例患者的共同临床表征为运动和语言发育迟缓，先天性畸形，行为问题（包括注意缺陷多动障碍、自闭症、强迫症）等[pmid:19328872]；该区域缺失患者临床表型多样且存在外显不全的情况[pmid:25689425]…
chr2:106900001-110940000_del	VOUS	VOUS	yes	2号染色体q12.2-q13处缺失4.04Mb区域，经查询DGV、DECIPHER、OMIM、UCSC以及PubMed公共数据库资源，致病性未知。
chr2:110840001-111200000_dup	Benign / Likely Benign	Benign / Likely Benign	yes	2号染色体q13处重复0.36Mb区域，经查询DGV、DECIPHER、OMIM、UCSC以及PubMed公共数据库资源，该片段为多态性。
chr1:230800001-231280000_dup	Benign / Likely Benign	Benign / Likely Benign	yes	1号染色体q42.2处重复0.48Mb区域，经查询DGV、DECIPHER、OMIM、UCSC以及PubMed公共数据库资源，该片段为多态性。
chr8:53260001-53560000_dup	Benign / Likely Benign	Benign / Likely Benign	yes	8号染色体q11.23处重复0.3Mb区域，经查询DGV、DECIPHER、OMIM、UCSC以及PubMed公共数据库资源，该片段为多态性。
chr5:960001-1220000_dup	VOUS	VOUS	yes	5号染色体p15.33处重复0.26Mb区域，经查询DGV、DECIPHER、OMIM、UCSC以及PubMed公共数据库资源，致病性未知。
chr2:237240001-243020000_del	Pathogenic	Pathogenic	yes	2号染色体q37.2-q37.3处缺失5.78Mb区域，覆盖了2q37 monosomy 100.00%的区域，2q37 monosomy综合征具有明显的表型多样性，且与缺失片段大小无显着关系，几乎所有患者都表现出一定程度的智力障碍，特殊面容（眉毛稀疏，弓形眉圆脸，眼窝深陷，薄上唇，小睑裂，朝天鼻，小耳，低耳位，颚裂等），骨骼异常（第3，5掌骨/跖骨较短，关节活动过大或脱臼，脊柱侧弯，肘关节内翻或反曲，部分患者骨质疏松），婴儿期发育不良，肌张力低下，喂养困难，儿童期后随年龄增长发生肥胖，行为问题（自闭，极度活跃等），约50％患者会表现出短指/趾（类似遗传性骨营养不良症，2岁前不明显），部分患者还会表现出精神发育迟滞，先天性心脏病，发育迟缓，运动障碍，癫痫等；覆盖了CHROMOSOME 2q37 DELETION SYNDROME 100.00%的区域，.；覆盖了Chromosome 2q…
chr16:21940001-22500000_dup	VOUS	VOUS	yes	16号染色体p12.2处重复0.56Mb区域，经查询DGV、DECIPHER、OMIM、UCSC以及PubMed公共数据库资源，致病性未知。
chr8:160001-33900000_del	Pathogenic	Pathogenic	yes	8号染色体p23.3-p12处缺失33.74Mb区域，覆盖了8p23.1 deletion syndrome 100.00%的区域，8p23.1 deletion syndrome综合征临床表现多变且不取决于缺失片段的大小，大部分常见的临床表现包括出生前/后生长发育迟滞，低出生体重，轻度至中度智力低下，特殊面容（小头畸形、前额突出且窄、宽鼻梁、内眦赘皮、高腭、短颈、低位耳伴耳外形异常等），精神运动发育迟滞，先天性心脏病（心房与心室缺陷、室间隔缺损、肺动脉瓣狭窄），语言发育迟缓，癫痫，行为异常（多动和冲动），先天性横膈疝等，一些男性患者合并隐睾和尿道下裂，也有部分患者智力正常的报道；覆盖了8p23.1 recurrent region (includes GATA4) deletion 100.00%的区域，.。包含了单倍剂量敏感基因：GATA4。包含了CLN8基因[OMIM:607837…
chrX:126960001-127380000_del	VOUS	VOUS	yes	X染色体q25处缺失0.42Mb区域，经查询DGV、DECIPHER、OMIM、UCSC以及PubMed公共数据库资源，致病性未知。
chr6:162240001-162620000_del	Benign / Likely Benign	Benign / Likely Benign	yes	6号染色体q26处缺失0.38Mb区域，经查询DGV、DECIPHER、OMIM、UCSC以及PubMed公共数据库资源，该片段为多态性。
chr3:110260001-110740000_dup	Benign / Likely Benign	Benign / Likely Benign	yes	3号染色体q13.13处重复0.48Mb区域，经查询DGV、DECIPHER、OMIM、UCSC以及PubMed公共数据库资源，该片段为多态性。
chr6:168560001-169000000_dup	VOUS	VOUS	yes	6号染色体q27处重复0.44Mb区域，经查询DGV、DECIPHER、OMIM、UCSC以及PubMed公共数据库资源，致病性未知。
chr15:54220001-54920000_dup	Benign / Likely Benign	Benign / Likely Benign	yes	15号染色体q21.3处重复0.7Mb区域，经查询DGV、DECIPHER、OMIM、UCSC以及PubMed公共数据库资源，该片段为多态性。
chr6:162520001-162900000_dup	Benign / Likely Benign	Benign / Likely Benign	yes	6号染色体q26处重复0.38Mb区域，经查询DGV、DECIPHER、OMIM、UCSC以及PubMed公共数据库资源，该片段为多态性。
chr8:17880001-18260000_dup	VOUS	VOUS	yes	8号染色体p22处重复0.38Mb区域，经查询DGV、DECIPHER、OMIM、UCSC以及PubMed公共数据库资源，致病性未知。
chr2:13660001-14340000_dup	VOUS	VOUS	yes	2号染色体p24.3处重复0.68Mb区域，经查询DGV、DECIPHER、OMIM、UCSC以及PubMed公共数据库资源，致病性未知。
chr1:146560001-147440000_del	Likely pathogenic	Pathogenic	no	1号染色体q21.1-q21.2处缺失0.88Mb区域，覆盖了CHROMOSOME 1q21.1 DELETION SYNDROME, 1.35-MB 100.00%的区域，.；覆盖了1q21.1 recurrent microdeletion (susceptibility locus for neurodevelopmental disorders) 65.19%的区域，1q21.1 recurrent microdeletion (susceptibility locus for neurodevelopmental disorders)综合征存在外显不全的情况，临床表型高度可变，常见表型有轻度至中度发育迟缓，轻度特殊面容（表型多样，如前额凸出、深眼窝、球状鼻、内眦赘皮、长人中等），轻度至中度智力障碍，小头畸形，其他偶发特征包括心脏畸形（主动脉异常、房间隔缺损），骨骼异常（拇指/趾…
chr14:22560001-22960000_del	Benign / Likely Benign	Benign / Likely Benign	yes	14号染色体q11.2处缺失0.4Mb区域，经查询DGV、DECIPHER、OMIM、UCSC以及PubMed公共数据库资源，该片段为多态性。
chr7:158780001-159138663_del	VOUS	VOUS	yes	7号染色体q36.3处缺失0.36Mb区域，经查询DGV、DECIPHER、OMIM、UCSC以及PubMed公共数据库资源，致病性未知。
chr4:36160001-36460000_dup	VOUS	VOUS	yes	4号染色体p14处重复0.3Mb区域，经查询DGV、DECIPHER、OMIM、UCSC以及PubMed公共数据库资源，致病性未知。
chrX:6340001-7380000_dup	VOUS	VOUS	yes	X染色体p22.31处重复1.04Mb区域，经查询DGV、DECIPHER、OMIM、UCSC以及PubMed公共数据库资源，致病性未知。
chr9:11760001-12060000_del	Benign / Likely Benign	Benign / Likely Benign	yes	9号染色体p23处缺失0.3Mb区域，经查询DGV、DECIPHER、OMIM、UCSC以及PubMed公共数据库资源，该片段为多态性。
chr15:22740001-23080000_dup	Benign / Likely Benign	Benign / Likely Benign	yes	15号染色体q11.2处重复0.34Mb区域，经查询DGV、DECIPHER、OMIM、UCSC以及PubMed公共数据库资源，该片段为多态性。
chr2:129980001-130520000_del	Benign / Likely Benign	Benign / Likely Benign	yes	2号染色体q21.1处缺失0.54Mb区域，经查询DGV、DECIPHER、OMIM、UCSC以及PubMed公共数据库资源，该片段为多态性。
chr7:155320001-155780000_dup	VOUS	VOUS	yes	7号染色体q36.3处重复0.46Mb区域，经查询DGV、DECIPHER、OMIM、UCSC以及PubMed公共数据库资源，致病性未知。
chr2:13540001-14320000_dup	VOUS	VOUS	yes	2号染色体p24.3处重复0.78Mb区域，经查询DGV、DECIPHER、OMIM、UCSC以及PubMed公共数据库资源，致病性未知。
chr7:71100001-71460000_dup	VOUS	VOUS	yes	7号染色体q11.22处重复0.36Mb区域，经查询DGV、DECIPHER、OMIM、UCSC以及PubMed公共数据库资源，致病性未知。
chr15:100280001-100780000_dup	Benign / Likely Benign	Benign / Likely Benign	yes	15号染色体q26.3处重复0.5Mb区域，经查询DGV、DECIPHER、OMIM、UCSC以及PubMed公共数据库资源，该片段为多态性。
chr2:168320001-170140000_dup	VOUS	VOUS	yes	2号染色体q24.3-q31.1处重复1.82Mb区域，经查询DGV、DECIPHER、OMIM、UCSC以及PubMed公共数据库资源，致病性未知。
chr5:20001-28460000_del	Pathogenic	Pathogenic	yes	5号染色体p15.33-p14.1处缺失28.44Mb区域，覆盖了CRI-DU-CHAT SYNDROME 100.00%的区域，.；覆盖了Cri du Chat syndrome (5p deletion) 99.92%的区域，Cri du Chat syndrome (5p deletion)综合征患者主要临床表征为哭声小且似猫叫（一年以后逐渐消失），特殊面容（外眦下斜，圆脸，小下颌等，面部特征随年龄增长而发生变化，在年长患儿中，长脸，巨口和脊柱侧凸较显着，且可出现早老面容），小头畸形，生长发育异常（出生体重低和生长发育迟缓，智力发育迟缓，运动功能发育迟缓），患者也可表现出肌张力低下，尿道下裂。包含了单倍剂量敏感基因：CTNND2,TRIO。包含了SDHA基因[OMIM:600857]100.00%的CDS区域，SDHA基因[OMIM:600857]，该基因的突变与mitochond…
chr13:67860001-69280000_dup	VOUS	VOUS	yes	13号染色体q21.32-q21.33处重复1.42Mb区域，经查询DGV、DECIPHER、OMIM、UCSC以及PubMed公共数据库资源，致病性未知。
chr18:77160001-77680000_dup	Benign / Likely Benign	Benign / Likely Benign	yes	18号染色体q23处重复0.52Mb区域，经查询DGV、DECIPHER、OMIM、UCSC以及PubMed公共数据库资源，该片段为多态性。
chr22:49420001-49860000_dup	Benign / Likely Benign	Benign / Likely Benign	yes	22号染色体q13.33处重复0.44Mb区域，经查询DGV、DECIPHER、OMIM、UCSC以及PubMed公共数据库资源，该片段为多态性。
chr9:240001-38960000_dup	Pathogenic	Pathogenic	yes	9号染色体p24.3-p13.1处重复38.72Mb区域，包含了DOCK8基因[OMIM:611432]89.96%的CDS区域，DOCK8基因[OMIM:611432]，该基因的突变与 hyper-IgE recurrent infection syndrome [OMIM:243700]相关，hyper-IgE recurrent infection syndrome为常染色体隐性遗传，患者主要表现为血清IgE增加，结缔组织、骨骼异常，复发性细菌、病毒、真菌感染，复发性皮肤脓肿等；包含了KANK1基因[OMIM:607704]100.00%的CDS区域，KANK1基因[OMIM:607704]可能是以母系印记基因方式致病，该基因的部分缺失（缺失片段为父源）与CEREBRAL PALSY， SPASTIC QUADRIPLEGIC， 2(CPSQ2)[OMIM:612900]相关，CP…
chr7:52500001-54240000_del	VOUS	VOUS	yes	7号染色体p12.1-p11.2处缺失1.74Mb区域，经查询DGV、DECIPHER、OMIM、UCSC以及PubMed公共数据库资源，致病性未知。
chr11:81020001-81400000_del	Benign / Likely Benign	Benign / Likely Benign	yes	11号染色体q14.1处缺失0.38Mb区域，经查询DGV、DECIPHER、OMIM、UCSC以及PubMed公共数据库资源，该片段为多态性。
chr5:112900001-116800000_del	VOUS	VOUS	yes	5号染色体q22.2-q23.1处缺失3.9Mb区域，经查询DGV、DECIPHER、OMIM、UCSC以及PubMed公共数据库资源，致病性未知。
chr18:65700001-66520000_dup	Benign / Likely Benign	Benign / Likely Benign	yes	18号染色体q22.1处重复0.82Mb区域，经查询DGV、DECIPHER、OMIM、UCSC以及PubMed公共数据库资源，该片段为多态性。
chr14:22640001-22940000_del	Benign / Likely Benign	Benign / Likely Benign	yes	14号染色体q11.2处缺失0.3Mb区域，经查询DGV、DECIPHER、OMIM、UCSC以及PubMed公共数据库资源，该片段为多态性。
chr16:34360001-34740000_dup	Benign / Likely Benign	Benign / Likely Benign	yes	16号染色体p11.2-p11.1处重复0.38Mb区域，经查询DGV、DECIPHER、OMIM、UCSC以及PubMed公共数据库资源，该片段为多态性。
chr4:189380001-189800000_del	Benign / Likely Benign	Benign / Likely Benign	yes	4号染色体q35.2处缺失0.42Mb区域，经查询DGV、DECIPHER、OMIM、UCSC以及PubMed公共数据库资源，该片段为多态性。
chr4:40001-7840000_del	Pathogenic	Pathogenic	yes	4号染色体p16.3-p16.1处缺失7.8Mb区域，覆盖了WOLF-HIRSCHHORN SYNDROME; WHS 100.00%的区域，.；覆盖了Wolf-Hirschhorn syndrome 100.00%的区域，Wolf-Hirschhorn syndrome综合征具有一定的临床变异性，超过75%的患者表现出特殊面容（宽鼻桥一直持续到前额（青春期后变得不明显）、内眦赘皮、短人中、小颌畸形等），胎儿宫内发育迟缓和出生后发育迟缓，智力障碍（约1/3为轻度到中度），肌张力低下（主要是下肢），肌肉容积下降，癫痫或特殊脑电图改变，喂养困难，50%~75%的患者表现出皮肤改变（血管瘤或皮肤干燥），骨骼异常，颅面部不对称，上睑下垂，牙齿异常，抗体缺乏，25%~50%的患者表现出听力缺陷，心脏畸形，眼或视神经异常，唇裂或腭裂，泌尿生殖道畸形，脑结构异常，刻板动作，少于25%的患者表现出肝、胆…
chr7:64700001-65200000_del	Benign / Likely Benign	Benign / Likely Benign	yes	7号染色体q11.21处缺失0.5Mb区域，经查询DGV、DECIPHER、OMIM、UCSC以及PubMed公共数据库资源，该片段为多态性。
chr1:8560001-8940000_dup	VOUS	VOUS	yes	1号染色体p36.23处重复0.38Mb区域，经查询DGV、DECIPHER、OMIM、UCSC以及PubMed公共数据库资源，致病性未知。
chr18:5000001-8960000_del	VOUS	Pathogenic	no	18号染色体p11.31-p11.22处缺失3.96Mb区域，包含了LAMA1基因[OMIM:150320]100.00%的CDS区域，LAMA1基因[OMIM:150320]，该基因的突变与PORETTI-BOLTSHAUSER SYNDROME(PTBHS)[OMIM:615960]相关，PTBHS为常染色体隐性遗传，患者主要表现为运动发育迟缓，语言发育迟缓，小脑发育不良，小脑囊肿，第四脑室扩张，脑室周围白质异常，自闭症，斜视，眼球震颤，视网膜萎缩，视网膜功能障碍，黄斑异位症等，部分患者还表现为肌张力低下。有文献报道，1例18p11.32-p11.31缺失患者主要的临床表征为整体发育迟缓，癫痫，特殊面容，手指异常，运动及语言发育迟缓等[pmid:26278570]；1例18p11.32-p11.31缺失患者主要的临床表征为前脑无裂畸形，先天性心脏缺陷，特殊面容等[pmid:24091…
chr14:22400001-22960000_del	Benign / Likely Benign	Benign / Likely Benign	yes	14号染色体q11.2处缺失0.56Mb区域，经查询DGV、DECIPHER、OMIM、UCSC以及PubMed公共数据库资源，该片段为多态性。
chrX:6460001-8140000_del	Pathogenic	Pathogenic	yes	X染色体p22.31处缺失1.68Mb区域，覆盖了Steroid sulphatase deficiency (STS) 99.75%的区域，Steroid sulphatase deficiency (STS)是一种x连锁隐性遗传的表皮脂类代谢异常疾病，也称为x染色体连锁鱼鳞癣，几乎全部见于男性患者，出生时或出生不久后发病，主要临床表征为四肢、面、颈、躯干、臀部常见大面积的鳞屑，以颈、面、躯干受累最严重，皮损持续存在且不随年龄而改善，部分患者并发角膜混浊、支气管哮喘、过敏性鼻炎等，部分女性携带者在臂及胫前可见轻度鳞屑。部分携带有xp22.3处更大缺失片段（包括临近基因）的患者，可能会表现出精神发育迟滞；覆盖了ICHTHYOSIS, X-LINKED; XLI 99.75%的区域，.。包含了单倍剂量敏感基因：STS。包含了STS基因[OMIM:300747]100.00%的CDS区域，(…
chr14:22500001-22920000_del	Benign / Likely Benign	Benign / Likely Benign	yes	14号染色体q11.2处缺失0.42Mb区域，经查询DGV、DECIPHER、OMIM、UCSC以及PubMed公共数据库资源，该片段为多态性。
chr7:153520001-153860000_dup	Benign / Likely Benign	Benign / Likely Benign	yes	7号染色体q36.2处重复0.34Mb区域，经查询DGV、DECIPHER、OMIM、UCSC以及PubMed公共数据库资源，该片段为多态性。
chr15:22740001-23520000_dup	Benign / Likely Benign	Benign / Likely Benign	yes	15号染色体q11.2处重复0.78Mb区域，经查询DGV、DECIPHER、OMIM、UCSC以及PubMed公共数据库资源，该片段为多态性。
chrX:6460001-8140000_del	Likely pathogenic	Pathogenic	no	X染色体p22.31处缺失1.68Mb区域，覆盖了Steroid sulphatase deficiency (STS) 99.75%的区域，Steroid sulphatase deficiency (STS)是一种x连锁隐性遗传的表皮脂类代谢异常疾病，也称为x染色体连锁鱼鳞癣，几乎全部见于男性患者，出生时或出生不久后发病，主要临床表征为四肢、面、颈、躯干、臀部常见大面积的鳞屑，以颈、面、躯干受累最严重，皮损持续存在且不随年龄而改善，部分患者并发角膜混浊、支气管哮喘、过敏性鼻炎等，部分女性携带者在臂及胫前可见轻度鳞屑。部分携带有xp22.3处更大缺失片段（包括临近基因）的患者，可能会表现出精神发育迟滞；覆盖了ICHTHYOSIS, X-LINKED; XLI 99.75%的区域，.。包含了单倍剂量敏感基因：STS。包含了STS基因[OMIM:300747]100.00%的CDS区域，(…
chr22:25580001-25920000_del	Benign / Likely Benign	Benign / Likely Benign	yes	22号染色体q11.23-q12.1处缺失0.34Mb区域，经查询DGV、DECIPHER、OMIM、UCSC以及PubMed公共数据库资源，该片段为多态性。
chr2:13540001-14340000_dup	VOUS	VOUS	yes	2号染色体p24.3处重复0.8Mb区域，经查询DGV、DECIPHER、OMIM、UCSC以及PubMed公共数据库资源，致病性未知。
chr4:87820001-88160000_dup	VOUS	VOUS	yes	4号染色体q21.3-q22.1处重复0.34Mb区域，经查询DGV、DECIPHER、OMIM、UCSC以及PubMed公共数据库资源，致病性未知。
chr20:14700001-15000000_del	Benign / Likely Benign	Benign / Likely Benign	yes	20号染色体p12.1处缺失0.3Mb区域，经查询DGV、DECIPHER、OMIM、UCSC以及PubMed公共数据库资源，该片段为多态性。
chrX:72220001-73220000_dup	VOUS	Likely pathogenic	no	X染色体q13.2处重复1.0Mb区域，有文献报道，1例xq13.2重复患者主要的临床表征为身材矮小，中耳炎，先天性心脏病，短颈，宽胸，月经过多，活动过度等，1例xq13.2重复患者主要的临床表征为整体发育迟缓[pmid:26639996]。
chr15:22740001-23080000_dup	Benign / Likely Benign	Benign / Likely Benign	yes	15号染色体q11.2处重复0.34Mb区域，经查询DGV、DECIPHER、OMIM、UCSC以及PubMed公共数据库资源，该片段为多态性。
chrX:6460001-8140000_dup	VOUS	VOUS	yes	X染色体p22.31处重复1.68Mb区域，经查询DGV、DECIPHER、OMIM、UCSC以及PubMed公共数据库资源，致病性未知。
chr18:74360001-74960000_dup	VOUS	VOUS	yes	18号染色体q23处重复0.6Mb区域，经查询DGV、DECIPHER、OMIM、UCSC以及PubMed公共数据库资源，致病性未知。
chr6:162660001-163120000_dup	Benign / Likely Benign	VOUS	no	6号染色体q26处重复0.46Mb区域，经查询DGV、DECIPHER、OMIM、UCSC以及PubMed公共数据库资源，致病性未知。
chrX:140340001-140720000_dup	Benign / Likely Benign	Benign / Likely Benign	yes	X染色体q27.2处重复0.38Mb区域，经查询DGV、DECIPHER、OMIM、UCSC以及PubMed公共数据库资源，该片段为多态性。
chr4:83780001-85680000_dup	VOUS	VOUS	yes	4号染色体q21.22-q21.23处重复1.9Mb区域，经查询DGV、DECIPHER、OMIM、UCSC以及PubMed公共数据库资源，致病性未知。
chrX:6480001-6880000_dup	Benign / Likely Benign	Benign / Likely Benign	yes	X染色体p22.31处重复0.4Mb区域，经查询DGV、DECIPHER、OMIM、UCSC以及PubMed公共数据库资源，该片段为多态性。
chr12:45560001-46020000_del	VOUS	VOUS	yes	12号染色体q12处缺失0.46Mb区域，经查询DGV、DECIPHER、OMIM、UCSC以及PubMed公共数据库资源，致病性未知。
chrX:2700001-20340000_del	Pathogenic	Pathogenic	yes	X染色体p22.33-p22.12处缺失17.64Mb区域，覆盖了ICHTHYOSIS, X-LINKED; XLI 100.00%的区域，.；覆盖了Steroid sulphatase deficiency (STS) 100.00%的区域，Steroid sulphatase deficiency (STS)是一种x连锁隐性遗传的表皮脂类代谢异常疾病，也称为x染色体连锁鱼鳞癣，几乎全部见于男性患者，出生时或出生不久后发病，主要临床表征为四肢、面、颈、躯干、臀部常见大面积的鳞屑，以颈、面、躯干受累最严重，皮损持续存在且不随年龄而改善，部分患者并发角膜混浊、支气管哮喘、过敏性鼻炎等，部分女性携带者在臂及胫前可见轻度鳞屑。部分携带有xp22.3处更大缺失片段（包括临近基因）的患者，可能会表现出精神发育迟滞。包含了单倍剂量敏感基因：ARSE,STS,ANOS1,CLCN4,MID1,HCCS…
chr15:22780001-23100000_dup	Benign / Likely Benign	Benign / Likely Benign	yes	15号染色体q11.2处重复0.32Mb区域，经查询DGV、DECIPHER、OMIM、UCSC以及PubMed公共数据库资源，该片段为多态性。
chrX:6540001-8140000_dup	VOUS	VOUS	yes	X染色体p22.31处重复1.6Mb区域，经查询DGV、DECIPHER、OMIM、UCSC以及PubMed公共数据库资源，致病性未知。
chrX:140340001-140700000_dup	Benign / Likely Benign	Benign / Likely Benign	yes	X染色体q27.2处重复0.36Mb区域，经查询DGV、DECIPHER、OMIM、UCSC以及PubMed公共数据库资源，该片段为多态性。
chr7:17180001-17600000_dup	Benign / Likely Benign	Benign / Likely Benign	yes	7号染色体p21.1处重复0.42Mb区域，经查询DGV、DECIPHER、OMIM、UCSC以及PubMed公共数据库资源，该片段为多态性。
chr20:2820001-3980000_del	VOUS	VOUS	yes	20号染色体p13处缺失1.16Mb区域，经查询DGV、DECIPHER、OMIM、UCSC以及PubMed公共数据库资源，致病性未知。
chr17:14160001-15420000_del	Likely pathogenic	Pathogenic	no	17号染色体p12处缺失1.26Mb区域，覆盖了NEUROPATHY, HEREDITARY, WITH LIABILITY TO PRESSURE PALSIES; HNPP 95.09%的区域，.；覆盖了Hereditary Liability to Pressure Palsies (HNPP) 91.77%的区域，Hereditary Liability to Pressure Palsies(HNPP)综合征是一种常染色体显性遗传的周围神经病，又称腊肠样神经病、家族性复发性多神经病，患者典型的临床表现为青少年起病，轻微牵拉、压迫后反复出现受累神经支配区域的麻木和肌无力，其特征性病理改变为节段性脱髓鞘和局灶性髓鞘增厚，形似腊肠样结构，其电生理变化的特点是弥漫性的神经传导速度(NCV)减慢，该病患者以感觉运动性神经病最多见，纯感觉性或纯运动性神经病较少见，几乎均为无痛性，其中腓神经…
chr13:20180001-20560000_dup	Benign / Likely Benign	Benign / Likely Benign	yes	13号染色体q12.11处重复0.38Mb区域，经查询DGV、DECIPHER、OMIM、UCSC以及PubMed公共数据库资源，该片段为多态性。
chr2:78640001-80000000_dup	VOUS	VOUS	yes	2号染色体p12处重复1.36Mb区域，经查询DGV、DECIPHER、OMIM、UCSC以及PubMed公共数据库资源，致病性未知。
chr10:67780001-68380000_dup	Benign / Likely Benign	Benign / Likely Benign	yes	10号染色体q21.3处重复0.6Mb区域，经查询DGV、DECIPHER、OMIM、UCSC以及PubMed公共数据库资源，该片段为多态性。
chr6:86680001-87640000_del	VOUS	VOUS	yes	6号染色体q14.3处缺失0.96Mb区域，经查询DGV、DECIPHER、OMIM、UCSC以及PubMed公共数据库资源，致病性未知。
chr9:11740001-12080000_del	VOUS	VOUS	yes	9号染色体p23处缺失0.34Mb区域，经查询DGV、DECIPHER、OMIM、UCSC以及PubMed公共数据库资源，致病性未知。
chr22:18920001-21920000_dup	Pathogenic	Pathogenic	yes	22号染色体q11.21处重复3.0Mb区域，覆盖了22q11 duplication syndrome 100.00%的区域，22q11 duplication syndrome存在外显不全的情况，该综合征患者表型从正常或几乎正常到严重，变化较大，最常见的临床症状有：智力障碍（97%）、精神运动发育迟滞（67%）、生长受限（63%）、肌张力低下（43%），说话鼻音重等，另外，22q11重复综合征患者都表现出不同程度的DGS/VCFS表型如腭咽发育不全、腭裂、先天性心脏病、耳聋、肾生殖系统畸形、胸腺缺如、无脾、认知障碍等，但也有其特定的表型，包括上位眉毛，眼睑下斜或伴下垂，轻度的小颌/缩颌，脸部细长等；覆盖了CHROMOSOME 22q11.2 DUPLICATION SYNDROME (proximal, A-D) 99.70%的区域，.；覆盖了CHROMOSOME 22q11.2 D…
chr5:20001-320000_del	Benign / Likely Benign	Benign / Likely Benign	yes	5号染色体p15.33处缺失0.3Mb区域，经查询DGV、DECIPHER、OMIM、UCSC以及PubMed公共数据库资源，该片段为多态性。
chr6:161740001-162240000_del	VOUS	VOUS	yes	6号染色体q26处缺失0.5Mb区域，经查询DGV、DECIPHER、OMIM、UCSC以及PubMed公共数据库资源，致病性未知。
chr17:14100001-15320000_dup	Likely pathogenic	Pathogenic	no	17号染色体p12处重复1.22Mb区域，覆盖了CHARCOT-MARIE-TOOTH DISEASE, DEMYELINATING, TYPE 1A; CMT1A 92.07%的区域，.；覆盖了Charcot-Marie-Tooth syndrome type 1A (CMT1A) 88.86%的区域，Charcot-Marie-Tooth syndrome type 1A (CMT1A)综合征是一种常染色体显性遗传的周围神经病，其患者的主要临床表征为远端肌无力和肌萎缩，受累肢体肌肉萎缩，腱反射减弱或消失，远端感觉障碍（触感、痛感，尤其是远端振动感觉，还可能由关节位置感觉丧失导致共济失调），手/足畸形（小腿和大腿下1/3肌萎缩形似倒立的香槟酒瓶状，爪形手，高弓足，锤状趾，垂足，跨阈步态等），神经传导速率（NCV）降低，肥厚性节段性脱髓鞘，神经性疼痛，肌肉抽筋等，部分患者还可能表现出脊柱…
chr1:146500001-147860000_del	Likely pathogenic	Pathogenic	no	1号染色体q21.1-q21.2处缺失1.36Mb区域，覆盖了CHROMOSOME 1q21.1 DELETION SYNDROME, 1.35-MB 100.00%的区域，.；覆盖了1q21.1 recurrent microdeletion (susceptibility locus for neurodevelopmental disorders) 98.27%的区域，1q21.1 recurrent microdeletion (susceptibility locus for neurodevelopmental disorders)综合征存在外显不全的情况，临床表型高度可变，常见表型有轻度至中度发育迟缓，轻度特殊面容（表型多样，如前额凸出、深眼窝、球状鼻、内眦赘皮、长人中等），轻度至中度智力障碍，小头畸形，其他偶发特征包括心脏畸形（主动脉异常、房间隔缺损），骨骼异常（拇指/趾…
chr10:68500001-69520000_dup	VOUS	VOUS	yes	10号染色体q21.3处重复1.02Mb区域，经查询DGV、DECIPHER、OMIM、UCSC以及PubMed公共数据库资源，致病性未知。
chr7:7520001-7920000_dup	Benign / Likely Benign	Benign / Likely Benign	yes	7号染色体p21.3处重复0.4Mb区域，经查询DGV、DECIPHER、OMIM、UCSC以及PubMed公共数据库资源，该片段为多态性。
chr18:4880001-5200000_dup	Benign / Likely Benign	Benign / Likely Benign	yes	18号染色体p11.31处重复0.32Mb区域，经查询DGV、DECIPHER、OMIM、UCSC以及PubMed公共数据库资源，该片段为多态性。
chr7:64400001-65180000_del	Benign / Likely Benign	Benign / Likely Benign	yes	7号染色体q11.21处缺失0.78Mb区域，经查询DGV、DECIPHER、OMIM、UCSC以及PubMed公共数据库资源，该片段为多态性。
chr3:73740001-79600000_del	VOUS	VOUS	yes	3号染色体p13-p12.3处缺失5.86Mb区域，经查询DGV、DECIPHER、OMIM、UCSC以及PubMed公共数据库资源，致病性未知。
chr7:64680001-65200000_del	Benign / Likely Benign	Benign / Likely Benign	yes	7号染色体q11.21处缺失0.52Mb区域，经查询DGV、DECIPHER、OMIM、UCSC以及PubMed公共数据库资源，该片段为多态性。
chr22:21960001-22960000_del	VOUS	Likely pathogenic	no	22号染色体q11.21-q11.22处缺失1.0Mb区域，覆盖了CHROMOSOME 22q11.2 DELETION SYNDROME, (distal type I, D-E/F) 57.74%的区域，.；覆盖了22q11.2 distal deletion syndrome 55.39%的区域，22q11.2 distal deletion syndrome综合征患者主要表现为特殊面容（轻微上睑下垂、低耳位、睑裂狭小、耳前赘、斜视、弓形眉、腭裂、小下颌、人中光滑）、智力障碍、身材矮小、低出生重、心脏缺陷（肺动脉瓣狭窄、小室中隔缺损）、骨骼异常，轻微肌张力减退，行为异常，发育迟缓等。
chr14:22520001-22900000_del	Benign / Likely Benign	Benign / Likely Benign	yes	14号染色体q11.2处缺失0.38Mb区域，经查询DGV、DECIPHER、OMIM、UCSC以及PubMed公共数据库资源，该片段为多态性。
chr20:59680001-61020000_dup	VOUS	VOUS	yes	20号染色体q13.33处重复1.34Mb区域，经查询DGV、DECIPHER、OMIM、UCSC以及PubMed公共数据库资源，致病性未知。
chr8:13220001-14220000_dup	VOUS	VOUS	yes	8号染色体p22处重复1.0Mb区域，经查询DGV、DECIPHER、OMIM、UCSC以及PubMed公共数据库资源，致病性未知。
chrX:115500001-117000000_dup	VOUS	VOUS	yes	X染色体q23-q24处重复1.5Mb区域，经查询DGV、DECIPHER、OMIM、UCSC以及PubMed公共数据库资源，致病性未知。
chr10:29260001-29660000_del	Benign / Likely Benign	Benign / Likely Benign	yes	10号染色体p12.1-p11.23处缺失0.4Mb区域，经查询DGV、DECIPHER、OMIM、UCSC以及PubMed公共数据库资源，该片段为多态性。
chr14:106060001-106760000_dup	Benign / Likely Benign	Benign / Likely Benign	yes	14号染色体q32.33处重复0.7Mb区域，经查询DGV、DECIPHER、OMIM、UCSC以及PubMed公共数据库资源，该片段为多态性。
chrX:6520001-7960000_dup	VOUS	VOUS	yes	X染色体p22.31处重复1.44Mb区域，经查询DGV、DECIPHER、OMIM、UCSC以及PubMed公共数据库资源，致病性未知。
chr15:22740001-23100000_dup	Benign / Likely Benign	Benign / Likely Benign	yes	15号染色体q11.2处重复0.36Mb区域，经查询DGV、DECIPHER、OMIM、UCSC以及PubMed公共数据库资源，该片段为多态性。
chr14:22600001-22960000_del	Benign / Likely Benign	Benign / Likely Benign	yes	14号染色体q11.2处缺失0.36Mb区域，经查询DGV、DECIPHER、OMIM、UCSC以及PubMed公共数据库资源，该片段为多态性。
chr8:2340001-2780000_dup	Benign / Likely Benign	Benign / Likely Benign	yes	8号染色体p23.2处重复0.44Mb区域，经查询DGV、DECIPHER、OMIM、UCSC以及PubMed公共数据库资源，该片段为多态性。
chr15:90660001-90900000_del	VOUS	VOUS	yes	15号染色体q26.1处缺失0.24Mb区域，经查询DGV、DECIPHER、OMIM、UCSC以及PubMed公共数据库资源，致病性未知。
chr7:33180001-33460000_dup	VOUS	VOUS	yes	7号染色体p14.3处重复0.28Mb区域，经查询DGV、DECIPHER、OMIM、UCSC以及PubMed公共数据库资源，致病性未知。
chr4:64660001-65120000_dup	Benign / Likely Benign	Benign / Likely Benign	yes	4号染色体q13.1处重复0.46Mb区域，经查询DGV、DECIPHER、OMIM、UCSC以及PubMed公共数据库资源，该片段为多态性。
chrY:19180001-19580000_dup	Benign / Likely Benign	Benign / Likely Benign	yes	Y染色体q11.221处重复0.4Mb区域，经查询DGV、DECIPHER、OMIM、UCSC以及PubMed公共数据库资源，该片段为多态性。
chr10:19740001-20460000_dup	VOUS	VOUS	yes	10号染色体p12.31处重复0.72Mb区域，经查询DGV、DECIPHER、OMIM、UCSC以及PubMed公共数据库资源，致病性未知。
chr14:106160001-106760000_dup	Benign / Likely Benign	Benign / Likely Benign	yes	14号染色体q32.33处重复0.6Mb区域，经查询DGV、DECIPHER、OMIM、UCSC以及PubMed公共数据库资源，该片段为多态性。
chr2:1460001-1780000_dup	Benign / Likely Benign	Benign / Likely Benign	yes	2号染色体p25.3处重复0.32Mb区域，经查询DGV、DECIPHER、OMIM、UCSC以及PubMed公共数据库资源，该片段为多态性。
chr2:216920001-217160000_dup	VOUS	VOUS	yes	2号染色体q35处重复0.24Mb区域，经查询DGV、DECIPHER、OMIM、UCSC以及PubMed公共数据库资源，致病性未知。
chr3:62600001-63380000_dup	VOUS	VOUS	yes	3号染色体p14.2处重复0.78Mb区域，经查询DGV、DECIPHER、OMIM、UCSC以及PubMed公共数据库资源，致病性未知。
chr3:162500001-162640000_dup	VOUS	VOUS	yes	3号染色体q26.1处重复0.14Mb区域，经查询DGV、DECIPHER、OMIM、UCSC以及PubMed公共数据库资源，致病性未知。
chr5:78060001-78460000_dup	Benign / Likely Benign	Benign / Likely Benign	yes	5号染色体q14.1处重复0.4Mb区域，经查询DGV、DECIPHER、OMIM、UCSC以及PubMed公共数据库资源，该片段为多态性。
chr2:195640001-196160000_dup	VOUS	VOUS	yes	2号染色体q32.3处重复0.52Mb区域，经查询DGV、DECIPHER、OMIM、UCSC以及PubMed公共数据库资源，致病性未知。
chr14:106760000-107200000_dup	VOUS	VOUS	yes	14号染色体q32.33处重复0.44Mb区域，经查询DGV、DECIPHER、OMIM、UCSC以及PubMed公共数据库资源，致病性未知。
chr10:76880000-77320000_dup	VOUS	VOUS	yes	10号染色体q22.2处重复0.44Mb区域，经查询DGV、DECIPHER、OMIM、UCSC以及PubMed公共数据库资源，致病性未知。
chr14:106840000-107220000_dup	VOUS	VOUS	yes	14号染色体q32.33处重复0.38Mb区域，经查询DGV、DECIPHER、OMIM、UCSC以及PubMed公共数据库资源，致病性未知。
chr7:54220000-55680000_dup	VOUS	VOUS	yes	7号染色体p11.2处重复1.46Mb区域，经查询DGV、DECIPHER、OMIM、UCSC以及PubMed公共数据库资源，致病性未知。
chrX:140380000-140780000_del	Benign / Likely Benign	Benign / Likely Benign	yes	X染色体q27.2处缺失0.4Mb区域，经查询DGV、DECIPHER、OMIM、UCSC以及PubMed公共数据库资源，该片段为多态性。
chr15:22740001-23520000_dup	Benign / Likely Benign	Benign / Likely Benign	yes	15号染色体q11.2处重复0.78Mb区域，经查询DGV、DECIPHER、OMIM、UCSC以及PubMed公共数据库资源，该片段为多态性。
chr15:32020000-32520000_dup	Benign / Likely Benign	VOUS	no	15号染色体q13.3处重复0.5Mb区域，经查询DGV、DECIPHER、OMIM、UCSC以及PubMed公共数据库资源，致病性未知。
chr12:38020000-38360000_del	Benign / Likely Benign	Benign / Likely Benign	yes	12号染色体q11-q12处缺失0.34Mb区域，经查询DGV、DECIPHER、OMIM、UCSC以及PubMed公共数据库资源，该片段为多态性。
chr5:19060000-19380000_del	VOUS	VOUS	yes	5号染色体p14.3处缺失0.32Mb区域，经查询DGV、DECIPHER、OMIM、UCSC以及PubMed公共数据库资源，致病性未知。
chr6:95020001-95660000_dup	VOUS	VOUS	yes	6号染色体q16.1处重复0.64Mb区域，经查询DGV、DECIPHER、OMIM、UCSC以及PubMed公共数据库资源，致病性未知。
chr3:900001-1420000_dup	Benign / Likely Benign	VOUS	no	3号染色体p26.3处重复0.52Mb区域，经查询DGV、DECIPHER、OMIM、UCSC以及PubMed公共数据库资源，致病性未知。
chr22:21100001-21460000_del	Benign / Likely Benign	Likely pathogenic	no	22号染色体q11.21处缺失0.36Mb区域，覆盖了22q11.2 recurrent region (central, B/C-D) (includes CRKL) deletion 49.07%的区域，.。有文献报道，1例22q11.2(chr22:21065681-21461951,hg19)缺失患者主要的临床表征为腹股沟疝，隐睾，肾缺如，特殊面容等，1例22q11.2(chr22:21060359-21461607,hg19)缺失患者主要的临床表征为重度运动和认知障碍，脊柱裂，脊柱侧弯，巨头畸形，脑积水，小脑发育不全，特殊面容等，其母亲携带此缺失片段，无明显的临床表征[pmid:25123976]。同时，DGV数据库查询到正常人携带此缺失片段的记录。
chr7:122380001-122980000_dup	Benign / Likely Benign	Benign / Likely Benign	yes	7号染色体q31.32处重复0.6Mb区域，经查询DGV、DECIPHER、OMIM、UCSC以及PubMed公共数据库资源，该片段为多态性。
chr2:40020001-50520000_dup	VOUS	VOUS	yes	2号染色体p22.1-p16.3处重复10.5Mb区域，经查询DGV、DECIPHER、OMIM、UCSC以及PubMed公共数据库资源，致病性未知。
chr8:8120001-11820000_del	Pathogenic	Pathogenic	yes	8号染色体p23.1处缺失3.7Mb区域，覆盖了8p23.1 recurrent region (includes GATA4) deletion 99.46%的区域，.；覆盖了8p23.1 deletion syndrome 99.46%的区域，8p23.1 deletion syndrome综合征临床表现多变且不取决于缺失片段的大小，大部分常见的临床表现包括出生前/后生长发育迟滞，低出生体重，轻度至中度智力低下，特殊面容（小头畸形、前额突出且窄、宽鼻梁、内眦赘皮、高腭、短颈、低位耳伴耳外形异常等），精神运动发育迟滞，先天性心脏病（心房与心室缺陷、室间隔缺损、肺动脉瓣狭窄），语言发育迟缓，癫痫，行为异常（多动和冲动），先天性横膈疝等，一些男性患者合并隐睾和尿道下裂，也有部分患者智力正常的报道。包含了单倍剂量敏感基因：GATA4。有文献报道，1例8p23.2-pter缺失患者主要的临床表…
chr4:182160001-190200000_dup	VOUS	Likely pathogenic	no	4号染色体q34.3-q35.2处重复8.04Mb区域，覆盖了Facioscapulohumeral muscular dystrophy 1 89.21%的区域，Facioscapulohumeral muscular dystrophy 1, 158900 (4), Autosomal dominant。包含了TENM3基因[OMIM:610083]100.00%的CDS区域，TENM3基因[OMIM:610083]，该基因的突变与MICROPHTHALMIA, ISOLATED, WITH COLOBOMA 9(MCOPCB9)[OMIM:615145]相关，MCOPCB9为常染色体隐性遗传，患者主要表现为小眼，小角膜，虹膜缺损，视力下降，视网膜脱离，钟摆样眼球震颤，内斜视等；包含了TRAPPC11基因[OMIM:614138]100.00%的CDS区域，TRAPPC11基因[OM…
chr14:22500001-22940000_del	Benign / Likely Benign	Benign / Likely Benign	yes	14号染色体q11.2处缺失0.44Mb区域，经查询DGV、DECIPHER、OMIM、UCSC以及PubMed公共数据库资源，该片段为多态性。
chr17:66000001-66360000_dup	VOUS	VOUS	yes	17号染色体q24.2处重复0.36Mb区域，经查询DGV、DECIPHER、OMIM、UCSC以及PubMed公共数据库资源，致病性未知。
chr14:22500001-22940000_del	Benign / Likely Benign	Benign / Likely Benign	yes	14号染色体q11.2处缺失0.44Mb区域，经查询DGV、DECIPHER、OMIM、UCSC以及PubMed公共数据库资源，该片段为多态性。
chrX:112600001-112980000_del	Benign / Likely Benign	Benign / Likely Benign	yes	X染色体q23处缺失0.38Mb区域，经查询DGV、DECIPHER、OMIM、UCSC以及PubMed公共数据库资源，该片段为多态性。
chr9:12060001-12380000_del	Benign / Likely Benign	Benign / Likely Benign	yes	9号染色体p23处缺失0.32Mb区域，经查询DGV、DECIPHER、OMIM、UCSC以及PubMed公共数据库资源，该片段为多态性。
chr7:56360001-57520000_dup	VOUS	VOUS	yes	7号染色体p11.2处重复1.16Mb区域，经查询DGV、DECIPHER、OMIM、UCSC以及PubMed公共数据库资源，致病性未知。
chrX:44860001-46940000_del	Likely pathogenic	Pathogenic	no	X染色体p11.3-p11.23处缺失2.08Mb区域，覆盖了Chromosome Xp11.3 deletion syndrome (X-linked mental retardation with retinitis pigmentosa) 40.78%的区域，Chromosome Xp11.3 deletion syndrome, 300578 (4), X-linked recessive。包含了单倍剂量敏感基因：KDM6A,RP2。包含了KDM6A基因[OMIM:300128]46.79%的CDS区域，KDM6A基因[OMIM:300128]的突变或缺失与KABUKI SYNDROME 2 (KABUK2)[OMIM:300867]相关，KABUK2为X连锁显性遗传，患者主要表现为新生儿低血糖，婴儿期喂养困难，先天性心脏病，轻度至重度发育迟缓，张力减退，癫痫发作，特殊面容。
chr22:18920001-21380000_del	Pathogenic	Pathogenic	yes	22号染色体q11.21处缺失2.46Mb区域，覆盖了DIGEORGE SYNDROME; DGS (proximal, A-B) 99.43%的区域，.；覆盖了22q11 deletion syndrome (Velocardiofacial / DiGeorge syndrome) 97.03%的区域，22q11 deletion syndrome (Velocardiofacial / DiGeorge syndrome)综合征表型几乎涉及机体各个部分，即使同一家系的患者也具有表型异质性，其患者常见的症状和体征包括先天性心脏病、腭裂及其他特殊面容，免疫缺陷和自身免疫病也比较多见，其他包括呼吸问题、肾脏功能异常、低血钙症（可导致癫痫发作）、血小板减少、喂养困难、胃肠道问题、听力缺损和轻度身材矮小等，许多患儿早期存在生长发育迟缓、语言发育迟缓和学习困难，儿童期注意力缺陷多动症和孤独症谱…
chrX:26880001-31760000_del	Pathogenic	Pathogenic	yes	X染色体p21.3-p21.1处缺失4.88Mb区域，覆盖了Chromosome Xp21 deletion syndrome 38.30%的区域，Chromosome Xp21 deletion syndrome[OMIM:300679]男性患者主要临床表征为智力障碍，高甘油血症，甘油尿，杜氏肌营养不良，先天性肾上腺发育不良等。包含了单倍剂量敏感基因：IL1RAPL1,NR0B1,GK,DMD。包含了IL1RAPL1基因[OMIM:300206]100.00%的CDS区域，IL1RAPL1基因[OMIM:300206]，该基因的突变与X-linked mental retardation-21 (MRX21) [OMIM:300143]相关，MRX21为X连锁隐性遗传，患者主要表现为中度智力障碍，癫痫，特殊面容，自闭症等，女性携带者可能有较轻的临床表征；包含了NR0B1基因[OMIM:…
chr4:46900001-59220000_dup	VOUS	VOUS	yes	4号染色体p12-q12处重复12.32Mb区域，经查询DGV、DECIPHER、OMIM、UCSC以及PubMed公共数据库资源，致病性未知。
chrX:3240001-3660000_dup	VOUS	VOUS	yes	X染色体p22.33处重复0.42Mb区域，经查询DGV、DECIPHER、OMIM、UCSC以及PubMed公共数据库资源，致病性未知。
chrX:6440001-8100000_dup	VOUS	VOUS	yes	X染色体p22.31处重复1.66Mb区域，经查询DGV、DECIPHER、OMIM、UCSC以及PubMed公共数据库资源，致病性未知。
chr16:29640001-30240000_del	Likely pathogenic	Pathogenic	no	16号染色体p11.2处缺失0.6Mb区域，覆盖了CHROMOSOME 16p11.2 DELETION SYNDROME, 593-KB 100.00%的区域，.。包含了KIF22基因[OMIM:603213]100.00%的CDS区域，KIF22基因的突变与SPONDYLOEPIMETAPHYSEAL DYSPLASIA WITH MULTIPLE DISLOCATIONS[OMIM:603546]相关，SPONDYLOEPIMETAPHYSEAL DYSPLASIA WITH MULTIPLE DISLOCATIONS为常染色体显性遗传，患者主要表现为张力减退，髋关节脱位和关节松弛，骨骼畸形（膝、脊柱和臀部等），身材矮小以及面中部发育不良等；包含了PRRT2基因[OMIM:614386]100.00%的CDS区域，PRRT2基因[OMIM:614386]的突变与阵发性运动障碍[OM…
chr2:81780001-82180000_dup	Benign / Likely Benign	Benign / Likely Benign	yes	2号染色体p12处重复0.4Mb区域，经查询DGV、DECIPHER、OMIM、UCSC以及PubMed公共数据库资源，该片段为多态性。
chr2:300001-860000_dup	Benign / Likely Benign	Benign / Likely Benign	yes	2号染色体p25.3处重复0.56Mb区域，经查询DGV、DECIPHER、OMIM、UCSC以及PubMed公共数据库资源，该片段为多态性。
chr2:147380001-148440000_dup	VOUS	VOUS	yes	2号染色体q22.3处重复1.06Mb区域，经查询DGV、DECIPHER、OMIM、UCSC以及PubMed公共数据库资源，致病性未知。
chrX:7060001-8120000_dup	VOUS	VOUS	yes	X染色体p22.31处重复1.06Mb区域，经查询DGV、DECIPHER、OMIM、UCSC以及PubMed公共数据库资源，致病性未知。
chr13:56240001-56680000_del	Benign / Likely Benign	Benign / Likely Benign	yes	13号染色体q21.1处缺失0.44Mb区域，经查询DGV、DECIPHER、OMIM、UCSC以及PubMed公共数据库资源，该片段为多态性。
chr18:4440001-4940000_dup	Benign / Likely Benign	Benign / Likely Benign	yes	18号染色体p11.31处重复0.5Mb区域，经查询DGV、DECIPHER、OMIM、UCSC以及PubMed公共数据库资源，该片段为多态性。
chr6:95340001-95520000_del	VOUS	Benign / Likely Benign	no	6号染色体q16.1处缺失0.18Mb区域，经查询DGV、DECIPHER、OMIM、UCSC以及PubMed公共数据库资源，该片段为多态性。
chr1:92220001-92580000_dup	Benign / Likely Benign	Benign / Likely Benign	yes	1号染色体p22.1处重复0.36Mb区域，经查询DGV、DECIPHER、OMIM、UCSC以及PubMed公共数据库资源，该片段为多态性。
chr1:5360001-6140000_dup	VOUS	VOUS	yes	1号染色体p36.32-p36.31处重复0.78Mb区域，经查询DGV、DECIPHER、OMIM、UCSC以及PubMed公共数据库资源，致病性未知。
chrX:6460001-8120000_dup	VOUS	VOUS	yes	X染色体p22.31处重复1.66Mb区域，经查询DGV、DECIPHER、OMIM、UCSC以及PubMed公共数据库资源，致病性未知。
chr5:169160001-169920000_dup	VOUS	VOUS	yes	5号染色体q35.1处重复0.76Mb区域，经查询DGV、DECIPHER、OMIM、UCSC以及PubMed公共数据库资源，致病性未知。
chrX:31520001-32060000_del	Pathogenic	Pathogenic	yes	X染色体p21.1处缺失0.54Mb区域，包含了单倍剂量敏感基因：DMD。有文献报道，1例dmd基因del ex49-50患者（性别未知）主要的临床表征为bmd，1例dmd基因del ex49-50患者（性别未知）、1例dmd基因del ex49-52患者（性别未知）和1例dmd基因del ex50-52患者（性别未知）共同的临床表征为dmd[pmid:15723292]；1例dmd基因del ex49-50患者（性别未知）的临床表征为bmd或dmd[pmid:16030524]；1例dmd基因dup ex3–5患者（性别未知）的临床表征为dmd，1例dmd基因dup ex3患者（性别未知）的临床表征为bmd[pmid:25482253]。
chr2:110840001-111200000_dup	Benign / Likely Benign	Benign / Likely Benign	yes	2号染色体q13处重复0.36Mb区域，经查询DGV、DECIPHER、OMIM、UCSC以及PubMed公共数据库资源，该片段为多态性。
chr3:900001-1400000_dup	Benign / Likely Benign	VOUS	no	3号染色体p26.3处重复0.5Mb区域，经查询DGV、DECIPHER、OMIM、UCSC以及PubMed公共数据库资源，致病性未知。
chr1:239900001-240300000_dup	Benign / Likely Benign	Benign / Likely Benign	yes	1号染色体q43处重复0.4Mb区域，经查询DGV、DECIPHER、OMIM、UCSC以及PubMed公共数据库资源，该片段为多态性。
chr16:29720001-30180000_dup	Likely pathogenic	Pathogenic	no	16号染色体p11.2处重复0.46Mb区域，覆盖了CHROMOSOME 16p11.2 DUPLICATION SYNDROME 83.66%的区域，.；覆盖了16p11.2 microduplication syndrome 77.57%的区域，16p11.2 microduplication syndrome综合征存在外显不全的情况[PMID:19914906]，患者表型具有高度的异质性，主要表现为特殊面容，发育迟缓，语言发育延迟，认知障碍，智力障碍，患者患注意力缺陷多动障碍发病率增高，孤独症谱系障碍易感性增加，部分患者还可能表现为体重低，头部略小，少数患者表现出癫痫，先天性膈疝，肾脏和泌尿道畸形，手指和脚趾细长等，此外，患者出现其他精神健康问题（包括精神分裂症、焦虑、抑郁）的风险增加。包含了KIF22基因[OMIM:603213]100.00%的CDS区域，KIF22基因的突变与…
chr20:29800001-32240000_dup	VOUS	Likely pathogenic	no	20号染色体q11.21-q11.22处重复2.44Mb区域，包含了ASXL1基因[OMIM:612990]100.00%的CDS区域，ASXL1基因[OMIM:612990]，ASXL1基因的突变与BOHRING-OPITZ SYNDROME(BOPS)[OMIM:605039]相关，BOPS为常染色体显性遗传，患者主要表现为宫内发育迟缓，智力低下，癫痫发作，肌张力低下，面部畸形，三角头畸形，羊水过多，室间隔缺损，房间隔缺损，额嵴突出，胼胝体发育不全等。有文献报道，人类胚胎干细胞中该片段的重复，可以通过增加bcl-xl的表达，而提高细胞存活率[pmid:24217388]。
chr8:4380001-5300000_dup	Benign / Likely Benign	Benign / Likely Benign	yes	8号染色体p23.2处重复0.92Mb区域，经查询DGV、DECIPHER、OMIM、UCSC以及PubMed公共数据库资源，该片段为多态性。
chr15:23620001-28520000_del	Pathogenic	Pathogenic	yes	15号染色体q11.2-q13.1处缺失4.9Mb区域，覆盖了CLASS2 ANGELMAN SYNDROME; AS , PRADER-WILLI SYNDROME; PWS 100.00%的区域，.；覆盖了Prader-Willi syndrome (Type 2)/Angelman syndrome (Type 2) 100.00%的区域，Prader-Willi syndrome又称肌张力低下智能障碍性腺发育滞后-肥胖综合征，是导致人类肥胖最常见的遗传性综合征之一，患者主要表现为严重的发育迟缓，智力障碍，语言缺陷；新生儿期表现为胎动减少，婴儿期主要表现为肌张力低下、喂食困难和生长发育迟缓，儿童期食欲过度，导致慢性嗜食和肥胖，部分发展为2型糖尿病，此病的典型表现主要包括轻度至中度智力障碍和学习困难，脾气暴躁、倔强和强迫症，前额狭窄、杏仁眼和三角嘴等特殊面容，身材矮小和手足短小，男性…
chr15:22740001-23520000_dup	Benign / Likely Benign	Benign / Likely Benign	yes	15号染色体q11.2处重复0.78Mb区域，经查询DGV、DECIPHER、OMIM、UCSC以及PubMed公共数据库资源，该片段为多态性。
chr14:103480001-107300000_del	Pathogenic	Pathogenic	yes	14号染色体q32.32-q32.33处缺失3.82Mb区域，包含了APOPT1基因[OMIM:616003]100.00%的CDS区域，APOPT1基因[OMIM:616003]，该基因的突变与MITOCHONDRIAL COMPLEX IV DEFICIENCY[OMIM:220110]相关，MITOCHONDRIAL COMPLEX IV DEFICIENCY具有多种遗传方式，包括常染色体隐性遗传和线粒体遗传，该综合征患者具有明显的临床异质性，主要表现为肌张力低下，呼吸困难，肥厚性心肌病，听力丧失，发育停滞，共济失调，精神和运动发育迟缓，脑白质病，癫痫，肝功能不全等；包含了ZBTB42基因[OMIM:613915]100.00%的CDS区域，ZBTB42基因[OMIM:613915]的突变与LETHAL CONGENITAL CONTRACTURE SYNDROME 6(LCCS6…
chr8:8260001-8560000_del	Benign / Likely Benign	Benign / Likely Benign	yes	8号染色体p23.1处缺失0.3Mb区域，经查询DGV、DECIPHER、OMIM、UCSC以及PubMed公共数据库资源，该片段为多态性。
chr2:107540001-108000000_del	Benign / Likely Benign	Benign / Likely Benign	yes	2号染色体q12.3处缺失0.46Mb区域，经查询DGV、DECIPHER、OMIM、UCSC以及PubMed公共数据库资源，该片段为多态性。
chrX:154120001-154620000_del	VOUS	Likely pathogenic	no	X染色体q28处缺失0.5Mb区域，覆盖了Xq28 recurrent region (int22h1/int22h2-flanked) (includes RAB39B) deletion 99.69%的区域，.。包含了单倍剂量敏感基因：F8,RAB39B。包含了RAB39B基因[OMIM:300774]100.00%的CDS区域，RAB39B基因[OMIM:300774]的突变与X-linked mental retardation-72 (MRX72)[OMIM:300271]和Waisman syndrome (WSMN) [OMIM:311510]相关，MRX72为X连锁隐性遗传，患者的主要临床表征为长脸，行为刻板，多动症，程度从轻度至重度不等的智力障碍，发育迟缓，癫痫，记忆力及注意力有限等，WSMN为X连锁隐性遗传，患者的主要临床表征为前额突出，巨头畸形，智力障碍，精神运动发…
chr22:21160001-21480000_del	Benign / Likely Benign	VOUS	no	22号染色体q11.21处缺失0.32Mb区域，经查询DGV、DECIPHER、OMIM、UCSC以及PubMed公共数据库资源，致病性未知。
chr16:81780001-82620000_dup	VOUS	VOUS	yes	16号染色体q23.3处重复0.84Mb区域，经查询DGV、DECIPHER、OMIM、UCSC以及PubMed公共数据库资源，致病性未知。
chr22:19080001-21340000_dup	Likely pathogenic	Pathogenic	no	22号染色体q11.21处重复2.26Mb区域，覆盖了22q11 duplication syndrome 92.52%的区域，22q11 duplication syndrome存在外显不全的情况，该综合征患者表型从正常或几乎正常到严重，变化较大，最常见的临床症状有：智力障碍（97%）、精神运动发育迟滞（67%）、生长受限（63%）、肌张力低下（43%），说话鼻音重等，另外，22q11重复综合征患者都表现出不同程度的DGS/VCFS表型如腭咽发育不全、腭裂、先天性心脏病、耳聋、肾生殖系统畸形、胸腺缺如、无脾、认知障碍等，但也有其特定的表型，包括上位眉毛，眼睑下斜或伴下垂，轻度的小颌/缩颌，脸部细长等；覆盖了CHROMOSOME 22q11.2 DUPLICATION SYNDROME (proximal, A-D) 88.51%的区域，.；覆盖了CHROMOSOME 22q11.2 D…
chr3:5800001-6260000_dup	Benign / Likely Benign	Benign / Likely Benign	yes	3号染色体p26.1处重复0.46Mb区域，经查询DGV、DECIPHER、OMIM、UCSC以及PubMed公共数据库资源，该片段为多态性。
chrX:140380001-140780000_del	Benign / Likely Benign	Benign / Likely Benign	yes	X染色体q27.2处缺失0.4Mb区域，经查询DGV、DECIPHER、OMIM、UCSC以及PubMed公共数据库资源，该片段为多态性。
chr16:34460001-34760000_dup	Benign / Likely Benign	Benign / Likely Benign	yes	16号染色体p11.2-p11.1处重复0.3Mb区域，经查询DGV、DECIPHER、OMIM、UCSC以及PubMed公共数据库资源，该片段为多态性。
chr14:67260001-67640000_dup	VOUS	VOUS	yes	14号染色体q23.3处重复0.38Mb区域，经查询DGV、DECIPHER、OMIM、UCSC以及PubMed公共数据库资源，致病性未知。
chr7:64680001-65260000_del	Benign / Likely Benign	Benign / Likely Benign	yes	7号染色体q11.21处缺失0.58Mb区域，经查询DGV、DECIPHER、OMIM、UCSC以及PubMed公共数据库资源，该片段为多态性。
chr15:32040001-32520000_dup	Benign / Likely Benign	VOUS	no	15号染色体q13.3处重复0.48Mb区域，经查询DGV、DECIPHER、OMIM、UCSC以及PubMed公共数据库资源，致病性未知。
chr11:48560001-49100000_dup	Benign / Likely Benign	Benign / Likely Benign	yes	11号染色体p11.2-p11.12处重复0.54Mb区域，经查询DGV、DECIPHER、OMIM、UCSC以及PubMed公共数据库资源，该片段为多态性。
chr15:54340001-55240000_dup	Benign / Likely Benign	Benign / Likely Benign	yes	15号染色体q21.3处重复0.9Mb区域，经查询DGV、DECIPHER、OMIM、UCSC以及PubMed公共数据库资源，该片段为多态性。
chr1:144860001-147440000_del	Likely pathogenic	Pathogenic	no	1号染色体q21.1-q21.2处缺失2.58Mb区域，覆盖了1q21.1 susceptibility locus for Thrombocytopenia-Absent Radius (TAR) syndrome 100.00%的区域，1q21.1 susceptibility locus for Thrombocytopenia-Absent Radius (TAR) syndrome综合征患者主要表现为巨核细胞不足型血小板减少，双侧桡骨发育不全，身材矮小，特殊面容，癫痫等，多数患者还会出现先天性心脏畸形，肾脏畸形，色素异常，牛奶不耐症等，部分患者还可能表现出新生儿非凹陷性足背水肿，多汗，软腭裂，环状软骨下狭窄，十二指肠闭锁，对X射线敏感，大脑发育不全，胼胝体发育不全以及其他先天畸形等；覆盖了CHROMOSOME 1q21.1 DELETION SYNDROME, 1.35-MB …
chr21:26680001-48100000_dup	Pathogenic	Pathogenic	yes	21号染色体q21.2-q22.3处重复21.42Mb区域，覆盖了Early-onset Alzheimer disease with cerebral amyloid angiopathy 100.00%的区域，Early-onset Alzheimer disease with cerebral amyloid angiopathy综合征患者主要表现为痴呆，神经纤维缠结，衰老斑等；覆盖了Down syndrome chromosome region 99.64%的区域，Down's Syndrome的关键区域，该综合征患者通常表现为智力低下，特殊面容以及先天性器官畸形（包括心脏、胃肠道等)[OMIM:190685]。包含了三倍剂量敏感基因：APP。包含了SON基因[OMIM:182465]100.00%的CDS区域，SON基因[OMIM:182465]，该基因的突变与ZTTK syn…
chr22:25700001-26000000_dup	Benign / Likely Benign	Benign / Likely Benign	yes	22号染色体q11.23-q12.1处重复0.3Mb区域，经查询DGV、DECIPHER、OMIM、UCSC以及PubMed公共数据库资源，该片段为多态性。
chr15:32020001-32520000_dup	Benign / Likely Benign	VOUS	no	15号染色体q13.3处重复0.5Mb区域，经查询DGV、DECIPHER、OMIM、UCSC以及PubMed公共数据库资源，致病性未知。
chr12:129460001-129780000_dup	VOUS	VOUS	yes	12号染色体q24.33处重复0.32Mb区域，经查询DGV、DECIPHER、OMIM、UCSC以及PubMed公共数据库资源，致病性未知。
chr2:74760001-75440000_dup	VOUS	VOUS	yes	2号染色体p13.1-p12处重复0.68Mb区域，经查询DGV、DECIPHER、OMIM、UCSC以及PubMed公共数据库资源，致病性未知。
chr8:2100001-2400000_dup	Benign / Likely Benign	Benign / Likely Benign	yes	8号染色体p23.3-p23.2处重复0.3Mb区域，经查询DGV、DECIPHER、OMIM、UCSC以及PubMed公共数据库资源，该片段为多态性。
chr4:180040001-180720000_del	VOUS	VOUS	yes	4号染色体q34.3处缺失0.68Mb区域，经查询DGV、DECIPHER、OMIM、UCSC以及PubMed公共数据库资源，致病性未知。
chr4:183800001-185140000_dup	VOUS	VOUS	yes	4号染色体q35.1处重复1.34Mb区域，经查询DGV、DECIPHER、OMIM、UCSC以及PubMed公共数据库资源，致病性未知。
chr7:7540001-7880000_dup	Benign / Likely Benign	Benign / Likely Benign	yes	7号染色体p21.3处重复0.34Mb区域，经查询DGV、DECIPHER、OMIM、UCSC以及PubMed公共数据库资源，该片段为多态性。
chr14:26600001-27540000_dup	VOUS	VOUS	yes	14号染色体q12处重复0.94Mb区域，经查询DGV、DECIPHER、OMIM、UCSC以及PubMed公共数据库资源，致病性未知。
chr5:147400001-147740000_del	VOUS	VOUS	yes	5号染色体q32处缺失0.34Mb区域，经查询DGV、DECIPHER、OMIM、UCSC以及PubMed公共数据库资源，致病性未知。
chr13:81660001-82700000_dup	VOUS	VOUS	yes	13号染色体q31.1处重复1.04Mb区域，经查询DGV、DECIPHER、OMIM、UCSC以及PubMed公共数据库资源，致病性未知。
chr13:81660001-82700000_dup	VOUS	VOUS	yes	13号染色体q31.1处重复1.04Mb区域，经查询DGV、DECIPHER、OMIM、UCSC以及PubMed公共数据库资源，致病性未知。
chrX:22820001-23080000_del	VOUS	VOUS	yes	X染色体p22.11处缺失0.26Mb区域，经查询DGV、DECIPHER、OMIM、UCSC以及PubMed公共数据库资源，致病性未知。
chr1:10840001-14960000_dup	VOUS	Likely pathogenic	no	1号染色体p36.22-p36.21处重复4.12Mb区域，包含了NPPA基因[OMIM:108780]100.00%的CDS区域，NPPA基因[OMIM:108780]，该基因的突变与atrial fibrillation-6 (ATFB6)[OMIM:612201]和atrial standstill-2 (ATRST2)[OMIM:615745]相关，ATFB6为常染色体显性遗传，患者主要表现为心房纤颤，左心房扩张，左心室扩张等现象，ATRST2为常染色体隐性遗传，其患者主要表现为心房血压渐进性降低，心动过缓，心房缺乏应激性，心肌功能减退，心脏返流，脑血栓等；包含了PLOD1基因[OMIM:153454]100.00%的CDS区域，PLOD1基因[OMIM:153454]的突变与EHLERS-DANLOS SYNDROME， TYPE VI (EDS6)[OMIM:225400]相…
chr20:48400001-48560000_dup	VOUS	VOUS	yes	20号染色体q13.13处重复0.16Mb区域，经查询DGV、DECIPHER、OMIM、UCSC以及PubMed公共数据库资源，致病性未知。
chr15:34940001-35300000_dup	Benign / Likely Benign	Benign / Likely Benign	yes	15号染色体q14处重复0.36Mb区域，经查询DGV、DECIPHER、OMIM、UCSC以及PubMed公共数据库资源，该片段为多态性。
chrX:6560001-8080000_dup	VOUS	VOUS	yes	X染色体p22.31处重复1.52Mb区域，经查询DGV、DECIPHER、OMIM、UCSC以及PubMed公共数据库资源，致病性未知。
chrX:9540001-9940000_dup	VOUS	VOUS	yes	X染色体p22.2处重复0.4Mb区域，经查询DGV、DECIPHER、OMIM、UCSC以及PubMed公共数据库资源，致病性未知。
chr18:120001-15420000_del	Pathogenic	Pathogenic	yes	18号染色体p11.32-p11.1处缺失15.3Mb区域，包含了单倍剂量敏感基因：TGIF1。包含了SMCHD1基因[OMIM:614982]100.00%的CDS区域，SMCHD1基因[OMIM:614982]，该基因的突变与FACIOSCAPULOHUMERAL MUSCULAR DYSTROPHY 2(FSHD2)[OMIM:158901]和BOSMA ARHINIA MICROPHTHALMIA SYNDROME(BAMS)[OMIM:603457]相关，FSHD2患者主要表现为肌无力（最初影响面部肌肉和上肢，后来发展到影响下肢），这种肌无力通常是不对称的，BAMS为常染色体显性遗传，且存在外显不全的情况，患者主要表现为低促性腺激素性性腺功能减退症，促卵泡激素水平低，黄体生成素水平低，睾酮水平低，特殊面容，面中部发育不良，眼部发育不全，无鼻畸形，鼻后孔闭锁，嗅觉缺失，原发性闭经…
chrX:153220001-153580000_dup	Pathogenic	Pathogenic	yes	X染色体q28处重复0.36Mb区域，覆盖了Xq28 (MECP2) duplication 100.00%的区域，包含Xq28 (MECP2) duplication综合征综合征是一种X连锁的神经发育障碍性疾病，男性携带者100%外显，主要临床表征为重度智力障碍伴随言语受限或失语，婴幼儿期肌张力减退伴随运动发育缓慢，下肢进行性痉挛状态，75%的受累男性有感染易感性（主要为复发性呼吸道感染，复发性感染可能是致命的），50%的受累男性有癫痫发作，部分患者也可表现出孤独症特征、胃肠功能紊乱、喂养困难、轻度面部畸形（短头、大耳、面中部后缩、鼻梁凹陷）、胼胝体发育不良、脑室扩大、小脑发育不全、皮肤多斑、膀胱功能障碍，MECP2重复片段位于X染色体上的女性携带者一般会由于X染色体偏倚失活而不受累或仅表现为神经精神性症状（抑郁、焦虑、孤独症特征）。包含了三倍剂量敏感基因：MECP2。
chr22:17160001-21460000_del	Pathogenic	Pathogenic	yes	22号染色体q11.1-q11.21处缺失4.3Mb区域，覆盖了DIGEORGE SYNDROME; DGS (proximal, A-B) 100.00%的区域，.；覆盖了22q11 deletion syndrome (Velocardiofacial / DiGeorge syndrome) 100.00%的区域，22q11 deletion syndrome (Velocardiofacial / DiGeorge syndrome)综合征表型几乎涉及机体各个部分，即使同一家系的患者也具有表型异质性，其患者常见的症状和体征包括先天性心脏病、腭裂及其他特殊面容，免疫缺陷和自身免疫病也比较多见，其他包括呼吸问题、肾脏功能异常、低血钙症（可导致癫痫发作）、血小板减少、喂养困难、胃肠道问题、听力缺损和轻度身材矮小等，许多患儿早期存在生长发育迟缓、语言发育迟缓和学习困难，儿童期注意力缺陷多…
chr1:57680001-58600000_dup	VOUS	VOUS	yes	1号染色体p32.2处重复0.92Mb区域，经查询DGV、DECIPHER、OMIM、UCSC以及PubMed公共数据库资源，致病性未知。
chr5:100660001-101140000_del	Benign / Likely Benign	Benign / Likely Benign	yes	5号染色体q21.1处缺失0.48Mb区域，经查询DGV、DECIPHER、OMIM、UCSC以及PubMed公共数据库资源，该片段为多态性。
chr18:7120001-7640000_dup	Benign / Likely Benign	Benign / Likely Benign	yes	18号染色体p11.23处重复0.52Mb区域，经查询DGV、DECIPHER、OMIM、UCSC以及PubMed公共数据库资源，该片段为多态性。
chr7:151780001-152040000_dup	VOUS	VOUS	yes	7号染色体q36.1处重复0.26Mb区域，经查询DGV、DECIPHER、OMIM、UCSC以及PubMed公共数据库资源，致病性未知。
chr1:248060001-248620000_dup	Benign / Likely Benign	Benign / Likely Benign	yes	1号染色体q44处重复0.56Mb区域，经查询DGV、DECIPHER、OMIM、UCSC以及PubMed公共数据库资源，该片段为多态性。
chr9:14800001-15180000_dup	VOUS	VOUS	yes	9号染色体p22.3处重复0.38Mb区域，经查询DGV、DECIPHER、OMIM、UCSC以及PubMed公共数据库资源，致病性未知。
chr1:146520001-147860000_dup	Likely pathogenic	Pathogenic	no	1号染色体q21.1-q21.2处重复1.34Mb区域，覆盖了CHROMOSOME 1q21.1 DUPLICATION SYNDROME 100.00%的区域，.；覆盖了1q21.1 recurrent microduplication (possible susceptibility locus for neurodevelopmental disorders) 98.27%的区域，1q21.1 recurrent microduplication (possible susceptibility locus for neurodevelopmental disorders)综合征存在外显不全的情况，部分重复片段携带者无异常表型，患者主要表征有轻度/中度智力障碍，轻度/中度发育迟缓，轻度特殊面容（前额凸出、眼距宽、低耳位、内眦赘皮，宽而扁的鼻梁等），巨头畸形，脑胼胝体和小脑蚓部发育不…
chr18:69780001-70120000_del	VOUS	VOUS	yes	18号染色体q22.3处缺失0.34Mb区域，经查询DGV、DECIPHER、OMIM、UCSC以及PubMed公共数据库资源，致病性未知。
chr12:37980001-38340000_dup	Benign / Likely Benign	Benign / Likely Benign	yes	12号染色体q11-q12处重复0.36Mb区域，经查询DGV、DECIPHER、OMIM、UCSC以及PubMed公共数据库资源，该片段为多态性。
chr19:27740001-28460000_dup	VOUS	VOUS	yes	19号染色体q11处重复0.72Mb区域，经查询DGV、DECIPHER、OMIM、UCSC以及PubMed公共数据库资源，致病性未知。
chr16:77900001-78480000_dup	VOUS	VOUS	yes	16号染色体q23.1处重复0.58Mb区域，经查询DGV、DECIPHER、OMIM、UCSC以及PubMed公共数据库资源，致病性未知。
chr6:162700001-163060000_dup	Benign / Likely Benign	Benign / Likely Benign	yes	6号染色体q26处重复0.36Mb区域，经查询DGV、DECIPHER、OMIM、UCSC以及PubMed公共数据库资源，该片段为多态性。
chr4:34620001-35820000_dup	VOUS	VOUS	yes	4号染色体p15.1-p14处重复1.2Mb区域，经查询DGV、DECIPHER、OMIM、UCSC以及PubMed公共数据库资源，致病性未知。
chrX:6480001-8140000_dup	VOUS	VOUS	yes	X染色体p22.31处重复1.66Mb区域，经查询DGV、DECIPHER、OMIM、UCSC以及PubMed公共数据库资源，致病性未知。
chr5:125920001-126360000_dup	Pathogenic	Pathogenic	yes	5号染色体q23.2处重复0.44Mb区域，覆盖了Adult-onset autosomal dominant leukodystrophy (ADLD) 100.00%的区域，Adult-onset autosomal dominant leukodystrophy (ADLD)综合征患者一般40-60岁发病，主要临床表征为神经系统异常（锥体功能障碍、自主神经功能失调、脑白质营养不良、周围性脱髓鞘、小脑共济失调等），膀胱调节异常，眼球震颤，肠道调节功能紊乱等。包含了三倍剂量敏感基因：LMNB1。包含了ALDH7A1基因[OMIM:107323]21.68%的CDS区域，ALDH7A1基因[OMIM:107323]，该基因的突变与EPILEPSY, PYRIDOXINE-DEPENDENT(EPD)[OMIM:266100]相关，EPD为常染色体隐性遗传，患者主要表现为新生儿呼吸窘迫，癫…
chr16:15140001-16240000_dup	Likely pathogenic	Likely pathogenic	yes	16号染色体p13.11处重复1.1Mb区域，覆盖了16p13.11 recurrent region (includes MYH11) duplication 93.30%的区域，.；覆盖了16p13.11 recurrent microduplication (neurocognitive disorder susceptibility locus) 73.33%的区域，16p13.11 recurrent microduplication (neurocognitive disorder susceptibility locus)综合征所在重复区域为神经认知障碍(自闭症，智力障碍，多发性先天畸形）易感区，患者可能表现为运动和语言功能发育迟缓，学习障碍，注意缺陷多动障碍，攻击性和破坏性行为，社会交往障碍，孤独症谱系障碍，心脏和主动脉畸形，法洛四联症，大血管转位，主动脉狭窄，关节过度活…
chr15:22740001-23520000_del	Likely pathogenic	Pathogenic	no	15号染色体q11.2处缺失0.78Mb区域，覆盖了15q11.2 recurrent region (BP1-BP2) (includes NIPA1) deletion 100.00%的区域，.。包含了NIPA1基因[OMIM:608145]100.00%的CDS区域，NIPA1基因[OMIM:608145]的突变与spastic paraplegia 6（SPG6）[OMIM:600363]相关，SPG6为常染色体显性遗传，该患者主要表现为下肢痉挛，括约肌障碍等。有文献报道，9例患者检测到15q11.2(chr15:20300000-20640000,hg18)区域缺失，其中多例患者的共同临床表征为运动和语言发育迟缓，先天性畸形，行为问题（包括注意缺陷多动障碍、自闭症、强迫症）等[pmid:19328872]；该区域缺失患者临床表型多样且存在外显不全的情况[pmid:2568942…
chr9:75220001-75460000_dup	VOUS	VOUS	yes	9号染色体q21.13处重复0.24Mb区域，经查询DGV、DECIPHER、OMIM、UCSC以及PubMed公共数据库资源，致病性未知。
chrX:139500001-139900000_dup	Likely pathogenic	VOUS	no	X染色体q27.1处重复0.4Mb区域，经查询DGV、DECIPHER、OMIM、UCSC以及PubMed公共数据库资源，致病性未知。
chr14:106380001-106720000_dup	Benign / Likely Benign	Benign / Likely Benign	yes	14号染色体q32.33处重复0.34Mb区域，经查询DGV、DECIPHER、OMIM、UCSC以及PubMed公共数据库资源，该片段为多态性。
chr7:9640001-10640000_dup	VOUS	VOUS	yes	7号染色体p21.3处重复1.0Mb区域，经查询DGV、DECIPHER、OMIM、UCSC以及PubMed公共数据库资源，致病性未知。
chr9:2260001-2580000_dup	Benign / Likely Benign	Benign / Likely Benign	yes	9号染色体p24.2处重复0.32Mb区域，经查询DGV、DECIPHER、OMIM、UCSC以及PubMed公共数据库资源，该片段为多态性。
chr1:149080001-149240000_dup2	VOUS	Benign / Likely Benign	no	1号染色体q21.2处重复0.16Mb区域，经查询DGV、DECIPHER、OMIM、UCSC以及PubMed公共数据库资源，该片段为多态性。
chr19:6500001-8260000_dup	VOUS	VOUS	yes	19号染色体p13.3-p13.2处重复1.76Mb区域，经查询DGV、DECIPHER、OMIM、UCSC以及PubMed公共数据库资源，致病性未知。
chr16:28820001-29060000_del	Likely pathogenic	Pathogenic	no	16号染色体p11.2处缺失0.24Mb区域，覆盖了CHROMOSOME 16p11.2 DELETION SYNDROME, 220-KB 100.00%的区域，.。包含了单倍剂量敏感基因：SH2B1。包含了TUFM基因[OMIM:602389]100.00%的CDS区域，TUFM基因[OMIM:602389]，该基因的突变与combined oxidative phosphorylation deficiency-4(COXPD4)[OMIM:610678]相关，COXPD4为常染色体隐性遗传，患者主要表现为小头畸形，胎儿宫内发育迟缓，肌张力减退等；包含了LAT基因[OMIM:602354]100.00%的CDS区域，LAT基因[OMIM:602354]的突变与immunodeficiency-52 (IMD52)[OMIM:617514]相关，IMD52为常染色体隐性遗传，患者主要…
chr7:5160001-5660000_dup	VOUS	VOUS	yes	7号染色体p22.1处重复0.5Mb区域，经查询DGV、DECIPHER、OMIM、UCSC以及PubMed公共数据库资源，致病性未知。
chr1:149040001-149460000_dup	Benign / Likely Benign	Benign / Likely Benign	yes	1号染色体q21.2处重复0.42Mb区域，经查询DGV、DECIPHER、OMIM、UCSC以及PubMed公共数据库资源，该片段为多态性。
chr14:22440001-22940000_del	Benign / Likely Benign	Benign / Likely Benign	yes	14号染色体q11.2处缺失0.5Mb区域，经查询DGV、DECIPHER、OMIM、UCSC以及PubMed公共数据库资源，该片段为多态性。
chr1:146500001-147440000_dup	Likely pathogenic	Pathogenic	no	1号染色体q21.1-q21.2处重复0.94Mb区域，覆盖了CHROMOSOME 1q21.1 DUPLICATION SYNDROME 100.00%的区域，.；覆盖了1q21.1 recurrent microduplication (possible susceptibility locus for neurodevelopmental disorders) 67.16%的区域，1q21.1 recurrent microduplication (possible susceptibility locus for neurodevelopmental disorders)综合征存在外显不全的情况，部分重复片段携带者无异常表型，患者主要表征有轻度/中度智力障碍，轻度/中度发育迟缓，轻度特殊面容（前额凸出、眼距宽、低耳位、内眦赘皮，宽而扁的鼻梁等），巨头畸形，脑胼胝体和小脑蚓部发育不…
chr6:4520001-4700000_del	VOUS	VOUS	yes	6号染色体p25.1处缺失0.18Mb区域，经查询DGV、DECIPHER、OMIM、UCSC以及PubMed公共数据库资源，致病性未知。
chr22:22960001-24920000_dup	VOUS	Pathogenic	no	22号染色体q11.22-q11.23处重复1.96Mb区域，覆盖了22q11.2 recurrent region (distal type I, D-E/F) duplication 39.79%的区域，.。包含了SMARCB1基因[OMIM:601607]100.00%的CDS区域，SMARCB1基因[OMIM:601607]的突变与COFFIN-SIRIS SYNDROME 3 (CSS3)[OMIM:614608]相关，CSS3为常染色体显性遗传，患者主要表现为胎儿宫内发育迟缓，骨龄延迟，身材矮小，精神发育迟缓，张力减退，小头畸形，胼胝体异常，先天性心脏缺陷，癫痫发作，特殊面容，脊柱侧弯，指/趾畸形，失语，听力障碍，视觉障碍等；包含了SPECC1L基因[OMIM:614140]100.00%的CDS区域，SPECC1L基因[OMIM:614140]，SPECC1L基因的突变与O…
chrX:6420001-8140000_dup	VOUS	VOUS	yes	X染色体p22.31处重复1.72Mb区域，经查询DGV、DECIPHER、OMIM、UCSC以及PubMed公共数据库资源，致病性未知。
chrX:119220001-129100000_del	Likely pathogenic	Pathogenic	no	X染色体q24-q26.1处缺失9.88Mb区域，包含了单倍剂量敏感基因：LAMP2,CUL4B,GRIA3,XIAP,SH2D1A,OCRL,ZDHHC9。包含了GRIA3基因[OMIM:305915]100.00%的CDS区域，GRIA3基因的突变与Mental retardation, X-linked 94(MRXSW)[OMIM:300699]相关，MRXSW为X连锁隐性遗传，患者主要表现为重度精神发育迟滞，身材矮小，短头畸形，眶上脊突出，癫痫，行为异常等；包含了THOC2基因[OMIM:300395]100.00%的CDS区域，THOC2基因[OMIM:300395]的突变与X-linked mental retardation-12 (MRX12)[OMIM:300957]相关，MRX12为性染色体隐性遗传，患者主要表现为不同程度的智力障碍，精神发育迟滞，部分患者还表现为行…
chr17:14100001-15540000_del	Pathogenic	Pathogenic	yes	17号染色体p12处缺失1.44Mb区域，覆盖了Hereditary Liability to Pressure Palsies (HNPP) 99.85%的区域，Hereditary Liability to Pressure Palsies(HNPP)综合征是一种常染色体显性遗传的周围神经病，又称腊肠样神经病、家族性复发性多神经病，患者典型的临床表现为青少年起病，轻微牵拉、压迫后反复出现受累神经支配区域的麻木和肌无力，其特征性病理改变为节段性脱髓鞘和局灶性髓鞘增厚，形似腊肠样结构，其电生理变化的特点是弥漫性的神经传导速度(NCV)减慢，该病患者以感觉运动性神经病最多见，纯感觉性或纯运动性神经病较少见，几乎均为无痛性，其中腓神经、正中神经、尺神经、桡神经、臂丛神经等容易受损，症状多于数周或数月内自行恢复，少数可遗留部分神经功能缺损，该病目前无特效治疗方法，关键在于预防，避免重体力劳动和…
chr2:111380001-113200000_del	Likely pathogenic	Pathogenic	no	2号染色体q13处缺失1.82Mb区域，覆盖了2q13 recurrent region (includes BCL2L11) deletion 100.00%的区域，.。包含了MERTK基因[OMIM:604705]100.00%的CDS区域，MERTK基因[OMIM:604705]，该基因的突变与RETINITIS PIGMENTOSA 38 (RP38)[OMIM:613862]相关，RP38为常染色体隐性遗传，患者主要表现为视网膜色素变性，夜盲症，进行性视力减退，黄斑萎缩，周边视网膜萎缩等。有文献报道，多例2q13缺失患者主要的临床表征为发育迟缓，智力障碍，特殊面容，注意力缺陷多动障碍，攻击性行为等[pmid:29603867]；1例2q13(chr2:111399243-113102535,hg19)缺失患者主要的临床表征为自闭症，整体发育迟缓，特殊面容，轻微的肌张力减退等[p…
chr16:28520001-29120000_del	Pathogenic	Pathogenic	yes	16号染色体p11.2处缺失0.6Mb区域，覆盖了CHROMOSOME 16p11.2 DELETION SYNDROME, 220-KB 100.00%的区域，.。包含了单倍剂量敏感基因：SH2B1。包含了TUFM基因[OMIM:602389]100.00%的CDS区域，TUFM基因[OMIM:602389]，该基因的突变与combined oxidative phosphorylation deficiency-4(COXPD4)[OMIM:610678]相关，COXPD4为常染色体隐性遗传，患者主要表现为小头畸形，胎儿宫内发育迟缓，肌张力减退等；包含了LAT基因[OMIM:602354]100.00%的CDS区域，LAT基因[OMIM:602354]的突变与immunodeficiency-52 (IMD52)[OMIM:617514]相关，IMD52为常染色体隐性遗传，患者主要表…
chr6:104200001-104900000_dup	Benign / Likely Benign	Benign / Likely Benign	yes	6号染色体q16.3处重复0.7Mb区域，经查询DGV、DECIPHER、OMIM、UCSC以及PubMed公共数据库资源，该片段为多态性。
chr14:84880001-85520000_del	Benign / Likely Benign	Benign / Likely Benign	yes	14号染色体q31.2-q31.3处缺失0.64Mb区域，经查询DGV、DECIPHER、OMIM、UCSC以及PubMed公共数据库资源，该片段为多态性。
chr15:22760001-23520000_dup	Benign / Likely Benign	Benign / Likely Benign	yes	15号染色体q11.2处重复0.76Mb区域，经查询DGV、DECIPHER、OMIM、UCSC以及PubMed公共数据库资源，该片段为多态性。
chr4:188160001-188560000_dup	Benign / Likely Benign	Benign / Likely Benign	yes	4号染色体q35.2处重复0.4Mb区域，经查询DGV、DECIPHER、OMIM、UCSC以及PubMed公共数据库资源，该片段为多态性。
chr14:106500001-107060000_del	Benign / Likely Benign	Benign / Likely Benign	yes	14号染色体q32.33处缺失0.56Mb区域，经查询DGV、DECIPHER、OMIM、UCSC以及PubMed公共数据库资源，该片段为多态性。
chr2:110840001-111200000_dup	Benign / Likely Benign	Benign / Likely Benign	yes	2号染色体q13处重复0.36Mb区域，经查询DGV、DECIPHER、OMIM、UCSC以及PubMed公共数据库资源，该片段为多态性。
chr3:900001-1280000_dup	Benign / Likely Benign	Benign / Likely Benign	yes	3号染色体p26.3处重复0.38Mb区域，经查询DGV、DECIPHER、OMIM、UCSC以及PubMed公共数据库资源，该片段为多态性。
chr22:18920001-21360000_dup	Likely pathogenic	Pathogenic	no	22号染色体q11.21处重复2.44Mb区域，覆盖了CHROMOSOME 22q11.2 DUPLICATION SYNDROME (proximal, A-B) 99.43%的区域，.；覆盖了22q11 duplication syndrome 96.22%的区域，22q11 duplication syndrome存在外显不全的情况，该综合征患者表型从正常或几乎正常到严重，变化较大，最常见的临床症状有：智力障碍（97%）、精神运动发育迟滞（67%）、生长受限（63%）、肌张力低下（43%），说话鼻音重等，另外，22q11重复综合征患者都表现出不同程度的DGS/VCFS表型如腭咽发育不全、腭裂、先天性心脏病、耳聋、肾生殖系统畸形、胸腺缺如、无脾、认知障碍等，但也有其特定的表型，包括上位眉毛，眼睑下斜或伴下垂，轻度的小颌/缩颌，脸部细长等；覆盖了CHROMOSOME 22q11.2 D…
chr11:132500001-134080000_dup	VOUS	VOUS	yes	11号染色体q25处重复1.58Mb区域，经查询DGV、DECIPHER、OMIM、UCSC以及PubMed公共数据库资源，致病性未知。
chr7:16180001-17340000_dup	VOUS	VOUS	yes	7号染色体p21.2-p21.1处重复1.16Mb区域，经查询DGV、DECIPHER、OMIM、UCSC以及PubMed公共数据库资源，致病性未知。
chrX:6460001-8100000_dup	VOUS	VOUS	yes	X染色体p22.31处重复1.64Mb区域，经查询DGV、DECIPHER、OMIM、UCSC以及PubMed公共数据库资源，致病性未知。
chr2:121960001-126660000_del	VOUS	VOUS	yes	2号染色体q14.2-q14.3处缺失4.7Mb区域，经查询DGV、DECIPHER、OMIM、UCSC以及PubMed公共数据库资源，致病性未知。
chr22:22380001-22720000_del	Benign / Likely Benign	Benign / Likely Benign	yes	22号染色体q11.22处缺失0.34Mb区域，经查询DGV、DECIPHER、OMIM、UCSC以及PubMed公共数据库资源，该片段为多态性。
chr15:100760001-101080000_dup	Benign / Likely Benign	Benign / Likely Benign	yes	15号染色体q26.3处重复0.32Mb区域，经查询DGV、DECIPHER、OMIM、UCSC以及PubMed公共数据库资源，该片段为多态性。
chr15:32060001-32940000_dup	Benign / Likely Benign	Likely pathogenic	no	15号染色体q13.3处重复0.88Mb区域，有文献报道，1例15q13.3重复患者(patient 64)主要的临床表征为中度发育迟缓[pmid:20506139]；该区域重复（包含chrna7基因）异常表征的外显率比其他大多数基因组疾病的低[pmid:21841781]；1例15q13.3重复患者主要的临床表征为腭裂，轻度脑积水，智力障碍，巨头畸形，身材矮小，四肢短小，听力损失，语言障碍等，其父携带此重复片段，无明显的临床表征，1例15q13.3重复患者主要的临床表征为腭裂[pmid:28503599]。同时，DGV数据库查询到正常人携带此重复片段的记录。
chr4:40001-28240000_del	Pathogenic	Pathogenic	yes	4号染色体p16.3-p15.1处缺失28.2Mb区域，覆盖了WOLF-HIRSCHHORN SYNDROME; WHS 100.00%的区域，.；覆盖了Wolf-Hirschhorn syndrome 100.00%的区域，Wolf-Hirschhorn syndrome综合征具有一定的临床变异性，超过75%的患者表现出特殊面容（宽鼻桥一直持续到前额（青春期后变得不明显）、内眦赘皮、短人中、小颌畸形等），胎儿宫内发育迟缓和出生后发育迟缓，智力障碍（约1/3为轻度到中度），肌张力低下（主要是下肢），肌肉容积下降，癫痫或特殊脑电图改变，喂养困难，50%~75%的患者表现出皮肤改变（血管瘤或皮肤干燥），骨骼异常，颅面部不对称，上睑下垂，牙齿异常，抗体缺乏，25%~50%的患者表现出听力缺陷，心脏畸形，眼或视神经异常，唇裂或腭裂，泌尿生殖道畸形，脑结构异常，刻板动作，少于25%的患者表现出肝、…
chr12:130760001-131140000_dup	Benign / Likely Benign	Benign / Likely Benign	yes	12号染色体q24.33处重复0.38Mb区域，经查询DGV、DECIPHER、OMIM、UCSC以及PubMed公共数据库资源，该片段为多态性。
chr6:83180001-88400000_del	VOUS	VOUS	yes	6号染色体q14.1-q15处缺失5.22Mb区域，经查询DGV、DECIPHER、OMIM、UCSC以及PubMed公共数据库资源，致病性未知。
chr6:4500001-4700000_del	VOUS	VOUS	yes	6号染色体p25.1处缺失0.2Mb区域，经查询DGV、DECIPHER、OMIM、UCSC以及PubMed公共数据库资源，致病性未知。
chr12:32200001-32460000_del	VOUS	VOUS	yes	12号染色体p11.21处缺失0.26Mb区域，经查询DGV、DECIPHER、OMIM、UCSC以及PubMed公共数据库资源，致病性未知。
chr9:11900001-12300000_del	Benign / Likely Benign	Benign / Likely Benign	yes	9号染色体p23处缺失0.4Mb区域，经查询DGV、DECIPHER、OMIM、UCSC以及PubMed公共数据库资源，该片段为多态性。
chr15:32020001-32440000_dup	Benign / Likely Benign	VOUS	no	15号染色体q13.3处重复0.42Mb区域，经查询DGV、DECIPHER、OMIM、UCSC以及PubMed公共数据库资源，致病性未知。
chr14:106880001-107180000_dup	Benign / Likely Benign	Benign / Likely Benign	yes	14号染色体q32.33处重复0.3Mb区域，经查询DGV、DECIPHER、OMIM、UCSC以及PubMed公共数据库资源，该片段为多态性。
chrX:85820001-86240001_dup	VOUS	VOUS	yes	X染色体q21.2-q21.31处重复0.42Mb区域，经查询DGV、DECIPHER、OMIM、UCSC以及PubMed公共数据库资源，致病性未知。
chr3:940001-1380000_dup	Benign / Likely Benign	VOUS	no	3号染色体p26.3处重复0.44Mb区域，经查询DGV、DECIPHER、OMIM、UCSC以及PubMed公共数据库资源，致病性未知。
chr12:15640001-16160000_dup	VOUS	VOUS	yes	12号染色体p12.3处重复0.52Mb区域，经查询DGV、DECIPHER、OMIM、UCSC以及PubMed公共数据库资源，致病性未知。
chr5:96440001-97460000_dup	VOUS	VOUS	yes	5号染色体q15处重复1.02Mb区域，经查询DGV、DECIPHER、OMIM、UCSC以及PubMed公共数据库资源，致病性未知。
chr19:24300001-24640000_dup	VOUS	VOUS	yes	19号染色体p12-p11处重复0.34Mb区域，经查询DGV、DECIPHER、OMIM、UCSC以及PubMed公共数据库资源，致病性未知。
chr5:179880001-180700000_del	VOUS	VOUS	yes	5号染色体q35.3处缺失0.82Mb区域，经查询DGV、DECIPHER、OMIM、UCSC以及PubMed公共数据库资源，致病性未知。
chr9:200001-700000_dup	Likely pathogenic	VOUS	no	9号染色体p24.3处重复0.5Mb区域，经查询DGV、DECIPHER、OMIM、UCSC以及PubMed公共数据库资源，致病性未知。
chrX:6540001-7080000_dup	Benign / Likely Benign	VOUS	no	X染色体p22.31处重复0.54Mb区域，经查询DGV、DECIPHER、OMIM、UCSC以及PubMed公共数据库资源，致病性未知。
chr4:40001-31220000_del	Pathogenic	Pathogenic	yes	4号染色体p16.3-p15.1处缺失31.18Mb区域，覆盖了WOLF-HIRSCHHORN SYNDROME; WHS 100.00%的区域，.；覆盖了Wolf-Hirschhorn syndrome 100.00%的区域，Wolf-Hirschhorn syndrome综合征具有一定的临床变异性，超过75%的患者表现出特殊面容（宽鼻桥一直持续到前额（青春期后变得不明显）、内眦赘皮、短人中、小颌畸形等），胎儿宫内发育迟缓和出生后发育迟缓，智力障碍（约1/3为轻度到中度），肌张力低下（主要是下肢），肌肉容积下降，癫痫或特殊脑电图改变，喂养困难，50%~75%的患者表现出皮肤改变（血管瘤或皮肤干燥），骨骼异常，颅面部不对称，上睑下垂，牙齿异常，抗体缺乏，25%~50%的患者表现出听力缺陷，心脏畸形，眼或视神经异常，唇裂或腭裂，泌尿生殖道畸形，脑结构异常，刻板动作，少于25%的患者表现出肝…
chr7:153640001-154280000_del	Likely pathogenic	Pathogenic	no	7号染色体q36.2处缺失0.64Mb区域，包含了单倍剂量敏感基因：DPP6。包含了DPP6基因[OMIM:126141]58.21%的CDS区域，DPP6基因[OMIM:126141]的突变与autosomal dominant mental retardation-33 (MRD33)[OMIM:616311]相关，MRD33为常染色体显性遗传，患者主要表现为智力障碍，小头畸形等。有文献报道，1例7q36.2(chr7:153649777-153985995,hg19)缺失患者主要的临床表征为身材矮小，小头畸形，语言障碍，中度精神发育迟滞，骨龄延迟等，1例7q36.2(chr7:153829386-154191684,hg19)缺失患者主要的临床表征为身材矮小，小头畸形，语言障碍，中度精神发育迟滞，脊椎侧弯，脉络膜视网膜变性导致的先天性弱视等[pmid:23832105]。
chr4:8220001-8420000_del	VOUS	VOUS	yes	4号染色体p16.1处缺失0.2Mb区域，经查询DGV、DECIPHER、OMIM、UCSC以及PubMed公共数据库资源，致病性未知。
chr7:107820001-108400000_dup	VOUS	VOUS	yes	7号染色体q31.1处重复0.58Mb区域，经查询DGV、DECIPHER、OMIM、UCSC以及PubMed公共数据库资源，致病性未知。
chr14:22540001-22980000_del	Benign / Likely Benign	Benign / Likely Benign	yes	14号染色体q11.2处缺失0.44Mb区域，经查询DGV、DECIPHER、OMIM、UCSC以及PubMed公共数据库资源，该片段为多态性。
chr4:188180001-188520000_dup	Benign / Likely Benign	Benign / Likely Benign	yes	4号染色体q35.2处重复0.34Mb区域，经查询DGV、DECIPHER、OMIM、UCSC以及PubMed公共数据库资源，该片段为多态性。
chr14:22460001-22960000_del	Benign / Likely Benign	Benign / Likely Benign	yes	14号染色体q11.2处缺失0.5Mb区域，经查询DGV、DECIPHER、OMIM、UCSC以及PubMed公共数据库资源，该片段为多态性。
chr15:34240001-34660000_dup	Benign / Likely Benign	Benign / Likely Benign	yes	15号染色体q14处重复0.42Mb区域，经查询DGV、DECIPHER、OMIM、UCSC以及PubMed公共数据库资源，该片段为多态性。
chr8:2300001-3080000_dup	Benign / Likely Benign	Benign / Likely Benign	yes	8号染色体p23.2处重复0.78Mb区域，经查询DGV、DECIPHER、OMIM、UCSC以及PubMed公共数据库资源，该片段为多态性。
chr22:22260001-22580000_dup	Benign / Likely Benign	Benign / Likely Benign	yes	22号染色体q11.22处重复0.32Mb区域，经查询DGV、DECIPHER、OMIM、UCSC以及PubMed公共数据库资源，该片段为多态性。
chr1:162080001-162380000_dup	Benign / Likely Benign	Benign / Likely Benign	yes	1号染色体q23.3处重复0.3Mb区域，经查询DGV、DECIPHER、OMIM、UCSC以及PubMed公共数据库资源，该片段为多态性。
chr7:7540001-7900000_dup	Benign / Likely Benign	Benign / Likely Benign	yes	7号染色体p21.3处重复0.36Mb区域，经查询DGV、DECIPHER、OMIM、UCSC以及PubMed公共数据库资源，该片段为多态性。
chr8:131860001-132880000_del	VOUS	VOUS	yes	8号染色体q24.22处缺失1.02Mb区域，经查询DGV、DECIPHER、OMIM、UCSC以及PubMed公共数据库资源，致病性未知。
chr15:22740001-23520000_del	Likely pathogenic	Pathogenic	no	15号染色体q11.2处缺失0.78Mb区域，覆盖了15q11.2 recurrent region (BP1-BP2) (includes NIPA1) deletion 100.00%的区域，.。包含了NIPA1基因[OMIM:608145]100.00%的CDS区域，NIPA1基因[OMIM:608145]的突变与spastic paraplegia 6（SPG6）[OMIM:600363]相关，SPG6为常染色体显性遗传，该患者主要表现为下肢痉挛，括约肌障碍等。有文献报道，9例患者检测到15q11.2(chr15:20300000-20640000,hg18)区域缺失，其中多例患者的共同临床表征为运动和语言发育迟缓，先天性畸形，行为问题（包括注意缺陷多动障碍、自闭症、强迫症）等[pmid:19328872]；该区域缺失患者临床表型多样且存在外显不全的情况[pmid:2568942…
chr7:7520001-7860000_dup	Benign / Likely Benign	Benign / Likely Benign	yes	7号染色体p21.3处重复0.34Mb区域，经查询DGV、DECIPHER、OMIM、UCSC以及PubMed公共数据库资源，该片段为多态性。
chr2:110860001-111200000_dup	Benign / Likely Benign	Benign / Likely Benign	yes	2号染色体q13处重复0.34Mb区域，经查询DGV、DECIPHER、OMIM、UCSC以及PubMed公共数据库资源，该片段为多态性。
chr11:50100001-50480000_dup	Benign / Likely Benign	Benign / Likely Benign	yes	11号染色体p11.12处重复0.38Mb区域，经查询DGV、DECIPHER、OMIM、UCSC以及PubMed公共数据库资源，该片段为多态性。
chr14:106080001-106420000_dup	Benign / Likely Benign	Benign / Likely Benign	yes	14号染色体q32.33处重复0.34Mb区域，经查询DGV、DECIPHER、OMIM、UCSC以及PubMed公共数据库资源，该片段为多态性。
chr14:22420001-22940000_del	Benign / Likely Benign	Benign / Likely Benign	yes	14号染色体q11.2处缺失0.52Mb区域，经查询DGV、DECIPHER、OMIM、UCSC以及PubMed公共数据库资源，该片段为多态性。
chr7:63340001-63900000_dup	Benign / Likely Benign	Benign / Likely Benign	yes	7号染色体q11.21处重复0.56Mb区域，经查询DGV、DECIPHER、OMIM、UCSC以及PubMed公共数据库资源，该片段为多态性。
chr16:16900001-17580000_dup	Benign / Likely Benign	Benign / Likely Benign	yes	16号染色体p12.3处重复0.68Mb区域，经查询DGV、DECIPHER、OMIM、UCSC以及PubMed公共数据库资源，该片段为多态性。
chr2:300001-860000_dup	Benign / Likely Benign	Benign / Likely Benign	yes	2号染色体p25.3处重复0.56Mb区域，经查询DGV、DECIPHER、OMIM、UCSC以及PubMed公共数据库资源，该片段为多态性。
chr9:137600001-137940000_dup	VOUS	VOUS	yes	9号染色体q34.3处重复0.34Mb区域，经查询DGV、DECIPHER、OMIM、UCSC以及PubMed公共数据库资源，致病性未知。
chr5:99620001-100220000_del	VOUS	VOUS	yes	5号染色体q21.1处缺失0.6Mb区域，经查询DGV、DECIPHER、OMIM、UCSC以及PubMed公共数据库资源，致病性未知。
chr9:136440001-137160000_dup	VOUS	VOUS	yes	9号染色体q34.2处重复0.72Mb区域，经查询DGV、DECIPHER、OMIM、UCSC以及PubMed公共数据库资源，致病性未知。
chr2:320001-860000_dup	Benign / Likely Benign	Benign / Likely Benign	yes	2号染色体p25.3处重复0.54Mb区域，经查询DGV、DECIPHER、OMIM、UCSC以及PubMed公共数据库资源，该片段为多态性。
chr3:164460001-165000000_del	Benign / Likely Benign	Benign / Likely Benign	yes	3号染色体q26.1处缺失0.54Mb区域，经查询DGV、DECIPHER、OMIM、UCSC以及PubMed公共数据库资源，该片段为多态性。
chr14:22540001-22940000_del	Benign / Likely Benign	Benign / Likely Benign	yes	14号染色体q11.2处缺失0.4Mb区域，经查询DGV、DECIPHER、OMIM、UCSC以及PubMed公共数据库资源，该片段为多态性。
chr13:56140001-56440000_del	Benign / Likely Benign	Benign / Likely Benign	yes	13号染色体q21.1处缺失0.3Mb区域，经查询DGV、DECIPHER、OMIM、UCSC以及PubMed公共数据库资源，该片段为多态性。
chr4:188880001-189180000_dup	Benign / Likely Benign	Benign / Likely Benign	yes	4号染色体q35.2处重复0.3Mb区域，经查询DGV、DECIPHER、OMIM、UCSC以及PubMed公共数据库资源，该片段为多态性。
chr8:2300001-3300000_dup	VOUS	VOUS	yes	8号染色体p23.2处重复1.0Mb区域，经查询DGV、DECIPHER、OMIM、UCSC以及PubMed公共数据库资源，致病性未知。
chr2:13560001-14260000_dup	Benign / Likely Benign	Benign / Likely Benign	yes	2号染色体p24.3处重复0.7Mb区域，经查询DGV、DECIPHER、OMIM、UCSC以及PubMed公共数据库资源，该片段为多态性。
chr13:83160001-84340000_del	VOUS	VOUS	yes	13号染色体q31.1处缺失1.18Mb区域，经查询DGV、DECIPHER、OMIM、UCSC以及PubMed公共数据库资源，致病性未知。
chr17:21720001-22280000_dup	VOUS	VOUS	yes	17号染色体p11.2-p11.1处重复0.56Mb区域，经查询DGV、DECIPHER、OMIM、UCSC以及PubMed公共数据库资源，致病性未知。
chr16:82540001-82920000_dup	VOUS	Benign / Likely Benign	no	16号染色体q23.3处重复0.38Mb区域，经查询DGV、DECIPHER、OMIM、UCSC以及PubMed公共数据库资源，该片段为多态性。
chr3:60001-1080000_del	VOUS	VOUS	yes	3号染色体p26.3处缺失1.02Mb区域，经查询DGV、DECIPHER、OMIM、UCSC以及PubMed公共数据库资源，致病性未知。
chr1:18040001-18960000_dup	VOUS	VOUS	yes	1号染色体p36.13处重复0.92Mb区域，经查询DGV、DECIPHER、OMIM、UCSC以及PubMed公共数据库资源，致病性未知。
chr18:7140001-7580000_dup	Benign / Likely Benign	Benign / Likely Benign	yes	18号染色体p11.23处重复0.44Mb区域，经查询DGV、DECIPHER、OMIM、UCSC以及PubMed公共数据库资源，该片段为多态性。
chr9:11740001-12080000_del	VOUS	VOUS	yes	9号染色体p23处缺失0.34Mb区域，经查询DGV、DECIPHER、OMIM、UCSC以及PubMed公共数据库资源，致病性未知。
chr2:95420001-96040000_dup	VOUS	VOUS	yes	2号染色体q11.1处重复0.62Mb区域，经查询DGV、DECIPHER、OMIM、UCSC以及PubMed公共数据库资源，致病性未知。
chr2:148840001-149040000_del	Likely pathogenic	Likely pathogenic	yes	2号染色体q23.1处缺失0.2Mb区域，有文献报道，mbd5单倍剂量不足可引起神经发育障碍疾病，包括整体发育迟缓，智力障碍，严重的语言发育迟缓，癫痫，睡眠障碍，行为异常等[pmid:27786435]；一个家系中母女两人携带2q23.1(148,806,704-148,978,888, hg19)缺失片段，女儿主要表现为发育迟缓，身材矮小，慢性肺病，癫痫近视强迫症行为等，母亲主要表现为精神健康问题，包括严重的焦虑（儿童时期），抑郁症等[pmid:28944244]。
chr4:36100001-36960000_del	VOUS	VOUS	yes	4号染色体p14处缺失0.86Mb区域，经查询DGV、DECIPHER、OMIM、UCSC以及PubMed公共数据库资源，致病性未知。
chr7:17180000-17700000_dup	Benign / Likely Benign	Benign / Likely Benign	yes	7号染色体p21.1处重复0.52Mb区域，经查询DGV、DECIPHER、OMIM、UCSC以及PubMed公共数据库资源，该片段为多态性。
chr2:13560000-14300000_dup	Benign / Likely Benign	Benign / Likely Benign	yes	2号染色体p24.3处重复0.74Mb区域，经查询DGV、DECIPHER、OMIM、UCSC以及PubMed公共数据库资源，该片段为多态性。
chr16:15640001-16380000_dup	Benign / Likely Benign	Likely pathogenic	no	16号染色体p13.11处重复0.74Mb区域，覆盖了16p13.11 recurrent region (includes MYH11) duplication 83.56%的区域，.；覆盖了16p13.11 recurrent microduplication (neurocognitive disorder susceptibility locus) 49.33%的区域，16p13.11 recurrent microduplication (neurocognitive disorder susceptibility locus)综合征所在重复区域为神经认知障碍(自闭症，智力障碍，多发性先天畸形）易感区，患者可能表现为运动和语言功能发育迟缓，学习障碍，注意缺陷多动障碍，攻击性和破坏性行为，社会交往障碍，孤独症谱系障碍，心脏和主动脉畸形，法洛四联症，大血管转位，主动脉狭窄，关节过度…
chr4:36160001-36880000_del	VOUS	VOUS	yes	4号染色体p14处缺失0.72Mb区域，经查询DGV、DECIPHER、OMIM、UCSC以及PubMed公共数据库资源，致病性未知。
chr12:131480001-131880000_dup	VOUS	VOUS	yes	12号染色体q24.33处重复0.4Mb区域，经查询DGV、DECIPHER、OMIM、UCSC以及PubMed公共数据库资源，致病性未知。
chr5:58560001-58700000_del	VOUS	VOUS	yes	5号染色体q11.2处缺失0.14Mb区域，经查询DGV、DECIPHER、OMIM、UCSC以及PubMed公共数据库资源，致病性未知。
chr15:22740001-23080000_dup	Benign / Likely Benign	Benign / Likely Benign	yes	15号染色体q11.2处重复0.34Mb区域，经查询DGV、DECIPHER、OMIM、UCSC以及PubMed公共数据库资源，该片段为多态性。
chr22:21060001-21460000_del	VOUS	Likely pathogenic	no	22号染色体q11.21处缺失0.4Mb区域，覆盖了22q11.2 recurrent region (central, B/C-D) (includes CRKL) deletion 54.52%的区域，.。有文献报道，1例22q11.2(chr22:21065681-21461951,hg19)缺失患者主要的临床表征为腹股沟疝，隐睾，肾缺如，特殊面容等，1例22q11.2(chr22:21060359-21461607,hg19)缺失患者主要的临床表征为重度运动和认知障碍，脊柱裂，脊柱侧弯，巨头畸形，脑积水，小脑发育不全，特殊面容等，其母亲携带此缺失片段，无明显的临床表征[pmid:25123976]。同时，DGV数据库查询到正常人携带此缺失片段的记录。
chrX:97440001-154940000_del	Pathogenic	Pathogenic	yes	X染色体q21.33-q28处缺失57.5Mb区域，覆盖了Alport syndrome, mental retardation, midface hypoplasia, and elliptocytosis (AMME complex) 100.00%的区域，amme complex女性患者主要表现为镜下血尿，男性患者主要表现为大头畸形，肾炎，精神发育迟缓，感音神经性听力损失，椭圆形红细胞性贫血等；覆盖了Xq28 recurrent region (int22h1/int22h2-flanked) (includes RAB39B) deletion 100.00%的区域，.；覆盖了Moyamoya disease 4 with short stature, hypergonadotropic hypogonadism and facial dysmorphism 96.08%的区域，…
chr18:7080001-7520000_dup	VOUS	VOUS	yes	18号染色体p11.31-p11.23处重复0.44Mb区域，经查询DGV、DECIPHER、OMIM、UCSC以及PubMed公共数据库资源，致病性未知。
chr3:1040001-1420000_dup	Benign / Likely Benign	Benign / Likely Benign	yes	3号染色体p26.3处重复0.38Mb区域，经查询DGV、DECIPHER、OMIM、UCSC以及PubMed公共数据库资源，该片段为多态性。
chr2:110840001-111200000_dup	Benign / Likely Benign	Benign / Likely Benign	yes	2号染色体q13处重复0.36Mb区域，经查询DGV、DECIPHER、OMIM、UCSC以及PubMed公共数据库资源，该片段为多态性。
chr2:155780001-156620000_del	VOUS	VOUS	yes	2号染色体q24.1处缺失0.84Mb区域，经查询DGV、DECIPHER、OMIM、UCSC以及PubMed公共数据库资源，致病性未知。
chrX:57900001-58580000_dup	VOUS	VOUS	yes	X染色体p11.21-p11.1处重复0.68Mb区域，经查询DGV、DECIPHER、OMIM、UCSC以及PubMed公共数据库资源，致病性未知。
chr10:112080001-112980000_dup	VOUS	VOUS	yes	10号染色体q25.2处重复0.9Mb区域，经查询DGV、DECIPHER、OMIM、UCSC以及PubMed公共数据库资源，致病性未知。
chrX:6520001-8100000_del	Likely pathogenic	Pathogenic	no	X染色体p22.31处缺失1.58Mb区域，覆盖了ICHTHYOSIS, X-LINKED; XLI 94.66%的区域，.；覆盖了Steroid sulphatase deficiency (STS) 94.19%的区域，Steroid sulphatase deficiency (STS)是一种x连锁隐性遗传的表皮脂类代谢异常疾病，也称为x染色体连锁鱼鳞癣，几乎全部见于男性患者，出生时或出生不久后发病，主要临床表征为四肢、面、颈、躯干、臀部常见大面积的鳞屑，以颈、面、躯干受累最严重，皮损持续存在且不随年龄而改善，部分患者并发角膜混浊、支气管哮喘、过敏性鼻炎等，部分女性携带者在臂及胫前可见轻度鳞屑。部分携带有xp22.3处更大缺失片段（包括临近基因）的患者，可能会表现出精神发育迟滞。包含了单倍剂量敏感基因：STS。包含了STS基因[OMIM:300747]100.00%的CDS区域，(…
chr14:22400001-22940000_del	Benign / Likely Benign	Benign / Likely Benign	yes	14号染色体q11.2处缺失0.54Mb区域，经查询DGV、DECIPHER、OMIM、UCSC以及PubMed公共数据库资源，该片段为多态性。
chr22:25660001-25960000_dup	Benign / Likely Benign	Benign / Likely Benign	yes	22号染色体q11.23-q12.1处重复0.3Mb区域，经查询DGV、DECIPHER、OMIM、UCSC以及PubMed公共数据库资源，该片段为多态性。
chr14:106120001-106840000_dup	Benign / Likely Benign	Benign / Likely Benign	yes	14号染色体q32.33处重复0.72Mb区域，经查询DGV、DECIPHER、OMIM、UCSC以及PubMed公共数据库资源，该片段为多态性。
chrX:2700001-37520000_del	Pathogenic	Pathogenic	yes	X染色体p22.33-p21.1处缺失34.82Mb区域，覆盖了ICHTHYOSIS, X-LINKED; XLI 100.00%的区域，.；覆盖了Steroid sulphatase deficiency (STS) 100.00%的区域，Steroid sulphatase deficiency (STS)是一种x连锁隐性遗传的表皮脂类代谢异常疾病，也称为x染色体连锁鱼鳞癣，几乎全部见于男性患者，出生时或出生不久后发病，主要临床表征为四肢、面、颈、躯干、臀部常见大面积的鳞屑，以颈、面、躯干受累最严重，皮损持续存在且不随年龄而改善，部分患者并发角膜混浊、支气管哮喘、过敏性鼻炎等，部分女性携带者在臂及胫前可见轻度鳞屑。部分携带有xp22.3处更大缺失片段（包括临近基因）的患者，可能会表现出精神发育迟滞；覆盖了Chromosome Xp21 deletion syndrome 98.91%…
chr7:64680001-65180000_del	Benign / Likely Benign	Benign / Likely Benign	yes	7号染色体q11.21处缺失0.5Mb区域，经查询DGV、DECIPHER、OMIM、UCSC以及PubMed公共数据库资源，该片段为多态性。
chr17:14100001-15400000_dup	Likely pathogenic	Pathogenic	no	17号染色体p12处重复1.3Mb区域，覆盖了CHARCOT-MARIE-TOOTH DISEASE, DEMYELINATING, TYPE 1A; CMT1A 98.11%的区域，.；覆盖了Charcot-Marie-Tooth syndrome type 1A (CMT1A) 94.68%的区域，Charcot-Marie-Tooth syndrome type 1A (CMT1A)综合征是一种常染色体显性遗传的周围神经病，其患者的主要临床表征为远端肌无力和肌萎缩，受累肢体肌肉萎缩，腱反射减弱或消失，远端感觉障碍（触感、痛感，尤其是远端振动感觉，还可能由关节位置感觉丧失导致共济失调），手/足畸形（小腿和大腿下1/3肌萎缩形似倒立的香槟酒瓶状，爪形手，高弓足，锤状趾，垂足，跨阈步态等），神经传导速率（NCV）降低，肥厚性节段性脱髓鞘，神经性疼痛，肌肉抽筋等，部分患者还可能表现出脊柱侧…
chr17:34820001-36080000_del	Likely pathogenic	Pathogenic	no	17号染色体q12处缺失1.26Mb区域，覆盖了CHROMOSOME 17q12 DELETION SYNDROME 91.48%的区域，.；覆盖了RCAD (renal cysts and diabetes) 89.95%的区域，RCAD(renal cysts and diabetes)综合征患者通常在10至40岁时患糖尿病，大多数患者对于胰岛素治疗反应相当快速，胰岛结构异常（如萎缩或发育不全）患者大约占10%，外分泌功能障碍患者大约占6%，肾功能障碍通常早期发生并且高度可变，包括肾囊肿、肾发育不良、单肾发育不全、肾集合系统畸形、发育不全的肾小球肾炎肾病，以及（极少见）Fanconi综合征或肾嫌色细胞癌，一半的患者肾功能受损，12%的患者患终末期肾功能衰竭，也有报道称，男性和女性患者生殖道异常（男性表现为尿道下裂、精子活力不足、囊肿、输精管闭锁，女性表现为阴道发育不全、残角子宫、双角…
chr2:13580001-14260000_dup	Benign / Likely Benign	Benign / Likely Benign	yes	2号染色体p24.3处重复0.68Mb区域，经查询DGV、DECIPHER、OMIM、UCSC以及PubMed公共数据库资源，该片段为多态性。
chr2:15160001-15680000_dup	Benign / Likely Benign	Benign / Likely Benign	yes	2号染色体p24.3处重复0.52Mb区域，经查询DGV、DECIPHER、OMIM、UCSC以及PubMed公共数据库资源，该片段为多态性。
chr15:37800001-38560000_dup	Benign / Likely Benign	Benign / Likely Benign	yes	15号染色体q14处重复0.76Mb区域，经查询DGV、DECIPHER、OMIM、UCSC以及PubMed公共数据库资源，该片段为多态性。
chr19:20060001-20440000_dup	Benign / Likely Benign	Benign / Likely Benign	yes	19号染色体p12处重复0.38Mb区域，经查询DGV、DECIPHER、OMIM、UCSC以及PubMed公共数据库资源，该片段为多态性。
chr2:110840001-111200000_dup	Benign / Likely Benign	Benign / Likely Benign	yes	2号染色体q13处重复0.36Mb区域，经查询DGV、DECIPHER、OMIM、UCSC以及PubMed公共数据库资源，该片段为多态性。
chr2:360001-860000_dup	Benign / Likely Benign	Benign / Likely Benign	yes	2号染色体p25.3处重复0.5Mb区域，经查询DGV、DECIPHER、OMIM、UCSC以及PubMed公共数据库资源，该片段为多态性。
chr14:22540001-22960000_del	Benign / Likely Benign	Benign / Likely Benign	yes	14号染色体q11.2处缺失0.42Mb区域，经查询DGV、DECIPHER、OMIM、UCSC以及PubMed公共数据库资源，该片段为多态性。
chr14:22520001-22960000_del	Benign / Likely Benign	Benign / Likely Benign	yes	14号染色体q11.2处缺失0.44Mb区域，经查询DGV、DECIPHER、OMIM、UCSC以及PubMed公共数据库资源，该片段为多态性。
chr8:4400001-5320000_dup	Benign / Likely Benign	Benign / Likely Benign	yes	8号染色体p23.2处重复0.92Mb区域，经查询DGV、DECIPHER、OMIM、UCSC以及PubMed公共数据库资源，该片段为多态性。
chr21:15060001-15720000_dup	VOUS	VOUS	yes	21号染色体q11.2处重复0.66Mb区域，经查询DGV、DECIPHER、OMIM、UCSC以及PubMed公共数据库资源，致病性未知。
chr3:60001-6700000_del	Pathogenic	Pathogenic	yes	3号染色体p26.3-p26.1处缺失6.64Mb区域，覆盖了3p- syndrome (chromosome 3pter-p25 deletion syndrome) 40.78%的区域，chromosome 3pter-p25 deletion syndrome[OMIM:613792]综合征患者主要表现为低出生体重，身材矮小，面容异常，肌张力减退，精神运动和生长迟缓，肾脏异常，腭裂，先天性心脏缺陷等。包含了TRNT1基因[OMIM:612907]100.00%的CDS区域，TRNT1基因[OMIM:612907]，该基因的纯合或复合杂合突变与Sideroblastic anemia with B-cell immunodeficiency，periodic fevers，and developmental delay (SIFD)[OMIM:616084]相关，SIFD为常染色体隐…
chr19:22420001-23120000_dup	Benign / Likely Benign	Benign / Likely Benign	yes	19号染色体p12处重复0.7Mb区域，经查询DGV、DECIPHER、OMIM、UCSC以及PubMed公共数据库资源，该片段为多态性。
chr14:46020001-46360000_del	VOUS	VOUS	yes	14号染色体q21.2处缺失0.34Mb区域，经查询DGV、DECIPHER、OMIM、UCSC以及PubMed公共数据库资源，致病性未知。
chr7:64680001-65300000_del	Benign / Likely Benign	Benign / Likely Benign	yes	7号染色体q11.21处缺失0.62Mb区域，经查询DGV、DECIPHER、OMIM、UCSC以及PubMed公共数据库资源，该片段为多态性。
chr7:56700001-58060000_dup	VOUS	VOUS	yes	7号染色体p11.2-p11.1处重复1.36Mb区域，经查询DGV、DECIPHER、OMIM、UCSC以及PubMed公共数据库资源，致病性未知。
chr3:13060001-13720000_del	VOUS	VOUS	yes	3号染色体p25.2-p25.1处缺失0.66Mb区域，经查询DGV、DECIPHER、OMIM、UCSC以及PubMed公共数据库资源，致病性未知。
chr15:55300001-55680000_dup	Benign / Likely Benign	Benign / Likely Benign	yes	15号染色体q21.3处重复0.38Mb区域，经查询DGV、DECIPHER、OMIM、UCSC以及PubMed公共数据库资源，该片段为多态性。
chrY:20820001-24020000_dup	VOUS	VOUS	yes	Y染色体q11.222-q11.223处重复3.2Mb区域，经查询DGV、DECIPHER、OMIM、UCSC以及PubMed公共数据库资源，致病性未知。
chr22:25620001-25940000_dup	Benign / Likely Benign	Benign / Likely Benign	yes	22号染色体q11.23-q12.1处重复0.32Mb区域，经查询DGV、DECIPHER、OMIM、UCSC以及PubMed公共数据库资源，该片段为多态性。
chr6:162720001-163180000_dup	Benign / Likely Benign	VOUS	no	6号染色体q26处重复0.46Mb区域，经查询DGV、DECIPHER、OMIM、UCSC以及PubMed公共数据库资源，致病性未知。
chr12:34160001-34680000_dup	Benign / Likely Benign	Benign / Likely Benign	yes	12号染色体p11.1处重复0.52Mb区域，经查询DGV、DECIPHER、OMIM、UCSC以及PubMed公共数据库资源，该片段为多态性。
chr9:200001-500000_dup	Benign / Likely Benign	Benign / Likely Benign	yes	9号染色体p24.3处重复0.3Mb区域，经查询DGV、DECIPHER、OMIM、UCSC以及PubMed公共数据库资源，该片段为多态性。
chrY:24360001-24520000_del	VOUS	VOUS	yes	Y染色体q11.223处缺失0.16Mb区域，经查询DGV、DECIPHER、OMIM、UCSC以及PubMed公共数据库资源，致病性未知。
chr14:63880001-64700000_dup	VOUS	VOUS	yes	14号染色体q23.2处重复0.82Mb区域，经查询DGV、DECIPHER、OMIM、UCSC以及PubMed公共数据库资源，致病性未知。
chr4:90400001-92600000_del	VOUS	VOUS	yes	4号染色体q22.1处缺失2.2Mb区域，经查询DGV、DECIPHER、OMIM、UCSC以及PubMed公共数据库资源，致病性未知。
chr11:37680001-39040000_del	VOUS	VOUS	yes	11号染色体p12处缺失1.36Mb区域，经查询DGV、DECIPHER、OMIM、UCSC以及PubMed公共数据库资源，致病性未知。
chr3:103160001-103500000_del	Benign / Likely Benign	Benign / Likely Benign	yes	3号染色体q13.11处缺失0.34Mb区域，经查询DGV、DECIPHER、OMIM、UCSC以及PubMed公共数据库资源，该片段为多态性。
chr8:160001-20480000_del	Pathogenic	Pathogenic	yes	8号染色体p23.3-p21.3处缺失20.32Mb区域，覆盖了8p23.1 deletion syndrome 100.00%的区域，8p23.1 deletion syndrome综合征临床表现多变且不取决于缺失片段的大小，大部分常见的临床表现包括出生前/后生长发育迟滞，低出生体重，轻度至中度智力低下，特殊面容（小头畸形、前额突出且窄、宽鼻梁、内眦赘皮、高腭、短颈、低位耳伴耳外形异常等），精神运动发育迟滞，先天性心脏病（心房与心室缺陷、室间隔缺损、肺动脉瓣狭窄），语言发育迟缓，癫痫，行为异常（多动和冲动），先天性横膈疝等，一些男性患者合并隐睾和尿道下裂，也有部分患者智力正常的报道；覆盖了8p23.1 recurrent region (includes GATA4) deletion 100.00%的区域，.。包含了单倍剂量敏感基因：GATA4。包含了CLN8基因[OMIM:6078…
chr13:68540001-68700000_del	VOUS	VOUS	yes	13号染色体q21.32-q21.33处缺失0.16Mb区域，经查询DGV、DECIPHER、OMIM、UCSC以及PubMed公共数据库资源，致病性未知。
chr15:22740001-23520000_del	Likely pathogenic	Pathogenic	no	15号染色体q11.2处缺失0.78Mb区域，覆盖了15q11.2 recurrent region (BP1-BP2) (includes NIPA1) deletion 100.00%的区域，.。包含了NIPA1基因[OMIM:608145]100.00%的CDS区域，NIPA1基因[OMIM:608145]的突变与spastic paraplegia 6（SPG6）[OMIM:600363]相关，SPG6为常染色体显性遗传，该患者主要表现为下肢痉挛，括约肌障碍等。有文献报道，9例患者检测到15q11.2(chr15:20300000-20640000,hg18)区域缺失，其中多例患者的共同临床表征为运动和语言发育迟缓，先天性畸形，行为问题（包括注意缺陷多动障碍、自闭症、强迫症）等[pmid:19328872]；该区域缺失患者临床表型多样且存在外显不全的情况[pmid:2568942…
chr17:34820001-36480000_del	Pathogenic	Pathogenic	yes	17号染色体q12处缺失1.66Mb区域，覆盖了RCAD (renal cysts and diabetes) 99.65%的区域，RCAD(renal cysts and diabetes)综合征患者通常在10至40岁时患糖尿病，大多数患者对于胰岛素治疗反应相当快速，胰岛结构异常（如萎缩或发育不全）患者大约占10%，外分泌功能障碍患者大约占6%，肾功能障碍通常早期发生并且高度可变，包括肾囊肿、肾发育不良、单肾发育不全、肾集合系统畸形、发育不全的肾小球肾炎肾病，以及（极少见）Fanconi综合征或肾嫌色细胞癌，一半的患者肾功能受损，12%的患者患终末期肾功能衰竭，也有报道称，男性和女性患者生殖道异常（男性表现为尿道下裂、精子活力不足、囊肿、输精管闭锁，女性表现为阴道发育不全、残角子宫、双角子宫），轻微的肝酶升高或结构异常，高尿酸血，血清肌酸酐增高；覆盖了CHROMOSOME 17q12 …
chr5:104460001-104700000_del	VOUS	VOUS	yes	5号染色体q21.2-q21.3处缺失0.24Mb区域，经查询DGV、DECIPHER、OMIM、UCSC以及PubMed公共数据库资源，致病性未知。
chr12:19760001-20320000_dup	VOUS	VOUS	yes	12号染色体p12.3-p12.2处重复0.56Mb区域，经查询DGV、DECIPHER、OMIM、UCSC以及PubMed公共数据库资源，致病性未知。
chr8:3700001-5940000_dup	Benign / Likely Benign	Benign / Likely Benign	yes	8号染色体p23.2处重复2.24Mb区域，经查询DGV、DECIPHER、OMIM、UCSC以及PubMed公共数据库资源，该片段为多态性。
chrX:6580001-8140000_dup	VOUS	VOUS	yes	X染色体p22.31处重复1.56Mb区域，经查询DGV、DECIPHER、OMIM、UCSC以及PubMed公共数据库资源，致病性未知。
chr2:40640001-42840000_dup	VOUS	VOUS	yes	2号染色体p22.1-p21处重复2.2Mb区域，经查询DGV、DECIPHER、OMIM、UCSC以及PubMed公共数据库资源，致病性未知。
chr4:156540001-190940000_del	Pathogenic	Pathogenic	yes	4号染色体q32.1-q35.2处缺失34.4Mb区域，包含了TLL1基因[OMIM:606742]100.00%的CDS区域，TLL1基因[OMIM:606742]的突变与Atrial Septal Defect 6(ASD6)[OMIM:613087]相关，ASD6为常染色体显性遗传，患者主要表现为房间隔缺损，部分患者表现出房间隔动脉瘤，永久性房颤，心动过缓；包含了NEK1基因[OMIM:604588]100.00%的CDS区域，NEK1基因[OMIM:604588]的突变与Short Rib-Polydactyly Syndrome Type II(SRPS， TYPE II)[OMIM:263520]相关，SRPS， TYPE II为常染色体隐性遗传，患者主要表现为短肋骨，四肢短小，多指趾畸形及包括心脏、小肠、生殖器、肾、肝脏和胰腺在内的多种器官的异常；包含了AGA基因[OMIM…
chr6:74260001-74520000_del	VOUS	VOUS	yes	6号染色体q13处缺失0.26Mb区域，经查询DGV、DECIPHER、OMIM、UCSC以及PubMed公共数据库资源，致病性未知。
chr10:60860001-61040000_dup	VOUS	VOUS	yes	10号染色体q21.1处重复0.18Mb区域，经查询DGV、DECIPHER、OMIM、UCSC以及PubMed公共数据库资源，致病性未知。
chr14:106060001-106640000_dup	Benign / Likely Benign	Benign / Likely Benign	yes	14号染色体q32.33处重复0.58Mb区域，经查询DGV、DECIPHER、OMIM、UCSC以及PubMed公共数据库资源，该片段为多态性。
chr16:15160001-16280000_dup	Likely pathogenic	Likely pathogenic	yes	16号染色体p13.11处重复1.12Mb区域，覆盖了16p13.11 recurrent region (includes MYH11) duplication 98.43%的区域，.；覆盖了16p13.11 recurrent microduplication (neurocognitive disorder susceptibility locus) 74.67%的区域，16p13.11 recurrent microduplication (neurocognitive disorder susceptibility locus)综合征所在重复区域为神经认知障碍(自闭症，智力障碍，多发性先天畸形）易感区，患者可能表现为运动和语言功能发育迟缓，学习障碍，注意缺陷多动障碍，攻击性和破坏性行为，社会交往障碍，孤独症谱系障碍，心脏和主动脉畸形，法洛四联症，大血管转位，主动脉狭窄，关节过度…
chr13:39180001-51440000_del	Likely pathogenic	Pathogenic	no	13号染色体q13.3-q14.3处缺失12.26Mb区域，覆盖了Chromosome 13q14 deletion syndrome 74.78%的区域，Chromosome 13q14 deletion syndrome[OMIM:613884]综合征患者主要表现为精神发育迟滞，视网膜母细胞瘤，球状鼻，前额突出等。包含了单倍剂量敏感基因：RB1。包含了TNFSF11基因[OMIM:602642]100.00%的CDS区域，TNFSF11基因[OMIM:602642]，该基因的突变与OSTEOPETROSIS， AUTOSOMAL RECESSIVE 2 (OPTB2)[OMIM:259710]相关，OPTB2为常染色体隐性遗传，患者主要表现为视神经萎缩，骨骼畸形，骨硬化病，明显肝脾肿大，严重贫血和血小板减少症，脑积水等；包含了SUCLA2基因[OMIM:603921]100.00%的…
chr2:34020001-35040000_dup	VOUS	VOUS	yes	2号染色体p22.3处重复1.02Mb区域，经查询DGV、DECIPHER、OMIM、UCSC以及PubMed公共数据库资源，致病性未知。
chr8:1900001-2220000_dup	Benign / Likely Benign	Benign / Likely Benign	yes	8号染色体p23.3-p23.2处重复0.32Mb区域，经查询DGV、DECIPHER、OMIM、UCSC以及PubMed公共数据库资源，该片段为多态性。
chr7:110820001-111180000_del	VOUS	VOUS	yes	7号染色体q31.1处缺失0.36Mb区域，经查询DGV、DECIPHER、OMIM、UCSC以及PubMed公共数据库资源，致病性未知。
chr15:22740001-23520000_del	Likely pathogenic	Pathogenic	no	15号染色体q11.2处缺失0.78Mb区域，覆盖了15q11.2 recurrent region (BP1-BP2) (includes NIPA1) deletion 100.00%的区域，.。包含了NIPA1基因[OMIM:608145]100.00%的CDS区域，NIPA1基因[OMIM:608145]的突变与spastic paraplegia 6（SPG6）[OMIM:600363]相关，SPG6为常染色体显性遗传，该患者主要表现为下肢痉挛，括约肌障碍等。有文献报道，9例患者检测到15q11.2(chr15:20300000-20640000,hg18)区域缺失，其中多例患者的共同临床表征为运动和语言发育迟缓，先天性畸形，行为问题（包括注意缺陷多动障碍、自闭症、强迫症）等[pmid:19328872]；该区域缺失患者临床表型多样且存在外显不全的情况[pmid:2568942…
chr11:112120001-112460000_dup	VOUS	VOUS	yes	11号染色体q23.1处重复0.34Mb区域，经查询DGV、DECIPHER、OMIM、UCSC以及PubMed公共数据库资源，致病性未知。
chr7:64700001-65180000_del	Benign / Likely Benign	Benign / Likely Benign	yes	7号染色体q11.21处缺失0.48Mb区域，经查询DGV、DECIPHER、OMIM、UCSC以及PubMed公共数据库资源，该片段为多态性。
chr22:21100001-21480000_dup	Benign / Likely Benign	Benign / Likely Benign	yes	22号染色体q11.21处重复0.38Mb区域，经查询DGV、DECIPHER、OMIM、UCSC以及PubMed公共数据库资源，该片段为多态性。
chr2:13600001-14280000_dup	Benign / Likely Benign	Benign / Likely Benign	yes	2号染色体p24.3处重复0.68Mb区域，经查询DGV、DECIPHER、OMIM、UCSC以及PubMed公共数据库资源，该片段为多态性。
chrX:144380001-144920000_dup	VOUS	VOUS	yes	X染色体q27.3处重复0.54Mb区域，经查询DGV、DECIPHER、OMIM、UCSC以及PubMed公共数据库资源，致病性未知。
chr4:189400001-189720000_dup	Benign / Likely Benign	Benign / Likely Benign	yes	4号染色体q35.2处重复0.32Mb区域，经查询DGV、DECIPHER、OMIM、UCSC以及PubMed公共数据库资源，该片段为多态性。
chr9:5520001-6600000_del	VOUS	VOUS	yes	9号染色体p24.1处缺失1.08Mb区域，经查询DGV、DECIPHER、OMIM、UCSC以及PubMed公共数据库资源，致病性未知。
chr9:11760001-12080000_del	Benign / Likely Benign	Benign / Likely Benign	yes	9号染色体p23处缺失0.32Mb区域，经查询DGV、DECIPHER、OMIM、UCSC以及PubMed公共数据库资源，该片段为多态性。
chr19:22420001-23200000_dup	Benign / Likely Benign	Benign / Likely Benign	yes	19号染色体p12处重复0.78Mb区域，经查询DGV、DECIPHER、OMIM、UCSC以及PubMed公共数据库资源，该片段为多态性。
chr12:102880001-103880000_dup2	VOUS	VOUS	yes	12号染色体q23.2-q23.3处重复1.0Mb区域，经查询DGV、DECIPHER、OMIM、UCSC以及PubMed公共数据库资源，致病性未知。
chr18:37060001-39980000_dup	VOUS	VOUS	yes	18号染色体q12.2-q12.3处重复2.92Mb区域，经查询DGV、DECIPHER、OMIM、UCSC以及PubMed公共数据库资源，致病性未知。
chr15:22740001-23520000_dup	Benign / Likely Benign	Benign / Likely Benign	yes	15号染色体q11.2处重复0.78Mb区域，经查询DGV、DECIPHER、OMIM、UCSC以及PubMed公共数据库资源，该片段为多态性。
chr5:840001-1140000_dup	Benign / Likely Benign	Benign / Likely Benign	yes	5号染色体p15.33处重复0.3Mb区域，经查询DGV、DECIPHER、OMIM、UCSC以及PubMed公共数据库资源，该片段为多态性。
chr3:46060001-47060000_dup	VOUS	VOUS	yes	3号染色体p21.31处重复1.0Mb区域，经查询DGV、DECIPHER、OMIM、UCSC以及PubMed公共数据库资源，致病性未知。
chr1:149040001-149240000_dup2	VOUS	Benign / Likely Benign	no	1号染色体q21.2处重复0.2Mb区域，经查询DGV、DECIPHER、OMIM、UCSC以及PubMed公共数据库资源，该片段为多态性。
chr3:69240001-69900000_dup	VOUS	VOUS	yes	3号染色体p14.1-p13处重复0.66Mb区域，经查询DGV、DECIPHER、OMIM、UCSC以及PubMed公共数据库资源，致病性未知。
chr5:360001-740000_dup	Benign / Likely Benign	Benign / Likely Benign	yes	5号染色体p15.33处重复0.38Mb区域，经查询DGV、DECIPHER、OMIM、UCSC以及PubMed公共数据库资源，该片段为多态性。
chr11:50160001-50600000_dup	Benign / Likely Benign	Benign / Likely Benign	yes	11号染色体p11.12处重复0.44Mb区域，经查询DGV、DECIPHER、OMIM、UCSC以及PubMed公共数据库资源，该片段为多态性。
chrX:6480001-8160000_dup	VOUS	VOUS	yes	X染色体p22.31处重复1.68Mb区域，经查询DGV、DECIPHER、OMIM、UCSC以及PubMed公共数据库资源，致病性未知。
chr22:18880001-21460000_del	Pathogenic	Pathogenic	yes	22号染色体q11.21处缺失2.58Mb区域，覆盖了DIGEORGE SYNDROME; DGS (proximal, A-B) 100.00%的区域，.；覆盖了22q11 deletion syndrome (Velocardiofacial / DiGeorge syndrome) 100.00%的区域，22q11 deletion syndrome (Velocardiofacial / DiGeorge syndrome)综合征表型几乎涉及机体各个部分，即使同一家系的患者也具有表型异质性，其患者常见的症状和体征包括先天性心脏病、腭裂及其他特殊面容，免疫缺陷和自身免疫病也比较多见，其他包括呼吸问题、肾脏功能异常、低血钙症（可导致癫痫发作）、血小板减少、喂养困难、胃肠道问题、听力缺损和轻度身材矮小等，许多患儿早期存在生长发育迟缓、语言发育迟缓和学习困难，儿童期注意力缺陷多动症和孤独…
chr1:146520001-147440000_del	Likely pathogenic	Pathogenic	no	1号染色体q21.1-q21.2处缺失0.92Mb区域，覆盖了CHROMOSOME 1q21.1 DELETION SYNDROME, 1.35-MB 100.00%的区域，.；覆盖了1q21.1 recurrent microdeletion (susceptibility locus for neurodevelopmental disorders) 67.16%的区域，1q21.1 recurrent microdeletion (susceptibility locus for neurodevelopmental disorders)综合征存在外显不全的情况，临床表型高度可变，常见表型有轻度至中度发育迟缓，轻度特殊面容（表型多样，如前额凸出、深眼窝、球状鼻、内眦赘皮、长人中等），轻度至中度智力障碍，小头畸形，其他偶发特征包括心脏畸形（主动脉异常、房间隔缺损），骨骼异常（拇指/趾…
chr8:160001-42140000_del	Pathogenic	Pathogenic	yes	8号染色体p23.3-p11.21处缺失41.98Mb区域，覆盖了8p23.1 deletion syndrome 100.00%的区域，8p23.1 deletion syndrome综合征临床表现多变且不取决于缺失片段的大小，大部分常见的临床表现包括出生前/后生长发育迟滞，低出生体重，轻度至中度智力低下，特殊面容（小头畸形、前额突出且窄、宽鼻梁、内眦赘皮、高腭、短颈、低位耳伴耳外形异常等），精神运动发育迟滞，先天性心脏病（心房与心室缺陷、室间隔缺损、肺动脉瓣狭窄），语言发育迟缓，癫痫，行为异常（多动和冲动），先天性横膈疝等，一些男性患者合并隐睾和尿道下裂，也有部分患者智力正常的报道；覆盖了8p23.1 recurrent region (includes GATA4) deletion 100.00%的区域，.。包含了单倍剂量敏感基因：GATA4,FGFR1,KAT6A。包含了CLN…
chr7:57260001-57560000_dup	Benign / Likely Benign	Benign / Likely Benign	yes	7号染色体p11.2处重复0.3Mb区域，经查询DGV、DECIPHER、OMIM、UCSC以及PubMed公共数据库资源，该片段为多态性。
chr8:2100001-2440000_dup	Benign / Likely Benign	Benign / Likely Benign	yes	8号染色体p23.3-p23.2处重复0.34Mb区域，经查询DGV、DECIPHER、OMIM、UCSC以及PubMed公共数据库资源，该片段为多态性。
chrX:6460001-8080000_dup	VOUS	VOUS	yes	X染色体p22.31处重复1.62Mb区域，经查询DGV、DECIPHER、OMIM、UCSC以及PubMed公共数据库资源，致病性未知。
chr7:56760001-58060000_dup	VOUS	VOUS	yes	7号染色体p11.2-p11.1处重复1.3Mb区域，经查询DGV、DECIPHER、OMIM、UCSC以及PubMed公共数据库资源，致病性未知。
chr15:22740001-23060000_del	Benign / Likely Benign	Likely pathogenic	no	15号染色体q11.2处缺失0.32Mb区域，覆盖了15q11.2 recurrent region (BP1-BP2) (includes NIPA1) deletion 88.04%的区域，.。包含了NIPA1基因[OMIM:608145]29.73%的CDS区域，NIPA1基因[OMIM:608145]的突变与spastic paraplegia 6（SPG6）[OMIM:600363]相关，SPG6为常染色体显性遗传，该患者主要表现为下肢痉挛，括约肌障碍等。有文献报道，9例患者检测到15q11.2(chr15:20300000-20640000,hg18)区域缺失，其中多例患者的共同临床表征为运动和语言发育迟缓，先天性畸形，行为问题（包括注意缺陷多动障碍、自闭症、强迫症）等[pmid:19328872]；该区域缺失患者临床表型多样且存在外显不全的情况[pmid:25689425]…
chr21:18920001-21460000_dup2	VOUS	VOUS	yes	21号染色体q21.1处重复2.54Mb区域，经查询DGV、DECIPHER、OMIM、UCSC以及PubMed公共数据库资源，致病性未知。
chr12:33600001-34020000_dup	Benign / Likely Benign	Benign / Likely Benign	yes	12号染色体p11.1处重复0.42Mb区域，经查询DGV、DECIPHER、OMIM、UCSC以及PubMed公共数据库资源，该片段为多态性。
chr14:22560001-22940000_del	Benign / Likely Benign	Benign / Likely Benign	yes	14号染色体q11.2处缺失0.38Mb区域，经查询DGV、DECIPHER、OMIM、UCSC以及PubMed公共数据库资源，该片段为多态性。
chr6:86820001-87480000_dup	Benign / Likely Benign	Benign / Likely Benign	yes	6号染色体q14.3处重复0.66Mb区域，经查询DGV、DECIPHER、OMIM、UCSC以及PubMed公共数据库资源，该片段为多态性。
chr7:62040001-62640000_dup	Benign / Likely Benign	Benign / Likely Benign	yes	7号染色体q11.21处重复0.6Mb区域，经查询DGV、DECIPHER、OMIM、UCSC以及PubMed公共数据库资源，该片段为多态性。
chr3:95560001-97420000_dup	VOUS	VOUS	yes	3号染色体q11.2处重复1.86Mb区域，经查询DGV、DECIPHER、OMIM、UCSC以及PubMed公共数据库资源，致病性未知。
chr18:1220001-3420000_del	VOUS	VOUS	yes	18号染色体p11.32-p11.31处缺失2.2Mb区域，经查询DGV、DECIPHER、OMIM、UCSC以及PubMed公共数据库资源，致病性未知。
chr9:200001-15420000_del	Pathogenic	Pathogenic	yes	9号染色体p24.3-p22.3处缺失15.22Mb区域，覆盖了Mental retardation, autosomal dominant 2 97.89%的区域，Mental retardation, autosomal dominant 2, 614113 (4), Autosomal dominant；覆盖了Chromosome 9p24.3 deletion syndrome 91.32%的区域，46XY sex reversal 4, 154230 (4)。包含了单倍剂量敏感基因：DMRT1。包含了DOCK8基因[OMIM:611432]100.00%的CDS区域，DOCK8基因[OMIM:611432]，该基因的突变与 hyper-IgE recurrent infection syndrome [OMIM:243700]相关，hyper-IgE recurrent inf…
chr16:28480001-29340000_del	Pathogenic	Pathogenic	yes	16号染色体p11.2处缺失0.86Mb区域，覆盖了CHROMOSOME 16p11.2 DELETION SYNDROME, 220-KB 100.00%的区域，.。包含了单倍剂量敏感基因：SH2B1。包含了CLN3基因[OMIM:607042]100.00%的CDS区域，CLN3基因[OMIM:607042]的突变与 neuronal ceroid lipofuscinosis-3(CLN3)[OMIM:204200]相关，neuronal ceroid lipofuscinosis-3为常染色体隐性遗传，患者主要表现为视力丧失，视网膜色素变性，向心性肥厚性心肌病，智力障碍，痴呆，构音障碍，脑萎缩等；包含了TUFM基因[OMIM:602389]100.00%的CDS区域，TUFM基因[OMIM:602389]，该基因的突变与combined oxidative phosphoryla…
chr15:51360001-51760000_dup	Benign / Likely Benign	Benign / Likely Benign	yes	15号染色体q21.2处重复0.4Mb区域，经查询DGV、DECIPHER、OMIM、UCSC以及PubMed公共数据库资源，该片段为多态性。
chr15:32080001-32500000_dup	Benign / Likely Benign	VOUS	no	15号染色体q13.3处重复0.42Mb区域，经查询DGV、DECIPHER、OMIM、UCSC以及PubMed公共数据库资源，致病性未知。
chr7:14580001-15800000_dup	VOUS	VOUS	yes	7号染色体p21.2处重复1.22Mb区域，经查询DGV、DECIPHER、OMIM、UCSC以及PubMed公共数据库资源，致病性未知。
chr4:189420001-190940000_del	VOUS	Likely pathogenic	no	4号染色体q35.2处缺失1.52Mb区域，有文献报道，1例4q35.2缺失患者的主要临床表征为轻度智力障碍[pmid:17492636]；1例4q35.2缺失患者主要的临床表征为双侧多囊性肾发育不良等[pmid:26932690]。
chrX:148760001-149160000_dup	VOUS	Benign / Likely Benign	no	X染色体q28处重复0.4Mb区域，经查询DGV、DECIPHER、OMIM、UCSC以及PubMed公共数据库资源，该片段为多态性。
chr2:360001-840000_dup	Benign / Likely Benign	Benign / Likely Benign	yes	2号染色体p25.3处重复0.48Mb区域，经查询DGV、DECIPHER、OMIM、UCSC以及PubMed公共数据库资源，该片段为多态性。
chr3:60001-4660000_del	Pathogenic	Pathogenic	yes	3号染色体p26.3-p26.1处缺失4.6Mb区域，包含了TRNT1基因[OMIM:612907]100.00%的CDS区域，TRNT1基因[OMIM:612907]，该基因的纯合或复合杂合突变与Sideroblastic anemia with B-cell immunodeficiency，periodic fevers，and developmental delay (SIFD)[OMIM:616084]相关，SIFD为常染色体隐性遗传，患者主要临床表征为精神运动发育迟缓，张力减退，进行性免疫缺陷，一些患者表现出生长迟缓、心肌病、共济失调、癫痫、脑萎缩、感音神经性耳聋等；包含了SUMF1基因[OMIM:607939]100.00%的CDS区域，SUMF1基因[OMIM:607939]，该基因的突变与MULTIPLE SULFATASE DEFICIENCY (MSD)[OMIM:…
chr7:66440001-67020000_dup	VOUS	VOUS	yes	7号染色体q11.21-q11.22处重复0.58Mb区域，经查询DGV、DECIPHER、OMIM、UCSC以及PubMed公共数据库资源，致病性未知。
chr17:58100001-60260000_del	Likely pathogenic	Pathogenic	no	17号染色体q23.1-q23.2处缺失2.16Mb区域，覆盖了17q23.1q23.2 recurrent region (includes TBX2, TBX4) deletion 99.27%的区域，.；覆盖了Chromosome 17q23.1-q23.2 deletion syndrome 60.00%的区域，Chromosome 17q23.1-q23.2 deletion syndrome[OMIM:613355]综合征患者主要表现为轻度至中度发育迟缓，产后生长发育迟缓，轻度面部畸形，小头畸形，手足畸形，房间隔缺损，二叶主动脉瓣，部分患者还表现出肌肉骨骼异常（骨化缺陷，髌骨发育不良）等。包含了单倍剂量敏感基因：BRIP1。有文献报道，1例17q23.1-q23.2（chr17:58121080–60118579）缺失患者主要的临床表征为轻度发育迟缓，言语迟缓，感觉神经性听力…
chr4:151960001-152500000_dup	VOUS	VOUS	yes	4号染色体q31.3处重复0.54Mb区域，经查询DGV、DECIPHER、OMIM、UCSC以及PubMed公共数据库资源，致病性未知。
chr14:22500001-22940000_del	Benign / Likely Benign	Benign / Likely Benign	yes	14号染色体q11.2处缺失0.44Mb区域，经查询DGV、DECIPHER、OMIM、UCSC以及PubMed公共数据库资源，该片段为多态性。
chr13:94760001-97580000_del	Likely pathogenic	Pathogenic	no	13号染色体q31.3-q32.1处缺失2.82Mb区域，覆盖了Microcoria, congenital (chromosome 13q32 deletion syndrome) 37.73%的区域，Microcoria, congenital, 156600 (4), Autosomal dominant。包含了GPC6基因[OMIM:604404]25.13%的CDS区域，GPC6基因[OMIM:604404]的突变与 omodysplasia-1 (OMOD1)[OMIM:258315]相关，OMOD1为常染色体隐性遗传，主要临床表征为小肢发育不良，特殊面容，智力障碍以及先天性心脏缺陷等；包含了TGDS基因[OMIM:616146]100.00%的CDS区域，TGDS基因[OMIM:616146]，MICROCORIA， CONGENITAL[OMIM:156600]是由该区域…
chr2:13540001-14360000_dup	VOUS	VOUS	yes	2号染色体p24.3处重复0.82Mb区域，经查询DGV、DECIPHER、OMIM、UCSC以及PubMed公共数据库资源，致病性未知。
chr2:300001-800000_dup	Benign / Likely Benign	Benign / Likely Benign	yes	2号染色体p25.3处重复0.5Mb区域，经查询DGV、DECIPHER、OMIM、UCSC以及PubMed公共数据库资源，该片段为多态性。
chr6:62180001-62940000_dup	Benign / Likely Benign	Benign / Likely Benign	yes	6号染色体q11.1处重复0.76Mb区域，经查询DGV、DECIPHER、OMIM、UCSC以及PubMed公共数据库资源，该片段为多态性。
chr5:45340001-46420000_dup	VOUS	VOUS	yes	5号染色体p12-p11处重复1.08Mb区域，经查询DGV、DECIPHER、OMIM、UCSC以及PubMed公共数据库资源，致病性未知。
chr6:76100001-76720000_dup	VOUS	VOUS	yes	6号染色体q14.1处重复0.62Mb区域，经查询DGV、DECIPHER、OMIM、UCSC以及PubMed公共数据库资源，致病性未知。
chr1:85380001-85620000_dup	VOUS	VOUS	yes	1号染色体p22.3处重复0.24Mb区域，经查询DGV、DECIPHER、OMIM、UCSC以及PubMed公共数据库资源，致病性未知。
chr1:246440001-246680000_del	VOUS	VOUS	yes	1号染色体q44处缺失0.24Mb区域，经查询DGV、DECIPHER、OMIM、UCSC以及PubMed公共数据库资源，致病性未知。
chr10:126520001-135440000_del	Pathogenic	Pathogenic	yes	10号染色体q26.13-q26.3处缺失8.92Mb区域，覆盖了Chromosome 10q26 deletion syndrome 54.17%的区域，Chromosome 10q26 deletion syndrome[OMIM:609625]综合征患者主要的临床表征为特殊面容，小头畸形，隐睾，身材矮小，肌张力减退，语言发育迟缓，发育迟缓，精神发育迟滞，少数患者表现出动脉导管未闭，房间隔缺损，膀胱输尿管反流等。包含了UROS基因[OMIM:606938]100.00%的CDS区域，UROS基因[OMIM:606938]，该基因的突变与congenital erythropoietic porphyria (CEP)[OMIM:263700]相关，CEP为常染色体隐性遗传，出生时发病，患者主要表现为身材矮小，手指挛缩，骨质减少，病理性骨折，角膜瘢痕，结膜炎等；包含了EBF3基因[OM…
chr15:22740001-23100000_dup	Benign / Likely Benign	Benign / Likely Benign	yes	15号染色体q11.2处重复0.36Mb区域，经查询DGV、DECIPHER、OMIM、UCSC以及PubMed公共数据库资源，该片段为多态性。
chr7:17180001-17640000_dup	Benign / Likely Benign	Benign / Likely Benign	yes	7号染色体p21.1处重复0.46Mb区域，经查询DGV、DECIPHER、OMIM、UCSC以及PubMed公共数据库资源，该片段为多态性。
chrY:13640001-13980000_dup	VOUS	VOUS	yes	Y染色体q11.21处重复0.34Mb区域，经查询DGV、DECIPHER、OMIM、UCSC以及PubMed公共数据库资源，致病性未知。
chr7:62240001-62660000_dup	Benign / Likely Benign	Benign / Likely Benign	yes	7号染色体q11.21处重复0.42Mb区域，经查询DGV、DECIPHER、OMIM、UCSC以及PubMed公共数据库资源，该片段为多态性。
chr14:22460001-22940000_del	Benign / Likely Benign	Benign / Likely Benign	yes	14号染色体q11.2处缺失0.48Mb区域，经查询DGV、DECIPHER、OMIM、UCSC以及PubMed公共数据库资源，该片段为多态性。
chrX:32860001-33200000_del	VOUS	Pathogenic	no	X染色体p21.1处缺失0.34Mb区域，包含了单倍剂量敏感基因：DMD。有文献报道，2例dmd基因dup ex2–3患者（男性）的临床表征为dmd或bmd，2例dmd基因dup ex2患者（男性）的临床表征为dmd或bmd[pmid:19074751]。
chrY:20800001-24020000_dup	VOUS	VOUS	yes	Y染色体q11.222-q11.223处重复3.22Mb区域，经查询DGV、DECIPHER、OMIM、UCSC以及PubMed公共数据库资源，致病性未知。
chr7:88600001-89280000_dup	Benign / Likely Benign	Benign / Likely Benign	yes	7号染色体q21.13处重复0.68Mb区域，经查询DGV、DECIPHER、OMIM、UCSC以及PubMed公共数据库资源，该片段为多态性。
chr7:96800001-97420000_dup	VOUS	VOUS	yes	7号染色体q21.3处重复0.62Mb区域，经查询DGV、DECIPHER、OMIM、UCSC以及PubMed公共数据库资源，致病性未知。
chr6:83520001-83820000_dup	VOUS	VOUS	yes	6号染色体q14.1处重复0.3Mb区域，经查询DGV、DECIPHER、OMIM、UCSC以及PubMed公共数据库资源，致病性未知。
chr5:20080001-20980000_dup	VOUS	VOUS	yes	5号染色体p14.3处重复0.9Mb区域，经查询DGV、DECIPHER、OMIM、UCSC以及PubMed公共数据库资源，致病性未知。
chr7:62040001-63300000_dup	VOUS	VOUS	yes	7号染色体q11.21处重复1.26Mb区域，经查询DGV、DECIPHER、OMIM、UCSC以及PubMed公共数据库资源，致病性未知。
chr2:1-240000_del	VOUS	VOUS	yes	2号染色体p25.3处缺失0.24Mb区域，经查询DGV、DECIPHER、OMIM、UCSC以及PubMed公共数据库资源，致病性未知。
chrY:14440001-15140000_del	Pathogenic	Pathogenic	yes	Y染色体q11.21-q11.221处缺失0.7Mb区域，覆盖了AZFa 87.27%的区域，AZFa综合征患者主要表现为青春期精子发生阻滞，75%的患者表现为病理上的唯支持细胞综合征ⅰ型（无精原细胞出现），生精上皮细胞缺乏及临床上的小睾丸症，25%的患者表现为严重少精子症，azfa区存在多个大片段缺失时，呈现同样的严重表型。。包含了USP9Y基因[OMIM:400005]100.00%的CDS区域，USP9Y基因[OMIM:400005]，该基因的突变与nonobstructive spermatogenic failure[OMIM:415000]相关，nonobstructive spermatogenic failure为Y染色体连锁遗传，患者主要表现为精子缺乏等。
chr6:162760001-163060000_dup	Benign / Likely Benign	Benign / Likely Benign	yes	6号染色体q26处重复0.3Mb区域，经查询DGV、DECIPHER、OMIM、UCSC以及PubMed公共数据库资源，该片段为多态性。
chr2:121340001-121740000_dup	Benign / Likely Benign	Benign / Likely Benign	yes	2号染色体q14.2处重复0.4Mb区域，经查询DGV、DECIPHER、OMIM、UCSC以及PubMed公共数据库资源，该片段为多态性。
chr6:5260001-5460000_del	VOUS	VOUS	yes	6号染色体p25.1处缺失0.2Mb区域，经查询DGV、DECIPHER、OMIM、UCSC以及PubMed公共数据库资源，致病性未知。
chr14:22420001-22960000_del	Benign / Likely Benign	Benign / Likely Benign	yes	14号染色体q11.2处缺失0.54Mb区域，经查询DGV、DECIPHER、OMIM、UCSC以及PubMed公共数据库资源，该片段为多态性。
chr6:160001-5740000_del	Pathogenic	Pathogenic	yes	6号染色体p25.3-p25.1处缺失5.58Mb区域，覆盖了Chromosome 6pter-p24 deletion syndrome 41.83%的区域，chromosome 6pter-p24 deletion syndrome[omim:612582]综合征患者主要的临床表征为发育迟缓，肌张力减退，轻度智力障碍，四肢畸形（摇摆椅状足，爪形脚趾，并趾，双手第五指屈指等），听力损失以及其他器官异常（视觉、心脏及颅面部）等。包含了单倍剂量敏感基因：FOXC1。包含了FOXC1基因[OMIM:601090]100.00%的CDS区域，FOXC1[OMIM:601090]基因的突变与AXENFELD-RIEGER SYNDROME， TYPE 3(RIEG3)[OMIM:602482]相关，RIEG3为常染色体显性遗传，患者主要表现为听力损失，感音神经性耳聋，虹膜发育不全，心房中隔缺损等…
chr3:17480001-18020000_dup	VOUS	VOUS	yes	3号染色体p24.3处重复0.54Mb区域，经查询DGV、DECIPHER、OMIM、UCSC以及PubMed公共数据库资源，致病性未知。
chr14:53460001-56860000_dup	VOUS	VOUS	yes	14号染色体q22.1-q22.3处重复3.4Mb区域，经查询DGV、DECIPHER、OMIM、UCSC以及PubMed公共数据库资源，致病性未知。
chr6:94580001-95700000_dup2	VOUS	VOUS	yes	6号染色体q16.1处重复1.12Mb区域，经查询DGV、DECIPHER、OMIM、UCSC以及PubMed公共数据库资源，致病性未知。
chr14:22520001-22980000_del	Benign / Likely Benign	Benign / Likely Benign	yes	14号染色体q11.2处缺失0.46Mb区域，经查询DGV、DECIPHER、OMIM、UCSC以及PubMed公共数据库资源，该片段为多态性。
chr14:22500001-22980000_del	Benign / Likely Benign	Benign / Likely Benign	yes	14号染色体q11.2处缺失0.48Mb区域，经查询DGV、DECIPHER、OMIM、UCSC以及PubMed公共数据库资源，该片段为多态性。
chr12:37980001-38400000_dup	Benign / Likely Benign	Benign / Likely Benign	yes	12号染色体q11-q12处重复0.42Mb区域，经查询DGV、DECIPHER、OMIM、UCSC以及PubMed公共数据库资源，该片段为多态性。
chr20:14700000-15040000_del	VOUS	VOUS	yes	20号染色体p12.1处缺失0.34Mb区域，经查询DGV、DECIPHER、OMIM、UCSC以及PubMed公共数据库资源，致病性未知。
chr21:41360001-48100000_dup	Likely pathogenic	Likely pathogenic	yes	21号染色体q22.2-q22.3处重复6.74Mb区域，覆盖了Down syndrome chromosome region 99.64%的区域，Down's Syndrome的关键区域，该综合征患者通常表现为智力低下，特殊面容以及先天性器官畸形（包括心脏、胃肠道等)[OMIM:190685]。包含了CBS基因[OMIM:613381]100.00%的CDS区域，CBS基因[OMIM:613381]的突变与homocystinuria with or without response to pyridoxine[OMIM:236200]相关，homocystinuria with or without response to pyridoxine为常染色体隐性遗传，患者主要表现为智力障碍，癫痫，骨骼异常（类似马凡综合征），高胱氨酸尿症，血栓栓塞，心肌梗死等；包含了SIK1基因[OMIM…
chr13:23520001-23820000_dup	Benign / Likely Benign	Benign / Likely Benign	yes	13号染色体q12.12处重复0.3Mb区域，经查询DGV、DECIPHER、OMIM、UCSC以及PubMed公共数据库资源，该片段为多态性。
chr12:47020001-50520000_dup	VOUS	VOUS	yes	12号染色体q13.11-q13.12处重复3.5Mb区域，经查询DGV、DECIPHER、OMIM、UCSC以及PubMed公共数据库资源，致病性未知。
chr17:34800001-36460000_del	Pathogenic	Pathogenic	yes	17号染色体q12处缺失1.66Mb区域，覆盖了CHROMOSOME 17q12 DELETION SYNDROME 100.00%的区域，.；覆盖了RCAD (renal cysts and diabetes) 100.00%的区域，RCAD(renal cysts and diabetes)综合征患者通常在10至40岁时患糖尿病，大多数患者对于胰岛素治疗反应相当快速，胰岛结构异常（如萎缩或发育不全）患者大约占10%，外分泌功能障碍患者大约占6%，肾功能障碍通常早期发生并且高度可变，包括肾囊肿、肾发育不良、单肾发育不全、肾集合系统畸形、发育不全的肾小球肾炎肾病，以及（极少见）Fanconi综合征或肾嫌色细胞癌，一半的患者肾功能受损，12%的患者患终末期肾功能衰竭，也有报道称，男性和女性患者生殖道异常（男性表现为尿道下裂、精子活力不足、囊肿、输精管闭锁，女性表现为阴道发育不全、残角子宫、…
chr3:5320001-6840000_dup	VOUS	VOUS	yes	3号染色体p26.1处重复1.52Mb区域，经查询DGV、DECIPHER、OMIM、UCSC以及PubMed公共数据库资源，致病性未知。
chr14:22540001-22960000_del	Benign / Likely Benign	Benign / Likely Benign	yes	14号染色体q11.2处缺失0.42Mb区域，经查询DGV、DECIPHER、OMIM、UCSC以及PubMed公共数据库资源，该片段为多态性。
chr8:2320001-2800000_dup	Benign / Likely Benign	Benign / Likely Benign	yes	8号染色体p23.2处重复0.48Mb区域，经查询DGV、DECIPHER、OMIM、UCSC以及PubMed公共数据库资源，该片段为多态性。
chr17:1-14240000_del	Pathogenic	Pathogenic	yes	17号染色体p13.3-p12处缺失14.24Mb区域，覆盖了Miller-Dieker syndrome (MDS) 100.00%的区域，Miller-Dieker syndrome (MDS)主要临床表征为胎儿宫内发育迟缓，中枢神经系统发育异常（无脑回畸形，巨脑回畸形，早期肌张力减退，晚期肌张力亢进，运动发育迟缓，精神发育迟滞，去大脑僵直，痉挛，癫痫，胼胝体发育不全，中脑钙化等），小头畸形，面部畸形（眉间和额缝合皮肤起皱纹，枕骨突出，额头窄小，睑裂下斜，鼻孔上翻，鼻子和下颌小），先天性心脏缺陷，多指，通贯掌纹，男性外生殖器发育不全，癫痫通常在出生后6个月内发作，有的甚至发生在刚出生，通常，大脑皮层越光滑，相关症状越严重，患者预期寿命严重减少，常在幼儿期死亡，Chromosome 17p13.1 deletion syndrome患者主要临床表征为肌张力减退，面部畸形（鼻梁突出，高拱…
chr4:40001-32500000_del	Pathogenic	Pathogenic	yes	4号染色体p16.3-p15.1处缺失32.46Mb区域，覆盖了WOLF-HIRSCHHORN SYNDROME; WHS 100.00%的区域，.；覆盖了Wolf-Hirschhorn syndrome 100.00%的区域，Wolf-Hirschhorn syndrome综合征具有一定的临床变异性，超过75%的患者表现出特殊面容（宽鼻桥一直持续到前额（青春期后变得不明显）、内眦赘皮、短人中、小颌畸形等），胎儿宫内发育迟缓和出生后发育迟缓，智力障碍（约1/3为轻度到中度），肌张力低下（主要是下肢），肌肉容积下降，癫痫或特殊脑电图改变，喂养困难，50%~75%的患者表现出皮肤改变（血管瘤或皮肤干燥），骨骼异常，颅面部不对称，上睑下垂，牙齿异常，抗体缺乏，25%~50%的患者表现出听力缺陷，心脏畸形，眼或视神经异常，唇裂或腭裂，泌尿生殖道畸形，脑结构异常，刻板动作，少于25%的患者表现出肝…
chr16:29640001-30240000_dup	Likely pathogenic	Pathogenic	no	16号染色体p11.2处重复0.6Mb区域，覆盖了CHROMOSOME 16p11.2 DUPLICATION SYNDROME 100.00%的区域，.；覆盖了16p11.2 microduplication syndrome 94.41%的区域，16p11.2 microduplication syndrome综合征存在外显不全的情况[PMID:19914906]，患者表型具有高度的异质性，主要表现为特殊面容，发育迟缓，语言发育延迟，认知障碍，智力障碍，患者患注意力缺陷多动障碍发病率增高，孤独症谱系障碍易感性增加，部分患者还可能表现为体重低，头部略小，少数患者表现出癫痫，先天性膈疝，肾脏和泌尿道畸形，手指和脚趾细长等，此外，患者出现其他精神健康问题（包括精神分裂症、焦虑、抑郁）的风险增加。包含了KIF22基因[OMIM:603213]100.00%的CDS区域，KIF22基因的突变与…
chr7:17180001-17680000_dup	Benign / Likely Benign	Benign / Likely Benign	yes	7号染色体p21.1处重复0.5Mb区域，经查询DGV、DECIPHER、OMIM、UCSC以及PubMed公共数据库资源，该片段为多态性。
chr2:107620001-108000000_del	Benign / Likely Benign	Benign / Likely Benign	yes	2号染色体q12.3处缺失0.38Mb区域，经查询DGV、DECIPHER、OMIM、UCSC以及PubMed公共数据库资源，该片段为多态性。
chr7:133760001-134160000_dup	Benign / Likely Benign	Benign / Likely Benign	yes	7号染色体q33处重复0.4Mb区域，经查询DGV、DECIPHER、OMIM、UCSC以及PubMed公共数据库资源，该片段为多态性。
chr2:154220001-155440000_del	VOUS	VOUS	yes	2号染色体q23.3-q24.1处缺失1.22Mb区域，经查询DGV、DECIPHER、OMIM、UCSC以及PubMed公共数据库资源，致病性未知。
chr15:32060001-32920000_dup	Benign / Likely Benign	Likely pathogenic	no	15号染色体q13.3处重复0.86Mb区域，有文献报道，1例15q13.3重复患者(patient 64)主要的临床表征为中度发育迟缓[pmid:20506139]；该区域重复（包含chrna7基因）异常表征的外显率比其他大多数基因组疾病的低[pmid:21841781]；1例15q13.3重复患者主要的临床表征为腭裂，轻度脑积水，智力障碍，巨头畸形，身材矮小，四肢短小，听力损失，语言障碍等，其父携带此重复片段，无明显的临床表征，1例15q13.3重复患者主要的临床表征为腭裂[pmid:28503599]。同时，DGV数据库查询到正常人携带此重复片段的记录。
chrX:6620001-7760000_del	Likely pathogenic	Pathogenic	no	X染色体p22.31处缺失1.14Mb区域，覆盖了ICHTHYOSIS, X-LINKED; XLI 68.30%的区域，.；覆盖了Steroid sulphatase deficiency (STS) 67.96%的区域，Steroid sulphatase deficiency (STS)是一种x连锁隐性遗传的表皮脂类代谢异常疾病，也称为x染色体连锁鱼鳞癣，几乎全部见于男性患者，出生时或出生不久后发病，主要临床表征为四肢、面、颈、躯干、臀部常见大面积的鳞屑，以颈、面、躯干受累最严重，皮损持续存在且不随年龄而改善，部分患者并发角膜混浊、支气管哮喘、过敏性鼻炎等，部分女性携带者在臂及胫前可见轻度鳞屑。部分携带有xp22.3处更大缺失片段（包括临近基因）的患者，可能会表现出精神发育迟滞。包含了单倍剂量敏感基因：STS。包含了STS基因[OMIM:300747]100.00%的CDS区域，(…
chr8:46880001-47320000_dup	Benign / Likely Benign	Benign / Likely Benign	yes	8号染色体q11.1处重复0.44Mb区域，经查询DGV、DECIPHER、OMIM、UCSC以及PubMed公共数据库资源，该片段为多态性。
chr11:54800001-55220000_dup	Benign / Likely Benign	Benign / Likely Benign	yes	11号染色体q11处重复0.42Mb区域，经查询DGV、DECIPHER、OMIM、UCSC以及PubMed公共数据库资源，该片段为多态性。
chrX:6480001-8100000_dup	VOUS	VOUS	yes	X染色体p22.31处重复1.62Mb区域，经查询DGV、DECIPHER、OMIM、UCSC以及PubMed公共数据库资源，致病性未知。
chr2:111400001-113100000_dup	Likely pathogenic	Pathogenic	no	2号染色体q13处重复1.7Mb区域，覆盖了2q13 recurrent region (includes BCL2L11) duplication 99.27%的区域，.。包含了MERTK基因[OMIM:604705]100.00%的CDS区域，MERTK基因[OMIM:604705]，该基因的突变与RETINITIS PIGMENTOSA 38 (RP38)[OMIM:613862]相关，RP38为常染色体隐性遗传，患者主要表现为视网膜色素变性，夜盲症，进行性视力减退，黄斑萎缩，周边视网膜萎缩等。有文献报道，1个家系中检测到3例2q11.2(96732520-98225552,hg19)重复患者，其中一个孩子的主要临床表征为智力障碍，发育迟缓，张力减退，面部异常，身材矮小，胃食管反流，喂养困难，卵圆孔未闭等，另一个孩子的主要临床表征为身材矮小，胃食管反流，喂养困难，注意力缺陷多动障碍…
chr18:62880001-78020000_del	Pathogenic	Pathogenic	yes	18号染色体q22.1-q23处缺失15.14Mb区域，包含了RTTN基因[OMIM:610436]100.00%的CDS区域，RTTN基因[OMIM:610436]，该基因的突变与POLYMICROGYRIA WITH SEIZURES(PMGYS)[OMIM:614833]相关，PMGYS为常染色体隐性遗传，患者主要表现为癫痫，中度至重度不同程度的智力障碍，小头畸形以及特殊面容等现象；包含了TSHZ1基因[OMIM:614427]100.00%的CDS区域，TSHZ1基因[OMIM:614427]，该基因的单倍剂量不足可导致Congenital aural atresia (CAA)[OMIM:607842][PMID:22152683]，CAA为常染色体显性遗传，患者主要临床表征为双侧传导性听力损失，外耳道内侧完整骨闭锁（一些病人），外耳道局部发育不全最终发展为盲瘘（一些病人），鼓…
chr7:64680001-65180000_del	Benign / Likely Benign	Benign / Likely Benign	yes	7号染色体q11.21处缺失0.5Mb区域，经查询DGV、DECIPHER、OMIM、UCSC以及PubMed公共数据库资源，该片段为多态性。
chr1:18000001-18520000_dup	Benign / Likely Benign	Benign / Likely Benign	yes	1号染色体p36.13处重复0.52Mb区域，经查询DGV、DECIPHER、OMIM、UCSC以及PubMed公共数据库资源，该片段为多态性。
chrY:17600001-21260000_del	VOUS	VOUS	yes	Y染色体q11.221-q11.222处缺失3.66Mb区域，经查询DGV、DECIPHER、OMIM、UCSC以及PubMed公共数据库资源，致病性未知。
chrX:6440001-8060000_del	Likely pathogenic	Pathogenic	no	X染色体p22.31处缺失1.62Mb区域，覆盖了ICHTHYOSIS, X-LINKED; XLI 96.11%的区域，.；覆盖了Steroid sulphatase deficiency (STS) 95.64%的区域，Steroid sulphatase deficiency (STS)是一种x连锁隐性遗传的表皮脂类代谢异常疾病，也称为x染色体连锁鱼鳞癣，几乎全部见于男性患者，出生时或出生不久后发病，主要临床表征为四肢、面、颈、躯干、臀部常见大面积的鳞屑，以颈、面、躯干受累最严重，皮损持续存在且不随年龄而改善，部分患者并发角膜混浊、支气管哮喘、过敏性鼻炎等，部分女性携带者在臂及胫前可见轻度鳞屑。部分携带有xp22.3处更大缺失片段（包括临近基因）的患者，可能会表现出精神发育迟滞。包含了单倍剂量敏感基因：STS。包含了STS基因[OMIM:300747]100.00%的CDS区域，(…
chr18:7240001-7620000_dup	Benign / Likely Benign	Benign / Likely Benign	yes	18号染色体p11.23处重复0.38Mb区域，经查询DGV、DECIPHER、OMIM、UCSC以及PubMed公共数据库资源，该片段为多态性。
chr12:37980001-38420000_dup	Benign / Likely Benign	Benign / Likely Benign	yes	12号染色体q11-q12处重复0.44Mb区域，经查询DGV、DECIPHER、OMIM、UCSC以及PubMed公共数据库资源，该片段为多态性。
chr7:75180001-75480000_dup	Benign / Likely Benign	Benign / Likely Benign	yes	7号染色体q11.23处重复0.3Mb区域，经查询DGV、DECIPHER、OMIM、UCSC以及PubMed公共数据库资源，该片段为多态性。
chr7:111800001-112340000_dup	Benign / Likely Benign	Benign / Likely Benign	yes	7号染色体q31.1处重复0.54Mb区域，经查询DGV、DECIPHER、OMIM、UCSC以及PubMed公共数据库资源，该片段为多态性。
chrX:32240001-32460000_del	Likely pathogenic	Pathogenic	no	X染色体p21.1处缺失0.22Mb区域，包含了单倍剂量敏感基因：DMD。有文献报道，1例dmd基因dup ex3–5患者（性别未知）的临床表征为dmd，1例dmd基因dup ex3患者（性别未知）的临床表征为bmd[pmid:25482253]。
chr11:48160001-50800000_dup	VOUS	VOUS	yes	11号染色体p11.2-p11.12处重复2.64Mb区域，经查询DGV、DECIPHER、OMIM、UCSC以及PubMed公共数据库资源，致病性未知。
chr5:28200001-29320000_del	VOUS	VOUS	yes	5号染色体p14.1-p13.3处缺失1.12Mb区域，经查询DGV、DECIPHER、OMIM、UCSC以及PubMed公共数据库资源，致病性未知。
chr22:18880001-20520000_del	Likely pathogenic	Pathogenic	no	22号染色体q11.21处缺失1.64Mb区域，覆盖了DIGEORGE SYNDROME; DGS (proximal, A-B) 100.00%的区域，.；覆盖了DIGEORGE SYNDROME; DGS (proximal, A-D) 62.96%的区域，.；覆盖了22q11 deletion syndrome (Velocardiofacial / DiGeorge syndrome) 61.83%的区域，22q11 deletion syndrome (Velocardiofacial / DiGeorge syndrome)综合征表型几乎涉及机体各个部分，即使同一家系的患者也具有表型异质性，其患者常见的症状和体征包括先天性心脏病、腭裂及其他特殊面容，免疫缺陷和自身免疫病也比较多见，其他包括呼吸问题、肾脏功能异常、低血钙症（可导致癫痫发作）、血小板减少、喂养困难、胃肠道问题、听…
chr5:165540001-166580000_del	VOUS	VOUS	yes	5号染色体q34处缺失1.04Mb区域，经查询DGV、DECIPHER、OMIM、UCSC以及PubMed公共数据库资源，致病性未知。
chr4:82460001-83520000_dup	VOUS	VOUS	yes	4号染色体q21.22处重复1.06Mb区域，经查询DGV、DECIPHER、OMIM、UCSC以及PubMed公共数据库资源，致病性未知。
chr18:64060001-64520000_del	Benign / Likely Benign	Benign / Likely Benign	yes	18号染色体q22.1处缺失0.46Mb区域，经查询DGV、DECIPHER、OMIM、UCSC以及PubMed公共数据库资源，该片段为多态性。
chr2:178560001-198700000_dup	VOUS	VOUS	yes	2号染色体q31.2-q33.1处重复20.14Mb区域，经查询DGV、DECIPHER、OMIM、UCSC以及PubMed公共数据库资源，致病性未知。
chr8:4460001-4920000_dup	Benign / Likely Benign	Benign / Likely Benign	yes	8号染色体p23.2处重复0.46Mb区域，经查询DGV、DECIPHER、OMIM、UCSC以及PubMed公共数据库资源，该片段为多态性。
chr1:203200001-203520000_del	VOUS	VOUS	yes	1号染色体q32.1处缺失0.32Mb区域，经查询DGV、DECIPHER、OMIM、UCSC以及PubMed公共数据库资源，致病性未知。
chr12:37980001-38560000_dup	Benign / Likely Benign	Benign / Likely Benign	yes	12号染色体q11-q12处重复0.58Mb区域，经查询DGV、DECIPHER、OMIM、UCSC以及PubMed公共数据库资源，该片段为多态性。
chr7:62140001-62840000_dup	Benign / Likely Benign	Benign / Likely Benign	yes	7号染色体q11.21处重复0.7Mb区域，经查询DGV、DECIPHER、OMIM、UCSC以及PubMed公共数据库资源，该片段为多态性。
chr8:2320001-2760000_dup	Benign / Likely Benign	Benign / Likely Benign	yes	8号染色体p23.2处重复0.44Mb区域，经查询DGV、DECIPHER、OMIM、UCSC以及PubMed公共数据库资源，该片段为多态性。
chr2:131000001-131480000_dup	Benign / Likely Benign	Benign / Likely Benign	yes	2号染色体q21.1处重复0.48Mb区域，经查询DGV、DECIPHER、OMIM、UCSC以及PubMed公共数据库资源，该片段为多态性。
chr14:22520001-22940000_del	Benign / Likely Benign	Benign / Likely Benign	yes	14号染色体q11.2处缺失0.42Mb区域，经查询DGV、DECIPHER、OMIM、UCSC以及PubMed公共数据库资源，该片段为多态性。
chr22:21060001-21460000_del	VOUS	Likely pathogenic	no	22号染色体q11.21处缺失0.4Mb区域，覆盖了22q11.2 recurrent region (central, B/C-D) (includes CRKL) deletion 54.52%的区域，.。有文献报道，1例22q11.2(chr22:21065681-21461951,hg19)缺失患者主要的临床表征为腹股沟疝，隐睾，肾缺如，特殊面容等，1例22q11.2(chr22:21060359-21461607,hg19)缺失患者主要的临床表征为重度运动和认知障碍，脊柱裂，脊柱侧弯，巨头畸形，脑积水，小脑发育不全，特殊面容等，其母亲携带此缺失片段，无明显的临床表征[pmid:25123976]。同时，DGV数据库查询到正常人携带此缺失片段的记录。
chr22:23820001-25060000_dup	VOUS	VOUS	yes	22号染色体q11.23处重复1.24Mb区域，经查询DGV、DECIPHER、OMIM、UCSC以及PubMed公共数据库资源，致病性未知。
chr8:160001-6880000_del	Pathogenic	Pathogenic	yes	8号染色体p23.3-p23.1处缺失6.72Mb区域，包含了CLN8基因[OMIM:607837]100.00%的CDS区域，CLN8基因[OMIM:607837]，该基因的突变与EPILEPSY， PROGRESSIVE， WITH MENTAL RETARDATION(EPMR)[OMIM:610003]相关，EPMR为常染色体隐性遗传，患者主要表现为癫痫，发育缓慢，共济失调，言语困难以及脑萎缩等现象；包含了ARHGEF10基因[OMIM:608136]100.00%的CDS区域，ARHGEF10基因[OMIM:608136]的突变与Slowed nerve conduction velocity (SNCV)[OMIM:608236]相关，SNCV为常染色体显性遗传，患者（成人）主要表现为神经传导速度慢，腓骨肌轻度无力，下肢远端反射消失等，一般患者无明显临床症状；包含了MCPH1…
chrX:105600001-105760000_dup	VOUS	Benign / Likely Benign	no	X染色体q22.3处重复0.16Mb区域，经查询DGV、DECIPHER、OMIM、UCSC以及PubMed公共数据库资源，该片段为多态性。
chr2:153860001-154160000_del	Benign / Likely Benign	Benign / Likely Benign	yes	2号染色体q23.3处缺失0.3Mb区域，经查询DGV、DECIPHER、OMIM、UCSC以及PubMed公共数据库资源，该片段为多态性。
chrX:6460001-8120000_del	Pathogenic	Pathogenic	yes	X染色体p22.31处缺失1.66Mb区域，覆盖了ICHTHYOSIS, X-LINKED; XLI 99.45%的区域，.；覆盖了Steroid sulphatase deficiency (STS) 98.96%的区域，Steroid sulphatase deficiency (STS)是一种x连锁隐性遗传的表皮脂类代谢异常疾病，也称为x染色体连锁鱼鳞癣，几乎全部见于男性患者，出生时或出生不久后发病，主要临床表征为四肢、面、颈、躯干、臀部常见大面积的鳞屑，以颈、面、躯干受累最严重，皮损持续存在且不随年龄而改善，部分患者并发角膜混浊、支气管哮喘、过敏性鼻炎等，部分女性携带者在臂及胫前可见轻度鳞屑。部分携带有xp22.3处更大缺失片段（包括临近基因）的患者，可能会表现出精神发育迟滞。包含了单倍剂量敏感基因：STS。包含了STS基因[OMIM:300747]100.00%的CDS区域，(…
chr21:25140001-26280000_dup	VOUS	VOUS	yes	21号染色体q21.2处重复1.14Mb区域，经查询DGV、DECIPHER、OMIM、UCSC以及PubMed公共数据库资源，致病性未知。
chr11:23420001-24680000_del	VOUS	VOUS	yes	11号染色体p14.3处缺失1.26Mb区域，经查询DGV、DECIPHER、OMIM、UCSC以及PubMed公共数据库资源，致病性未知。
chr2:13640001-14300000_dup	Benign / Likely Benign	Benign / Likely Benign	yes	2号染色体p24.3处重复0.66Mb区域，经查询DGV、DECIPHER、OMIM、UCSC以及PubMed公共数据库资源，该片段为多态性。
chr14:22520001-22980000_del	Benign / Likely Benign	Benign / Likely Benign	yes	14号染色体q11.2处缺失0.46Mb区域，经查询DGV、DECIPHER、OMIM、UCSC以及PubMed公共数据库资源，该片段为多态性。
chr14:22540001-22960000_del	Benign / Likely Benign	Benign / Likely Benign	yes	14号染色体q11.2处缺失0.42Mb区域，经查询DGV、DECIPHER、OMIM、UCSC以及PubMed公共数据库资源，该片段为多态性。
chr12:121060001-121480000_dup	Benign / Likely Benign	Benign / Likely Benign	yes	12号染色体q24.31处重复0.42Mb区域，经查询DGV、DECIPHER、OMIM、UCSC以及PubMed公共数据库资源，该片段为多态性。
chr16:15540001-18500000_dup	Likely pathogenic	Likely pathogenic	yes	16号染色体p13.11-p12.3处重复2.96Mb区域，覆盖了16p13.11 recurrent region (includes MYH11) duplication 96.38%的区域，.；覆盖了16p13.11 recurrent microduplication (neurocognitive disorder susceptibility locus) 63.11%的区域，16p13.11 recurrent microduplication (neurocognitive disorder susceptibility locus)综合征所在重复区域为神经认知障碍(自闭症，智力障碍，多发性先天畸形）易感区，患者可能表现为运动和语言功能发育迟缓，学习障碍，注意缺陷多动障碍，攻击性和破坏性行为，社会交往障碍，孤独症谱系障碍，心脏和主动脉畸形，法洛四联症，大血管转位，主动脉狭…
chr14:22620001-22940000_del	Benign / Likely Benign	Benign / Likely Benign	yes	14号染色体q11.2处缺失0.32Mb区域，经查询DGV、DECIPHER、OMIM、UCSC以及PubMed公共数据库资源，该片段为多态性。
chr6:160001-21540000_del	Pathogenic	Pathogenic	yes	6号染色体p25.3-p22.3处缺失21.38Mb区域，覆盖了Chromosome 6pter-p24 deletion syndrome 99.25%的区域，chromosome 6pter-p24 deletion syndrome[omim:612582]综合征患者主要的临床表征为发育迟缓，肌张力减退，轻度智力障碍，四肢畸形（摇摆椅状足，爪形脚趾，并趾，双手第五指屈指等），听力损失以及其他器官异常（视觉、心脏及颅面部）等。包含了单倍剂量敏感基因：FOXC1。包含了FOXC1基因[OMIM:601090]100.00%的CDS区域，FOXC1[OMIM:601090]基因的突变与AXENFELD-RIEGER SYNDROME， TYPE 3(RIEG3)[OMIM:602482]相关，RIEG3为常染色体显性遗传，患者主要表现为听力损失，感音神经性耳聋，虹膜发育不全，心房中隔缺损…
chr15:22740001-23080000_dup	Benign / Likely Benign	Benign / Likely Benign	yes	15号染色体q11.2处重复0.34Mb区域，经查询DGV、DECIPHER、OMIM、UCSC以及PubMed公共数据库资源，该片段为多态性。
chr18:7100001-7580000_dup	VOUS	VOUS	yes	18号染色体p11.23处重复0.48Mb区域，经查询DGV、DECIPHER、OMIM、UCSC以及PubMed公共数据库资源，致病性未知。
chr4:186480001-190940000_del	Pathogenic	Pathogenic	yes	4号染色体q35.1-q35.2处缺失4.46Mb区域，包含了CYP4V2基因[OMIM:608614]100.00%的CDS区域，CYP4V2基因[OMIM: 608614]，该基因的突变与Bietti crystalline corneoretinal dystrophy(BCD)[OMIM: 210370]相关，BCD为常染色体隐性遗传，患者主要表现为视网膜变性，进展性夜盲症，边缘角膜营养不良等。有文献报道，1例4q35.1缺失患者的主要临床表征为巨脑室，特殊面容，心血管系统异常（肺动脉瓣狭窄，动脉导管未闭，房间隔缺损，室间隔缺损），指/趾畸形，手足异常，肌张力低下，胃食管反流，复发性鼻炎等[pmid:22847869]；1例4q35.2缺失患者的主要临床表征为轻度智力障碍[pmid:17492636]；1例4q35.2缺失患者主要的临床表征为双侧多囊性肾发育不良等[pmid:26…
chr3:860001-1220000_dup	Benign / Likely Benign	Benign / Likely Benign	yes	3号染色体p26.3处重复0.36Mb区域，经查询DGV、DECIPHER、OMIM、UCSC以及PubMed公共数据库资源，该片段为多态性。
chr1:54940001-55280000_dup	Benign / Likely Benign	Benign / Likely Benign	yes	1号染色体p32.3处重复0.34Mb区域，经查询DGV、DECIPHER、OMIM、UCSC以及PubMed公共数据库资源，该片段为多态性。
chr14:22640001-22980000_del	Benign / Likely Benign	Benign / Likely Benign	yes	14号染色体q11.2处缺失0.34Mb区域，经查询DGV、DECIPHER、OMIM、UCSC以及PubMed公共数据库资源，该片段为多态性。
chr11:90580001-92520000_dup	VOUS	VOUS	yes	11号染色体q14.3处重复1.94Mb区域，经查询DGV、DECIPHER、OMIM、UCSC以及PubMed公共数据库资源，致病性未知。
chr7:64760001-65200000_dup	Benign / Likely Benign	Benign / Likely Benign	yes	7号染色体q11.21处重复0.44Mb区域，经查询DGV、DECIPHER、OMIM、UCSC以及PubMed公共数据库资源，该片段为多态性。
chr7:3000001-3300000_dup	Benign / Likely Benign	Benign / Likely Benign	yes	7号染色体p22.2处重复0.3Mb区域，经查询DGV、DECIPHER、OMIM、UCSC以及PubMed公共数据库资源，该片段为多态性。
chr6:162760001-163060000_dup	Benign / Likely Benign	Benign / Likely Benign	yes	6号染色体q26处重复0.3Mb区域，经查询DGV、DECIPHER、OMIM、UCSC以及PubMed公共数据库资源，该片段为多态性。
chr1:234420001-234720000_dup	VOUS	VOUS	yes	1号染色体q42.2-q42.3处重复0.3Mb区域，经查询DGV、DECIPHER、OMIM、UCSC以及PubMed公共数据库资源，致病性未知。
chr5:100660001-101100000_del	Benign / Likely Benign	Benign / Likely Benign	yes	5号染色体q21.1处缺失0.44Mb区域，经查询DGV、DECIPHER、OMIM、UCSC以及PubMed公共数据库资源，该片段为多态性。
chr16:28820001-29120000_dup	Benign / Likely Benign	VOUS	no	16号染色体p11.2处重复0.3Mb区域，经查询DGV、DECIPHER、OMIM、UCSC以及PubMed公共数据库资源，致病性未知。
chr4:178120001-179840000_dup	VOUS	VOUS	yes	4号染色体q34.3处重复1.72Mb区域，经查询DGV、DECIPHER、OMIM、UCSC以及PubMed公共数据库资源，致病性未知。
chr4:62180001-63320000_dup	VOUS	VOUS	yes	4号染色体q13.1处重复1.14Mb区域，经查询DGV、DECIPHER、OMIM、UCSC以及PubMed公共数据库资源，致病性未知。
chr15:22740001-23080000_dup	Benign / Likely Benign	Benign / Likely Benign	yes	15号染色体q11.2处重复0.34Mb区域，经查询DGV、DECIPHER、OMIM、UCSC以及PubMed公共数据库资源，该片段为多态性。
chr21:37440001-38080000_dup	VOUS	VOUS	yes	21号染色体q22.12-q22.13处重复0.64Mb区域，经查询DGV、DECIPHER、OMIM、UCSC以及PubMed公共数据库资源，致病性未知。
chrY:15940001-28820000_del	Pathogenic	Pathogenic	yes	Y染色体q11.221-q12处缺失12.88Mb区域，覆盖了AZFb 100.00%的区域，Oligospermia；覆盖了AZFb+AZFc 100.00%的区域，AZFb+AZFc综合征患者主要的临床表征为男性不育，精子缺乏或严重的精子减少等[PMID:12297986]；覆盖了AZFc 100.00%的区域，AZFc综合征患者的临床表征存在异质性，不同患者的精子数量相差很大，可从无到正常，但伴随精子形态异常，睾丸组织学表现也为多样化，有些患者的表型与唯支持细胞综合征Ⅱ型相似，可见一些精原细胞呈现，但精子生成有限，有些患者可见精子发生停滞于不同阶段生精细胞，还有些患者可见一些空化的曲细精管周围围绕着一些具有精原细胞和精母细胞的曲细精管，而精母细胞发育阻滞，精子细胞发育减少甚至停止，因此，AZFc区缺失患者会出现不同亚型的无精症或少精症，此外，有少数患者会有子代，但子代中男性同样为无…
chr14:22440001-22960000_del	Benign / Likely Benign	Benign / Likely Benign	yes	14号染色体q11.2处缺失0.52Mb区域，经查询DGV、DECIPHER、OMIM、UCSC以及PubMed公共数据库资源，该片段为多态性。
chr8:3700001-5980000_dup	VOUS	VOUS	yes	8号染色体p23.2处重复2.28Mb区域，经查询DGV、DECIPHER、OMIM、UCSC以及PubMed公共数据库资源，致病性未知。
chr13:23280001-23620000_dup	Benign / Likely Benign	Benign / Likely Benign	yes	13号染色体q12.11-q12.12处重复0.34Mb区域，经查询DGV、DECIPHER、OMIM、UCSC以及PubMed公共数据库资源，该片段为多态性。
chr17:34800001-36240000_del	Pathogenic	Pathogenic	yes	17号染色体q12处缺失1.44Mb区域，覆盖了CHROMOSOME 17q12 DELETION SYNDROME 100.00%的区域，.；覆盖了RCAD (renal cysts and diabetes) 100.00%的区域，RCAD(renal cysts and diabetes)综合征患者通常在10至40岁时患糖尿病，大多数患者对于胰岛素治疗反应相当快速，胰岛结构异常（如萎缩或发育不全）患者大约占10%，外分泌功能障碍患者大约占6%，肾功能障碍通常早期发生并且高度可变，包括肾囊肿、肾发育不良、单肾发育不全、肾集合系统畸形、发育不全的肾小球肾炎肾病，以及（极少见）Fanconi综合征或肾嫌色细胞癌，一半的患者肾功能受损，12%的患者患终末期肾功能衰竭，也有报道称，男性和女性患者生殖道异常（男性表现为尿道下裂、精子活力不足、囊肿、输精管闭锁，女性表现为阴道发育不全、残角子宫、…
chr3:65980001-67180000_dup	VOUS	VOUS	yes	3号染色体p14.1处重复1.2Mb区域，经查询DGV、DECIPHER、OMIM、UCSC以及PubMed公共数据库资源，致病性未知。
chr7:158380001-158820000_dup	VOUS	VOUS	yes	7号染色体q36.3处重复0.44Mb区域，经查询DGV、DECIPHER、OMIM、UCSC以及PubMed公共数据库资源，致病性未知。
chrX:6560001-8100000_dup	VOUS	VOUS	yes	X染色体p22.31处重复1.54Mb区域，经查询DGV、DECIPHER、OMIM、UCSC以及PubMed公共数据库资源，致病性未知。
chr7:143420001-143860000_dup	Benign / Likely Benign	Benign / Likely Benign	yes	7号染色体q35处重复0.44Mb区域，经查询DGV、DECIPHER、OMIM、UCSC以及PubMed公共数据库资源，该片段为多态性。
chr3:163320001-163760000_dup	Benign / Likely Benign	Benign / Likely Benign	yes	3号染色体q26.1处重复0.44Mb区域，经查询DGV、DECIPHER、OMIM、UCSC以及PubMed公共数据库资源，该片段为多态性。
chr4:64320001-64760000_dup	Benign / Likely Benign	Benign / Likely Benign	yes	4号染色体q13.1处重复0.44Mb区域，经查询DGV、DECIPHER、OMIM、UCSC以及PubMed公共数据库资源，该片段为多态性。
chr2:195720001-196060000_dup	Benign / Likely Benign	Benign / Likely Benign	yes	2号染色体q32.3处重复0.34Mb区域，经查询DGV、DECIPHER、OMIM、UCSC以及PubMed公共数据库资源，该片段为多态性。
chr5:45560001-46420000_dup	VOUS	VOUS	yes	5号染色体p12-p11处重复0.86Mb区域，经查询DGV、DECIPHER、OMIM、UCSC以及PubMed公共数据库资源，致病性未知。
chr1:54880001-55340000_dup	Benign / Likely Benign	Benign / Likely Benign	yes	1号染色体p32.3处重复0.46Mb区域，经查询DGV、DECIPHER、OMIM、UCSC以及PubMed公共数据库资源，该片段为多态性。
chr16:34260001-35300000_dup	VOUS	VOUS	yes	16号染色体p11.2-p11.1处重复1.04Mb区域，经查询DGV、DECIPHER、OMIM、UCSC以及PubMed公共数据库资源，致病性未知。
chr22:18900001-21800000_del	Pathogenic	Pathogenic	yes	22号染色体q11.21处缺失2.9Mb区域，覆盖了DIGEORGE SYNDROME; DGS (proximal, A-B) 100.00%的区域，.；覆盖了22q11 deletion syndrome (Velocardiofacial / DiGeorge syndrome) 100.00%的区域，22q11 deletion syndrome (Velocardiofacial / DiGeorge syndrome)综合征表型几乎涉及机体各个部分，即使同一家系的患者也具有表型异质性，其患者常见的症状和体征包括先天性心脏病、腭裂及其他特殊面容，免疫缺陷和自身免疫病也比较多见，其他包括呼吸问题、肾脏功能异常、低血钙症（可导致癫痫发作）、血小板减少、喂养困难、胃肠道问题、听力缺损和轻度身材矮小等，许多患儿早期存在生长发育迟缓、语言发育迟缓和学习困难，儿童期注意力缺陷多动症和孤独症…
chrX:22780001-23000000_del	VOUS	VOUS	yes	X染色体p22.11处缺失0.22Mb区域，经查询DGV、DECIPHER、OMIM、UCSC以及PubMed公共数据库资源，致病性未知。
chrX:148280001-148780000_dup	VOUS	Benign / Likely Benign	no	X染色体q28处重复0.5Mb区域，经查询DGV、DECIPHER、OMIM、UCSC以及PubMed公共数据库资源，该片段为多态性。
chr22:18880001-21920000_dup	Pathogenic	Pathogenic	yes	22号染色体q11.21处重复3.04Mb区域，覆盖了CHROMOSOME 22q11.2 DUPLICATION SYNDROME (proximal, A-B) 100.00%的区域，.；覆盖了22q11 duplication syndrome 100.00%的区域，22q11 duplication syndrome存在外显不全的情况，该综合征患者表型从正常或几乎正常到严重，变化较大，最常见的临床症状有：智力障碍（97%）、精神运动发育迟滞（67%）、生长受限（63%）、肌张力低下（43%），说话鼻音重等，另外，22q11重复综合征患者都表现出不同程度的DGS/VCFS表型如腭咽发育不全、腭裂、先天性心脏病、耳聋、肾生殖系统畸形、胸腺缺如、无脾、认知障碍等，但也有其特定的表型，包括上位眉毛，眼睑下斜或伴下垂，轻度的小颌/缩颌，脸部细长等；覆盖了CHROMOSOME 22q11.2…
chr19:22340001-23020000_dup	Benign / Likely Benign	Benign / Likely Benign	yes	19号染色体p12处重复0.68Mb区域，经查询DGV、DECIPHER、OMIM、UCSC以及PubMed公共数据库资源，该片段为多态性。
chr11:50140001-50580000_dup	Benign / Likely Benign	Benign / Likely Benign	yes	11号染色体p11.12处重复0.44Mb区域，经查询DGV、DECIPHER、OMIM、UCSC以及PubMed公共数据库资源，该片段为多态性。
chr6:80800001-81140000_dup	VOUS	VOUS	yes	6号染色体q14.1处重复0.34Mb区域，经查询DGV、DECIPHER、OMIM、UCSC以及PubMed公共数据库资源，致病性未知。
chr10:16120001-17040000_dup	VOUS	VOUS	yes	10号染色体p13处重复0.92Mb区域，经查询DGV、DECIPHER、OMIM、UCSC以及PubMed公共数据库资源，致病性未知。
chr22:42620001-43140000_dup	VOUS	VOUS	yes	22号染色体q13.2处重复0.52Mb区域，经查询DGV、DECIPHER、OMIM、UCSC以及PubMed公共数据库资源，致病性未知。
chr15:22740001-23100000_dup	Benign / Likely Benign	Benign / Likely Benign	yes	15号染色体q11.2处重复0.36Mb区域，经查询DGV、DECIPHER、OMIM、UCSC以及PubMed公共数据库资源，该片段为多态性。
chr8:2180001-2500000_dup	Benign / Likely Benign	Benign / Likely Benign	yes	8号染色体p23.3-p23.2处重复0.32Mb区域，经查询DGV、DECIPHER、OMIM、UCSC以及PubMed公共数据库资源，该片段为多态性。
chrX:6440001-8080000_dup	VOUS	VOUS	yes	X染色体p22.31处重复1.64Mb区域，经查询DGV、DECIPHER、OMIM、UCSC以及PubMed公共数据库资源，致病性未知。
chr3:5800001-6220000_dup	Benign / Likely Benign	Benign / Likely Benign	yes	3号染色体p26.1处重复0.42Mb区域，经查询DGV、DECIPHER、OMIM、UCSC以及PubMed公共数据库资源，该片段为多态性。
chr1:248180001-248760000_dup	Benign / Likely Benign	Benign / Likely Benign	yes	1号染色体q44处重复0.58Mb区域，经查询DGV、DECIPHER、OMIM、UCSC以及PubMed公共数据库资源，该片段为多态性。
chr2:8600001-26600000_del	Likely pathogenic	Pathogenic	no	2号染色体p25.1-p23.3处缺失18.0Mb区域，包含了单倍剂量敏感基因：MYCN。包含了NBAS基因[OMIM:608025]100.00%的CDS区域，NBAS[OMIM:608025]基因的突变与infantile liver failure syndrome-2 (ILFS2)[OMIM:616483]相关，ILFS2为常染色体隐性遗传，主要临床表征为婴儿期复发性急性肝功能衰竭，凝血功能障碍，心肌病以及低血糖等；包含了MATN3基因[OMIM:602109]100.00%的CDS区域，MATN3[OMIM:602109]基因的突变与EPIPHYSEAL DYSPLASIA， MULTIPLE， 5(EDM5)[OMIM:607078]和SPONDYLOEPIMETAPHYSEAL DYSPLASIA(SEMD)[OMIM:608728]相关，EDM5为常染色体显性遗传，SE…
chr15:32020001-32520000_dup	Benign / Likely Benign	VOUS	no	15号染色体q13.3处重复0.5Mb区域，经查询DGV、DECIPHER、OMIM、UCSC以及PubMed公共数据库资源，致病性未知。
chr4:81520001-81840000_del	VOUS	VOUS	yes	4号染色体q21.21处缺失0.32Mb区域，经查询DGV、DECIPHER、OMIM、UCSC以及PubMed公共数据库资源，致病性未知。
chr10:120001-26740000_dup	Pathogenic	Pathogenic	yes	10号染色体p15.3-p12.1处重复26.62Mb区域，包含了ZMYND11基因[OMIM:608668]100.00%的CDS区域，ZMYND11基因[OMIM:608668]，该基因的突变与Mental retardation， autosomal dominant 30(MRD30)[OMIM:616083]相关，MRD30为常染色体显性遗传，患者主要表现为癫痫，整体发育迟缓，语言发育迟缓，特殊面容（轻度上睑下垂，宽嘴，上唇异常，眼距过宽），智力障碍等现象；包含了IL2RA基因[OMIM:147730]100.00%的CDS区域，IL2RA基因[OMIM:147730]，该基因的突变与IMMUNODEFICIENCY 41 WITH LYMPHOPROLIFERATION AND AUTOIMMUNITY(IMD41)[OMIM:606367]相关，IMD41为常染色体隐性遗传…
chr2:195640001-196160000_dup	VOUS	VOUS	yes	2号染色体q32.3处重复0.52Mb区域，经查询DGV、DECIPHER、OMIM、UCSC以及PubMed公共数据库资源，致病性未知。
chr4:57480001-60080000_del	VOUS	VOUS	yes	4号染色体q12-q13.1处缺失2.6Mb区域，经查询DGV、DECIPHER、OMIM、UCSC以及PubMed公共数据库资源，致病性未知。
chr11:81140001-109080000_dup	Likely pathogenic	Likely pathogenic	yes	11号染色体q14.1-q22.3处重复27.94Mb区域，包含了EED基因[OMIM:605984]100.00%的CDS区域，EED基因的突变与COHEN-GIBSON SYNDROME(COGIS) [OMIM:617561]相关，COGIS为常染色体显性遗传，患者主要表现为特殊面容，精神运动发育迟滞，巨头畸形，语言发育迟缓，脊柱侧弯，手足异常，骨异常，肌张力低下，脐疝，协调能力下降等，部分患者表现为动脉导管未闭，室间隔缺损等；包含了HIKESHI基因[OMIM:614908]100.00%的CDS区域，HIKESHI基因的突变与LEUKODYSTROPHY, HYPOMYELINATING, 13(HLD13) [OMIM:616881]相关，HLD13为常染色体隐性遗传，患者主要表现为精神运动发育迟滞，生长受限，语言障碍，阵挛，脑室周围白质异常，髓鞘化延迟，骨骼异常，小头围，肌…
chr2:13640001-14260000_dup	Benign / Likely Benign	Benign / Likely Benign	yes	2号染色体p24.3处重复0.62Mb区域，经查询DGV、DECIPHER、OMIM、UCSC以及PubMed公共数据库资源，该片段为多态性。
chr17:10040001-10420000_dup	Benign / Likely Benign	Benign / Likely Benign	yes	17号染色体p13.1处重复0.38Mb区域，经查询DGV、DECIPHER、OMIM、UCSC以及PubMed公共数据库资源，该片段为多态性。
chrX:30640001-39580000_del	Likely pathogenic	Pathogenic	no	X染色体p21.2-p11.4处缺失8.94Mb区域，覆盖了Chromosome Xp21 deletion syndrome 55.09%的区域，Chromosome Xp21 deletion syndrome[OMIM:300679]男性患者主要临床表征为智力障碍，高甘油血症，甘油尿，杜氏肌营养不良，先天性肾上腺发育不良等。包含了单倍剂量敏感基因：GK,DMD,CYBB,OTC,TSPAN7。包含了GK基因[OMIM:300474]100.00%的CDS区域，Chromosome Xp21 deletion syndrome [OMIM:300679]，该综合征是由NR0B2基因、GK基因以及DMD基因的微缺失导致的临近基因综合征，其患者主要的临床表征为先天性肾上腺发育不良，甘油尿症，高甘油血症，智力障碍，痉挛，骨质疏松，精神运动发育迟缓，杜氏肌营养不良等。有文献报道，1例dmd基…
chr16:15160001-16280000_dup	Likely pathogenic	Likely pathogenic	yes	16号染色体p13.11处重复1.12Mb区域，覆盖了16p13.11 recurrent region (includes MYH11) duplication 98.43%的区域，.；覆盖了16p13.11 recurrent microduplication (neurocognitive disorder susceptibility locus) 74.67%的区域，16p13.11 recurrent microduplication (neurocognitive disorder susceptibility locus)综合征所在重复区域为神经认知障碍(自闭症，智力障碍，多发性先天畸形）易感区，患者可能表现为运动和语言功能发育迟缓，学习障碍，注意缺陷多动障碍，攻击性和破坏性行为，社会交往障碍，孤独症谱系障碍，心脏和主动脉畸形，法洛四联症，大血管转位，主动脉狭窄，关节过度…
chr14:22620001-22940000_del	Benign / Likely Benign	Benign / Likely Benign	yes	14号染色体q11.2处缺失0.32Mb区域，经查询DGV、DECIPHER、OMIM、UCSC以及PubMed公共数据库资源，该片段为多态性。
chr22:25680001-26020000_dup	Benign / Likely Benign	Benign / Likely Benign	yes	22号染色体q11.23-q12.1处重复0.34Mb区域，经查询DGV、DECIPHER、OMIM、UCSC以及PubMed公共数据库资源，该片段为多态性。
chr1:248040001-248820000_dup	Benign / Likely Benign	Benign / Likely Benign	yes	1号染色体q44处重复0.78Mb区域，经查询DGV、DECIPHER、OMIM、UCSC以及PubMed公共数据库资源，该片段为多态性。
chr7:64700001-65200000_del	Benign / Likely Benign	Benign / Likely Benign	yes	7号染色体q11.21处缺失0.5Mb区域，经查询DGV、DECIPHER、OMIM、UCSC以及PubMed公共数据库资源，该片段为多态性。
chr5:99440001-99740000_dup	VOUS	VOUS	yes	5号染色体q21.1处重复0.3Mb区域，经查询DGV、DECIPHER、OMIM、UCSC以及PubMed公共数据库资源，致病性未知。
chr4:8220001-8400000_del	VOUS	VOUS	yes	4号染色体p16.1处缺失0.18Mb区域，经查询DGV、DECIPHER、OMIM、UCSC以及PubMed公共数据库资源，致病性未知。
chr16:29640001-30180000_del	Likely pathogenic	Pathogenic	no	16号染色体p11.2处缺失0.54Mb区域，覆盖了CHROMOSOME 16p11.2 DELETION SYNDROME, 593-KB 96.39%的区域，.。包含了KIF22基因[OMIM:603213]100.00%的CDS区域，KIF22基因的突变与SPONDYLOEPIMETAPHYSEAL DYSPLASIA WITH MULTIPLE DISLOCATIONS[OMIM:603546]相关，SPONDYLOEPIMETAPHYSEAL DYSPLASIA WITH MULTIPLE DISLOCATIONS为常染色体显性遗传，患者主要表现为张力减退，髋关节脱位和关节松弛，骨骼畸形（膝、脊柱和臀部等），身材矮小以及面中部发育不良等；包含了PRRT2基因[OMIM:614386]100.00%的CDS区域，PRRT2基因[OMIM:614386]的突变与阵发性运动障碍[OM…
chr1:248540001-248920000_dup	Benign / Likely Benign	Benign / Likely Benign	yes	1号染色体q44处重复0.38Mb区域，经查询DGV、DECIPHER、OMIM、UCSC以及PubMed公共数据库资源，该片段为多态性。
chrX:31080001-31340000_dup	Pathogenic	Pathogenic	yes	X染色体p21.2处重复0.26Mb区域，有文献报道，1例dmd基因dup ex65–79患者（性别未知）的临床表征为duchenne muscular dystrophy (dmd)[omim:310200]与智力障碍[pmid:19040728]；1例dmd基因dup ex3–5患者（性别未知）的临床表征为dmd，1例dmd基因dup ex3患者（性别未知）的临床表征为bmd[pmid:25482253]；1例dmd基因dup ex55患者（男性）的临床表征为dmd[pmid:18853462]；2例dmd基因dup ex2–3患者（男性）的临床表征为dmd或bmd，2例dmd基因dup ex2患者（男性）的临床表征为dmd或bmd[pmid:19074751]。
chr7:104820001-105160000_dup	Benign / Likely Benign	Benign / Likely Benign	yes	7号染色体q22.3处重复0.34Mb区域，经查询DGV、DECIPHER、OMIM、UCSC以及PubMed公共数据库资源，该片段为多态性。
chr14:22460001-22960000_del	Benign / Likely Benign	Benign / Likely Benign	yes	14号染色体q11.2处缺失0.5Mb区域，经查询DGV、DECIPHER、OMIM、UCSC以及PubMed公共数据库资源，该片段为多态性。
chr8:2300001-3080000_dup	Benign / Likely Benign	Benign / Likely Benign	yes	8号染色体p23.2处重复0.78Mb区域，经查询DGV、DECIPHER、OMIM、UCSC以及PubMed公共数据库资源，该片段为多态性。
chr14:22600001-22900000_del	Benign / Likely Benign	Benign / Likely Benign	yes	14号染色体q11.2处缺失0.3Mb区域，经查询DGV、DECIPHER、OMIM、UCSC以及PubMed公共数据库资源，该片段为多态性。
chr14:22600001-22940000_del	Benign / Likely Benign	Benign / Likely Benign	yes	14号染色体q11.2处缺失0.34Mb区域，经查询DGV、DECIPHER、OMIM、UCSC以及PubMed公共数据库资源，该片段为多态性。
chr15:29240001-32920000_dup	Likely pathogenic	Pathogenic	no	15号染色体q13.1-q13.3处重复3.68Mb区域，包含了NSMCE3基因[OMIM:608243]100.00%的CDS区域，NSMCE3基因[OMIM:608243]的突变与lung disease， immunodeficiency， and chromosome breakage syndrome (LICS)[OMIM:617241]相关，LICS为常染色体隐性遗传，患者主要表现为轻度面部异常，肺部疾病，免疫力低下，发育停滞，轻度精神运动发育迟滞等。有文献报道，一个家系中有2例15q13.2-q13.3重复患者（兄弟）的共同临床表征为自闭症，其母亲携带相同片段，无明显临床表征[pmid:18805830]；1例母源性的15q11.2重复患者（拷贝数为3）主要的临床表征为发育迟缓等[pmid:26064710]；母源性的15q11-q13重复与广泛的神经精神障碍相关，包括自…
chr2:13680001-14300000_dup	Benign / Likely Benign	Benign / Likely Benign	yes	2号染色体p24.3处重复0.62Mb区域，经查询DGV、DECIPHER、OMIM、UCSC以及PubMed公共数据库资源，该片段为多态性。
chr3:1560001-2580000_dup	VOUS	VOUS	yes	3号染色体p26.3处重复1.02Mb区域，经查询DGV、DECIPHER、OMIM、UCSC以及PubMed公共数据库资源，致病性未知。
chrX:7940001-8360000_dup	VOUS	Benign / Likely Benign	no	X染色体p22.31处重复0.42Mb区域，经查询DGV、DECIPHER、OMIM、UCSC以及PubMed公共数据库资源，该片段为多态性。
chrX:8140001-8620000_dup	VOUS	VOUS	yes	X染色体p22.31处重复0.48Mb区域，经查询DGV、DECIPHER、OMIM、UCSC以及PubMed公共数据库资源，致病性未知。
chr5:108820001-109940000_dup	VOUS	VOUS	yes	5号染色体q21.3-q22.1处重复1.12Mb区域，经查询DGV、DECIPHER、OMIM、UCSC以及PubMed公共数据库资源，致病性未知。
chr6:141700001-142880000_dup	VOUS	VOUS	yes	6号染色体q24.1-q24.2处重复1.18Mb区域，经查询DGV、DECIPHER、OMIM、UCSC以及PubMed公共数据库资源，致病性未知。
chr4:152480001-154540000_del	VOUS	VOUS	yes	4号染色体q31.3处缺失2.06Mb区域，经查询DGV、DECIPHER、OMIM、UCSC以及PubMed公共数据库资源，致病性未知。
chr16:21940001-22500000_del	Pathogenic	Pathogenic	yes	16号染色体p12.2处缺失0.56Mb区域，覆盖了16p12.2 recurrent region (includes EEF2K, CDR2) deletion 100.00%的区域，.；覆盖了Recurrent 16p12.1 microdeletion (neurodevelopmental susceptibility locus) 100.00%的区域，Recurrent 16p12.1 microdeletion (neurodevelopmental susceptibility locus)综合征存在外显不全的情况，患者常见临床表征有发育迟缓，轻度到中度智力障碍，语言发育迟缓，轻度特殊面容，先天性心脏病，癫痫，精神和行为异常（抑郁症，精神分裂症，双向情感障碍），骨骼畸形等，部分患者表现为肌张力低下，听力损失，牙齿畸形，肾脏和生殖器官异常（男性），唇裂，腭裂等。包含了UQ…
chr8:53480001-53880000_dup	Benign / Likely Benign	Benign / Likely Benign	yes	8号染色体q11.23处重复0.4Mb区域，经查询DGV、DECIPHER、OMIM、UCSC以及PubMed公共数据库资源，该片段为多态性。
chrY:24360001-24520000_del	VOUS	VOUS	yes	Y染色体q11.223处缺失0.16Mb区域，经查询DGV、DECIPHER、OMIM、UCSC以及PubMed公共数据库资源，致病性未知。
chr15:22780001-23520000_dup	Benign / Likely Benign	Benign / Likely Benign	yes	15号染色体q11.2处重复0.74Mb区域，经查询DGV、DECIPHER、OMIM、UCSC以及PubMed公共数据库资源，该片段为多态性。
chr14:106460001-107160000_dup	Benign / Likely Benign	Benign / Likely Benign	yes	14号染色体q32.33处重复0.7Mb区域，经查询DGV、DECIPHER、OMIM、UCSC以及PubMed公共数据库资源，该片段为多态性。
chr13:43480001-43780000_dup	Benign / Likely Benign	Benign / Likely Benign	yes	13号染色体q14.11处重复0.3Mb区域，经查询DGV、DECIPHER、OMIM、UCSC以及PubMed公共数据库资源，该片段为多态性。
chr12:75880001-76160000_dup	VOUS	VOUS	yes	12号染色体q21.2处重复0.28Mb区域，经查询DGV、DECIPHER、OMIM、UCSC以及PubMed公共数据库资源，致病性未知。
chr2:232680001-243020000_del	Pathogenic	Pathogenic	yes	2号染色体q37.1-q37.3处缺失10.34Mb区域，覆盖了2q37 monosomy 100.00%的区域，2q37 monosomy综合征具有明显的表型多样性，且与缺失片段大小无显着关系，几乎所有患者都表现出一定程度的智力障碍，特殊面容（眉毛稀疏，弓形眉圆脸，眼窝深陷，薄上唇，小睑裂，朝天鼻，小耳，低耳位，颚裂等），骨骼异常（第3，5掌骨/跖骨较短，关节活动过大或脱臼，脊柱侧弯，肘关节内翻或反曲，部分患者骨质疏松），婴儿期发育不良，肌张力低下，喂养困难，儿童期后随年龄增长发生肥胖，行为问题（自闭，极度活跃等），约50％患者会表现出短指/趾（类似遗传性骨营养不良症，2岁前不明显），部分患者还会表现出精神发育迟滞，先天性心脏病，发育迟缓，运动障碍，癫痫等；覆盖了CHROMOSOME 2q37 DELETION SYNDROME 100.00%的区域，.；覆盖了Chromosome 2…
chr14:22420001-22960000_del	Benign / Likely Benign	Benign / Likely Benign	yes	14号染色体q11.2处缺失0.54Mb区域，经查询DGV、DECIPHER、OMIM、UCSC以及PubMed公共数据库资源，该片段为多态性。
chr17:10000001-10400000_dup	Benign / Likely Benign	Benign / Likely Benign	yes	17号染色体p13.1处重复0.4Mb区域，经查询DGV、DECIPHER、OMIM、UCSC以及PubMed公共数据库资源，该片段为多态性。
chr22:18880001-21800000_del	Pathogenic	Pathogenic	yes	22号染色体q11.21处缺失2.92Mb区域，覆盖了DIGEORGE SYNDROME; DGS (proximal, A-B) 100.00%的区域，.；覆盖了22q11 deletion syndrome (Velocardiofacial / DiGeorge syndrome) 100.00%的区域，22q11 deletion syndrome (Velocardiofacial / DiGeorge syndrome)综合征表型几乎涉及机体各个部分，即使同一家系的患者也具有表型异质性，其患者常见的症状和体征包括先天性心脏病、腭裂及其他特殊面容，免疫缺陷和自身免疫病也比较多见，其他包括呼吸问题、肾脏功能异常、低血钙症（可导致癫痫发作）、血小板减少、喂养困难、胃肠道问题、听力缺损和轻度身材矮小等，许多患儿早期存在生长发育迟缓、语言发育迟缓和学习困难，儿童期注意力缺陷多动症和孤独…
chr1:820001-1180000_del	Benign / Likely Benign	Benign / Likely Benign	yes	1号染色体p36.33处缺失0.36Mb区域，经查询DGV、DECIPHER、OMIM、UCSC以及PubMed公共数据库资源，该片段为多态性。
chr12:37980001-38620000_dup	Benign / Likely Benign	Benign / Likely Benign	yes	12号染色体q11-q12处重复0.64Mb区域，经查询DGV、DECIPHER、OMIM、UCSC以及PubMed公共数据库资源，该片段为多态性。
chrX:100220001-100600000_dup	VOUS	VOUS	yes	X染色体q22.1处重复0.38Mb区域，经查询DGV、DECIPHER、OMIM、UCSC以及PubMed公共数据库资源，致病性未知。
chrX:6500001-8120000_del	Likely pathogenic	Pathogenic	no	X染色体p22.31处缺失1.62Mb区域，覆盖了ICHTHYOSIS, X-LINKED; XLI 97.06%的区域，.；覆盖了Steroid sulphatase deficiency (STS) 96.58%的区域，Steroid sulphatase deficiency (STS)是一种x连锁隐性遗传的表皮脂类代谢异常疾病，也称为x染色体连锁鱼鳞癣，几乎全部见于男性患者，出生时或出生不久后发病，主要临床表征为四肢、面、颈、躯干、臀部常见大面积的鳞屑，以颈、面、躯干受累最严重，皮损持续存在且不随年龄而改善，部分患者并发角膜混浊、支气管哮喘、过敏性鼻炎等，部分女性携带者在臂及胫前可见轻度鳞屑。部分携带有xp22.3处更大缺失片段（包括临近基因）的患者，可能会表现出精神发育迟滞。包含了单倍剂量敏感基因：STS。包含了STS基因[OMIM:300747]100.00%的CDS区域，(…
chr12:39740001-39900000_dup	VOUS	VOUS	yes	12号染色体q12处重复0.16Mb区域，经查询DGV、DECIPHER、OMIM、UCSC以及PubMed公共数据库资源，致病性未知。
chr11:55000001-55400000_dup	Benign / Likely Benign	Benign / Likely Benign	yes	11号染色体q11处重复0.4Mb区域，经查询DGV、DECIPHER、OMIM、UCSC以及PubMed公共数据库资源，该片段为多态性。
chr17:14100001-15540000_del	Pathogenic	Pathogenic	yes	17号染色体p12处缺失1.44Mb区域，覆盖了Hereditary Liability to Pressure Palsies (HNPP) 99.85%的区域，Hereditary Liability to Pressure Palsies(HNPP)综合征是一种常染色体显性遗传的周围神经病，又称腊肠样神经病、家族性复发性多神经病，患者典型的临床表现为青少年起病，轻微牵拉、压迫后反复出现受累神经支配区域的麻木和肌无力，其特征性病理改变为节段性脱髓鞘和局灶性髓鞘增厚，形似腊肠样结构，其电生理变化的特点是弥漫性的神经传导速度(NCV)减慢，该病患者以感觉运动性神经病最多见，纯感觉性或纯运动性神经病较少见，几乎均为无痛性，其中腓神经、正中神经、尺神经、桡神经、臂丛神经等容易受损，症状多于数周或数月内自行恢复，少数可遗留部分神经功能缺损，该病目前无特效治疗方法，关键在于预防，避免重体力劳动和…
chrX:32600001-33040000_del	Likely pathogenic	Pathogenic	no	X染色体p21.1处缺失0.44Mb区域，包含了单倍剂量敏感基因：DMD。有文献报道，1例dmd基因dup ex3–5患者（性别未知）的临床表征为dmd，1例dmd基因dup ex3患者（性别未知）的临床表征为bmd[pmid:25482253]。
chr17:14100001-15420000_del	Likely pathogenic	Pathogenic	no	17号染色体p12处缺失1.32Mb区域，覆盖了NEUROPATHY, HEREDITARY, WITH LIABILITY TO PRESSURE PALSIES; HNPP 99.62%的区域，.；覆盖了Hereditary Liability to Pressure Palsies (HNPP) 96.14%的区域，Hereditary Liability to Pressure Palsies(HNPP)综合征是一种常染色体显性遗传的周围神经病，又称腊肠样神经病、家族性复发性多神经病，患者典型的临床表现为青少年起病，轻微牵拉、压迫后反复出现受累神经支配区域的麻木和肌无力，其特征性病理改变为节段性脱髓鞘和局灶性髓鞘增厚，形似腊肠样结构，其电生理变化的特点是弥漫性的神经传导速度(NCV)减慢，该病患者以感觉运动性神经病最多见，纯感觉性或纯运动性神经病较少见，几乎均为无痛性，其中腓神经…
chr12:740001-1080000_dup2	Benign / Likely Benign	VOUS	no	12号染色体p13.33处重复0.34Mb区域，经查询DGV、DECIPHER、OMIM、UCSC以及PubMed公共数据库资源，致病性未知。
chr15:33800001-34240000_dup	Benign / Likely Benign	Benign / Likely Benign	yes	15号染色体q14处重复0.44Mb区域，经查询DGV、DECIPHER、OMIM、UCSC以及PubMed公共数据库资源，该片段为多态性。
chr3:1040001-1400000_dup	Benign / Likely Benign	Benign / Likely Benign	yes	3号染色体p26.3处重复0.36Mb区域，经查询DGV、DECIPHER、OMIM、UCSC以及PubMed公共数据库资源，该片段为多态性。
chr4:93520001-93720000_del	VOUS	VOUS	yes	4号染色体q22.1-q22.2处缺失0.2Mb区域，经查询DGV、DECIPHER、OMIM、UCSC以及PubMed公共数据库资源，致病性未知。
chr15:22760001-23060000_dup	Benign / Likely Benign	Benign / Likely Benign	yes	15号染色体q11.2处重复0.3Mb区域，经查询DGV、DECIPHER、OMIM、UCSC以及PubMed公共数据库资源，该片段为多态性。
chr7:153200001-153640000_dup	Benign / Likely Benign	Benign / Likely Benign	yes	7号染色体q36.2处重复0.44Mb区域，经查询DGV、DECIPHER、OMIM、UCSC以及PubMed公共数据库资源，该片段为多态性。
chr15:22740001-23040000_dup	Benign / Likely Benign	Benign / Likely Benign	yes	15号染色体q11.2处重复0.3Mb区域，经查询DGV、DECIPHER、OMIM、UCSC以及PubMed公共数据库资源，该片段为多态性。
chr17:14100001-15420000_dup	Likely pathogenic	Pathogenic	no	17号染色体p12处重复1.32Mb区域，覆盖了CHARCOT-MARIE-TOOTH DISEASE, DEMYELINATING, TYPE 1A; CMT1A 99.62%的区域，.；覆盖了Charcot-Marie-Tooth syndrome type 1A (CMT1A) 96.14%的区域，Charcot-Marie-Tooth syndrome type 1A (CMT1A)综合征是一种常染色体显性遗传的周围神经病，其患者的主要临床表征为远端肌无力和肌萎缩，受累肢体肌肉萎缩，腱反射减弱或消失，远端感觉障碍（触感、痛感，尤其是远端振动感觉，还可能由关节位置感觉丧失导致共济失调），手/足畸形（小腿和大腿下1/3肌萎缩形似倒立的香槟酒瓶状，爪形手，高弓足，锤状趾，垂足，跨阈步态等），神经传导速率（NCV）降低，肥厚性节段性脱髓鞘，神经性疼痛，肌肉抽筋等，部分患者还可能表现出脊柱…
chr14:22520001-22980000_del	Benign / Likely Benign	Benign / Likely Benign	yes	14号染色体q11.2处缺失0.46Mb区域，经查询DGV、DECIPHER、OMIM、UCSC以及PubMed公共数据库资源，该片段为多态性。
chr3:920001-1400000_dup	Benign / Likely Benign	VOUS	no	3号染色体p26.3处重复0.48Mb区域，经查询DGV、DECIPHER、OMIM、UCSC以及PubMed公共数据库资源，致病性未知。
chr7:7540001-7920000_dup	Benign / Likely Benign	Benign / Likely Benign	yes	7号染色体p21.3处重复0.38Mb区域，经查询DGV、DECIPHER、OMIM、UCSC以及PubMed公共数据库资源，该片段为多态性。
chr9:340001-840000_dup	Likely pathogenic	VOUS	no	9号染色体p24.3处重复0.5Mb区域，经查询DGV、DECIPHER、OMIM、UCSC以及PubMed公共数据库资源，致病性未知。
chr5:840001-1140000_dup	Benign / Likely Benign	Benign / Likely Benign	yes	5号染色体p15.33处重复0.3Mb区域，经查询DGV、DECIPHER、OMIM、UCSC以及PubMed公共数据库资源，该片段为多态性。
chr9:200001-1980000_del	Pathogenic	Pathogenic	yes	9号染色体p24.3处缺失1.78Mb区域，覆盖了Chromosome 9p24.3 deletion syndrome 81.28%的区域，46XY sex reversal 4, 154230 (4)。包含了单倍剂量敏感基因：DMRT1。包含了DOCK8基因[OMIM:611432]100.00%的CDS区域，DOCK8基因[OMIM:611432]，该基因的突变与 hyper-IgE recurrent infection syndrome [OMIM:243700]相关，hyper-IgE recurrent infection syndrome为常染色体隐性遗传，患者主要表现为血清IgE增加，结缔组织、骨骼异常，复发性细菌、病毒、真菌感染，复发性皮肤脓肿等；包含了KANK1基因[OMIM:607704]100.00%的CDS区域，KANK1基因[OMIM:607704]可能是以…
chr18:55400001-55820000_dup	VOUS	VOUS	yes	18号染色体q21.31处重复0.42Mb区域，经查询DGV、DECIPHER、OMIM、UCSC以及PubMed公共数据库资源，致病性未知。
chr14:22540001-22940000_del	Benign / Likely Benign	Benign / Likely Benign	yes	14号染色体q11.2处缺失0.4Mb区域，经查询DGV、DECIPHER、OMIM、UCSC以及PubMed公共数据库资源，该片段为多态性。
chr7:31880001-32440000_dup	VOUS	VOUS	yes	7号染色体p14.3处重复0.56Mb区域，经查询DGV、DECIPHER、OMIM、UCSC以及PubMed公共数据库资源，致病性未知。
chr14:22360001-22960000_del	Benign / Likely Benign	Benign / Likely Benign	yes	14号染色体q11.2处缺失0.6Mb区域，经查询DGV、DECIPHER、OMIM、UCSC以及PubMed公共数据库资源，该片段为多态性。
chr1:248040001-248420000_dup	Benign / Likely Benign	Benign / Likely Benign	yes	1号染色体q44处重复0.38Mb区域，经查询DGV、DECIPHER、OMIM、UCSC以及PubMed公共数据库资源，该片段为多态性。
chr22:18880001-21440000_dup	Pathogenic	Pathogenic	yes	22号染色体q11.21处重复2.56Mb区域，覆盖了CHROMOSOME 22q11.2 DUPLICATION SYNDROME (proximal, A-B) 100.00%的区域，.；覆盖了22q11 duplication syndrome 99.49%的区域，22q11 duplication syndrome存在外显不全的情况，该综合征患者表型从正常或几乎正常到严重，变化较大，最常见的临床症状有：智力障碍（97%）、精神运动发育迟滞（67%）、生长受限（63%）、肌张力低下（43%），说话鼻音重等，另外，22q11重复综合征患者都表现出不同程度的DGS/VCFS表型如腭咽发育不全、腭裂、先天性心脏病、耳聋、肾生殖系统畸形、胸腺缺如、无脾、认知障碍等，但也有其特定的表型，包括上位眉毛，眼睑下斜或伴下垂，轻度的小颌/缩颌，脸部细长等；覆盖了CHROMOSOME 22q11.2 …
chr16:15500001-16280000_dup	VOUS	Likely pathogenic	no	16号染色体p13.11处重复0.78Mb区域，覆盖了16p13.11 recurrent region (includes MYH11) duplication 98.43%的区域，.；覆盖了16p13.11 recurrent microduplication (neurocognitive disorder susceptibility locus) 52.00%的区域，16p13.11 recurrent microduplication (neurocognitive disorder susceptibility locus)综合征所在重复区域为神经认知障碍(自闭症，智力障碍，多发性先天畸形）易感区，患者可能表现为运动和语言功能发育迟缓，学习障碍，注意缺陷多动障碍，攻击性和破坏性行为，社会交往障碍，孤独症谱系障碍，心脏和主动脉畸形，法洛四联症，大血管转位，主动脉狭窄，关节过度…
chr10:81680001-81960000_dup	VOUS	VOUS	yes	10号染色体q22.3处重复0.28Mb区域，经查询DGV、DECIPHER、OMIM、UCSC以及PubMed公共数据库资源，致病性未知。
chr14:22560001-22900000_del	Benign / Likely Benign	Benign / Likely Benign	yes	14号染色体q11.2处缺失0.34Mb区域，经查询DGV、DECIPHER、OMIM、UCSC以及PubMed公共数据库资源，该片段为多态性。
chr2:13600001-14260000_dup	Benign / Likely Benign	Benign / Likely Benign	yes	2号染色体p24.3处重复0.66Mb区域，经查询DGV、DECIPHER、OMIM、UCSC以及PubMed公共数据库资源，该片段为多态性。
chr6:109400001-109640000_del	VOUS	VOUS	yes	6号染色体q21处缺失0.24Mb区域，经查询DGV、DECIPHER、OMIM、UCSC以及PubMed公共数据库资源，致病性未知。
chr15:31900001-32420000_dup	Benign / Likely Benign	Likely pathogenic	no	15号染色体q13.3处重复0.52Mb区域，有文献报道，1例15q13.3重复患者(patient 64)主要的临床表征为中度发育迟缓[pmid:20506139]；1例15q13.3重复患者主要的临床表征为腭裂，轻度脑积水，智力障碍，巨头畸形，身材矮小，四肢短小，听力损失，语言障碍等，其父携带此重复片段，无明显的临床表征，1例15q13.3重复患者主要的临床表征为腭裂[pmid:28503599]；该区域重复（包含chrna7基因）异常表征的外显率比其他大多数基因组疾病的低[pmid:21841781]。同时，DGV数据库查询到正常人携带此重复片段的记录。
chr2:106860001-108540000_del	VOUS	VOUS	yes	2号染色体q12.2-q12.3处缺失1.68Mb区域，经查询DGV、DECIPHER、OMIM、UCSC以及PubMed公共数据库资源，致病性未知。
chr9:11680001-12180000_del	VOUS	VOUS	yes	9号染色体p23处缺失0.5Mb区域，经查询DGV、DECIPHER、OMIM、UCSC以及PubMed公共数据库资源，致病性未知。
chr3:900001-1400000_dup	Benign / Likely Benign	VOUS	no	3号染色体p26.3处重复0.5Mb区域，经查询DGV、DECIPHER、OMIM、UCSC以及PubMed公共数据库资源，致病性未知。
chr18:7100001-7560000_dup	Benign / Likely Benign	Benign / Likely Benign	yes	18号染色体p11.23处重复0.46Mb区域，经查询DGV、DECIPHER、OMIM、UCSC以及PubMed公共数据库资源，该片段为多态性。
chr17:29120001-30340000_del	Pathogenic	Pathogenic	yes	17号染色体q11.2处缺失1.22Mb区域，覆盖了NF1-microdeletion syndrome 98.88%的区域，NF1-microdeletion syndrome综合征患者主要临床表征包括Café-au-lait斑，皮褶雀斑，Lisch结节（虹膜错构瘤），良性外周神经鞘瘤（约半数以上患者会出现丛状神经纤维瘤，其中约5-10%会发展为恶性外周神经鞘瘤），以及其他并发症，其中常见的并发症包括特殊面容（面容粗糙、短头畸形、面部不对称、高前额、眼睑下垂、眼间距过宽、双颞缢缩、内眦赘皮、低位耳、人中宽且突出、小颌畸形、后发际线低等），学习障碍，脊柱侧弯，巨头畸形，蝶骨发育不良，心血管畸形（肾动脉狭窄，高血压等），儿童期过度生长，视神经胶质瘤（儿童）以及所有癌症的患病风险高于普通人等，罕见的并发症包括假关节，椎骨发育不良，脑血管并发症，脑积水，癫痫，肌张力减退等，该综合征临床表现高度…
chr15:32020001-32440000_dup	Benign / Likely Benign	VOUS	no	15号染色体q13.3处重复0.42Mb区域，经查询DGV、DECIPHER、OMIM、UCSC以及PubMed公共数据库资源，致病性未知。
chr5:33480001-36520000_dup	VOUS	VOUS	yes	5号染色体p13.3-p13.2处重复3.04Mb区域，经查询DGV、DECIPHER、OMIM、UCSC以及PubMed公共数据库资源，致病性未知。
chr1:36740001-42200000_del	Likely pathogenic	Likely pathogenic	yes	1号染色体p34.3-p34.2处缺失5.46Mb区域，包含了SNIP1基因[OMIM:608241]100.00%的CDS区域，SNIP1基因[OMIM:608241]，该基因的突变与psychomotor retardation, epilepsy, and craniofacial dysmorphism (PMRED) [OMIM:614501]相关，PMRED为常染色体隐性遗传，患者主要表现为严重的精神运动发育迟缓，言语、行走发育落后，反射减弱， 脑室扩大，薄胼胝体，不规则的皮质带，白质异常， 多灶性顽固性癫痫发作，脑电图异常等；包含了ZMPSTE24基因[OMIM:606480]100.00%的CDS区域，ZMPSTE24基因[OMIM:606480]，该基因的突变与lethal restrictive dermopathy[OMIM:275210]相关，lethal res…
chr16:15120001-16280000_dup	Likely pathogenic	Likely pathogenic	yes	16号染色体p13.11处重复1.16Mb区域，覆盖了16p13.11 recurrent region (includes MYH11) duplication 98.43%的区域，.；覆盖了16p13.11 recurrent microduplication (neurocognitive disorder susceptibility locus) 77.33%的区域，16p13.11 recurrent microduplication (neurocognitive disorder susceptibility locus)综合征所在重复区域为神经认知障碍(自闭症，智力障碍，多发性先天畸形）易感区，患者可能表现为运动和语言功能发育迟缓，学习障碍，注意缺陷多动障碍，攻击性和破坏性行为，社会交往障碍，孤独症谱系障碍，心脏和主动脉畸形，法洛四联症，大血管转位，主动脉狭窄，关节过度…
chr3:1020001-1440000_dup	Benign / Likely Benign	Benign / Likely Benign	yes	3号染色体p26.3处重复0.42Mb区域，经查询DGV、DECIPHER、OMIM、UCSC以及PubMed公共数据库资源，该片段为多态性。
chr15:89820001-102400000_del	Pathogenic	Pathogenic	yes	15号染色体q26.1-q26.3处缺失12.58Mb区域，覆盖了Chromosome 15q26-qter deletion syndrome 93.34%的区域，Chromosome 15q26-qter deletion syndrome[OMIM:612626]综合征患者主要表现为宫内发育迟缓，四肢畸形，小头畸型，精神运动发育迟缓，智力障碍，先天性心脏异常等。包含了单倍剂量敏感基因：CHD2,IGF1R。包含了KIF7基因[OMIM:611254]100.00%的CDS区域，KIF7基因[OMIM:611254]，该基因的突变与ACROCALLOSAL SYNDROME(ACLS)[OMIM:200990]相关，ACLS为常染色体隐性遗传，患者主要表现为重度智力障碍，胼胝体发育缺陷/发育不全，产后发育迟缓，癫痫，肌张力减退，腹股沟疝，尿道下裂，小阴茎，唇裂，腭裂，巨头畸形，畸形耳…
chrX:6480001-8140000_del	Pathogenic	Pathogenic	yes	X染色体p22.31处缺失1.66Mb区域，覆盖了Steroid sulphatase deficiency (STS) 98.56%的区域，Steroid sulphatase deficiency (STS)是一种x连锁隐性遗传的表皮脂类代谢异常疾病，也称为x染色体连锁鱼鳞癣，几乎全部见于男性患者，出生时或出生不久后发病，主要临床表征为四肢、面、颈、躯干、臀部常见大面积的鳞屑，以颈、面、躯干受累最严重，皮损持续存在且不随年龄而改善，部分患者并发角膜混浊、支气管哮喘、过敏性鼻炎等，部分女性携带者在臂及胫前可见轻度鳞屑。部分携带有xp22.3处更大缺失片段（包括临近基因）的患者，可能会表现出精神发育迟滞；覆盖了ICHTHYOSIS, X-LINKED; XLI 98.55%的区域，.。包含了单倍剂量敏感基因：STS。包含了STS基因[OMIM:300747]100.00%的CDS区域，(…
chr7:7540001-7920000_dup	Benign / Likely Benign	Benign / Likely Benign	yes	7号染色体p21.3处重复0.38Mb区域，经查询DGV、DECIPHER、OMIM、UCSC以及PubMed公共数据库资源，该片段为多态性。
chr17:34800001-36460000_dup	Likely pathogenic	Pathogenic	no	17号染色体q12处重复1.66Mb区域，覆盖了CHROMOSOME 17q12 DUPLICATION SYNDROME 100.00%的区域，.。包含了ZNHIT3基因[OMIM:604500]100.00%的CDS区域，ZNHIT3基因[OMIM:604500]的突变与PEHO syndrome(PEHO)[OMIM:260565]相关，PEHO为常染色体隐性遗传，患者主要表现为张力减退，精神运动发育迟缓，视神经萎缩，小脑和脑干萎缩，髓鞘形成障碍等；包含了PIGW基因[OMIM:610275]100.00%的CDS区域，PIGW基因[OMIM:610275]的突变与hyperphosphatasia with mental retardation syndrome-5 (HPMRS5)[OMIM:616025]相关，HPMRS5为常染色体隐性遗传，患者主要表现为新生儿张力减退，精神…
chrX:6680001-8140000_del	Pathogenic	Pathogenic	yes	X染色体p22.31处缺失1.46Mb区域，覆盖了Steroid sulphatase deficiency (STS) 86.63%的区域，Steroid sulphatase deficiency (STS)是一种x连锁隐性遗传的表皮脂类代谢异常疾病，也称为x染色体连锁鱼鳞癣，几乎全部见于男性患者，出生时或出生不久后发病，主要临床表征为四肢、面、颈、躯干、臀部常见大面积的鳞屑，以颈、面、躯干受累最严重，皮损持续存在且不随年龄而改善，部分患者并发角膜混浊、支气管哮喘、过敏性鼻炎等，部分女性携带者在臂及胫前可见轻度鳞屑。部分携带有xp22.3处更大缺失片段（包括临近基因）的患者，可能会表现出精神发育迟滞；覆盖了ICHTHYOSIS, X-LINKED; XLI 86.57%的区域，.。包含了单倍剂量敏感基因：STS。包含了STS基因[OMIM:300747]100.00%的CDS区域，(…
chr14:45940001-46800000_dup	VOUS	VOUS	yes	14号染色体q21.2处重复0.86Mb区域，经查询DGV、DECIPHER、OMIM、UCSC以及PubMed公共数据库资源，致病性未知。
chr18:7140001-7600000_dup	Benign / Likely Benign	Benign / Likely Benign	yes	18号染色体p11.23处重复0.46Mb区域，经查询DGV、DECIPHER、OMIM、UCSC以及PubMed公共数据库资源，该片段为多态性。
chrX:6460001-8120000_del	Likely pathogenic	Pathogenic	no	X染色体p22.31处缺失1.66Mb区域，覆盖了ICHTHYOSIS, X-LINKED; XLI 99.45%的区域，.；覆盖了Steroid sulphatase deficiency (STS) 98.96%的区域，Steroid sulphatase deficiency (STS)是一种x连锁隐性遗传的表皮脂类代谢异常疾病，也称为x染色体连锁鱼鳞癣，几乎全部见于男性患者，出生时或出生不久后发病，主要临床表征为四肢、面、颈、躯干、臀部常见大面积的鳞屑，以颈、面、躯干受累最严重，皮损持续存在且不随年龄而改善，部分患者并发角膜混浊、支气管哮喘、过敏性鼻炎等，部分女性携带者在臂及胫前可见轻度鳞屑。部分携带有xp22.3处更大缺失片段（包括临近基因）的患者，可能会表现出精神发育迟滞。包含了单倍剂量敏感基因：STS。包含了STS基因[OMIM:300747]100.00%的CDS区域，(…
chr4:189260001-189860000_dup	VOUS	VOUS	yes	4号染色体q35.2处重复0.6Mb区域，经查询DGV、DECIPHER、OMIM、UCSC以及PubMed公共数据库资源，致病性未知。
chr1:49760001-50060000_del	VOUS	VOUS	yes	1号染色体p33处缺失0.3Mb区域，经查询DGV、DECIPHER、OMIM、UCSC以及PubMed公共数据库资源，致病性未知。
chrY:2640001-2780000_dup	VOUS	VOUS	yes	Y染色体p11.31处重复0.14Mb区域，经查询DGV、DECIPHER、OMIM、UCSC以及PubMed公共数据库资源，致病性未知。
chr22:20840001-21420000_dup	Benign / Likely Benign	Benign / Likely Benign	yes	22号染色体q11.21处重复0.58Mb区域，经查询DGV、DECIPHER、OMIM、UCSC以及PubMed公共数据库资源，该片段为多态性。
chr11:17760001-18080000_dup	VOUS	VOUS	yes	11号染色体p15.1处重复0.32Mb区域，经查询DGV、DECIPHER、OMIM、UCSC以及PubMed公共数据库资源，致病性未知。
chr7:110800001-111100000_del	Benign / Likely Benign	Benign / Likely Benign	yes	7号染色体q31.1处缺失0.3Mb区域，经查询DGV、DECIPHER、OMIM、UCSC以及PubMed公共数据库资源，该片段为多态性。
chr16:8240001-9160000_dup	VOUS	VOUS	yes	16号染色体p13.2处重复0.92Mb区域，经查询DGV、DECIPHER、OMIM、UCSC以及PubMed公共数据库资源，致病性未知。
chr18:36060001-41920000_dup	VOUS	VOUS	yes	18号染色体q12.2-q12.3处重复5.86Mb区域，经查询DGV、DECIPHER、OMIM、UCSC以及PubMed公共数据库资源，致病性未知。
chr14:48480001-49600000_del	VOUS	VOUS	yes	14号染色体q21.3处缺失1.12Mb区域，经查询DGV、DECIPHER、OMIM、UCSC以及PubMed公共数据库资源，致病性未知。
chr8:86120001-86580000_dup	Benign / Likely Benign	Benign / Likely Benign	yes	8号染色体q21.2处重复0.46Mb区域，经查询DGV、DECIPHER、OMIM、UCSC以及PubMed公共数据库资源，该片段为多态性。
chr4:66800001-67400000_dup	VOUS	VOUS	yes	4号染色体q13.2处重复0.6Mb区域，经查询DGV、DECIPHER、OMIM、UCSC以及PubMed公共数据库资源，致病性未知。
chr21:20380001-20680000_del	Benign / Likely Benign	Benign / Likely Benign	yes	21号染色体q21.1处缺失0.3Mb区域，经查询DGV、DECIPHER、OMIM、UCSC以及PubMed公共数据库资源，该片段为多态性。
chr7:62320001-63320000_dup	VOUS	VOUS	yes	7号染色体q11.21处重复1.0Mb区域，经查询DGV、DECIPHER、OMIM、UCSC以及PubMed公共数据库资源，致病性未知。
chr15:32060001-32520000_dup	Benign / Likely Benign	VOUS	no	15号染色体q13.3处重复0.46Mb区域，经查询DGV、DECIPHER、OMIM、UCSC以及PubMed公共数据库资源，致病性未知。
chr10:34740001-35300000_dup	Benign / Likely Benign	Benign / Likely Benign	yes	10号染色体p11.21处重复0.56Mb区域，经查询DGV、DECIPHER、OMIM、UCSC以及PubMed公共数据库资源，该片段为多态性。
chr2:130920001-131480000_dup	VOUS	Benign / Likely Benign	no	2号染色体q21.1处重复0.56Mb区域，经查询DGV、DECIPHER、OMIM、UCSC以及PubMed公共数据库资源，该片段为多态性。
chr3:5660001-6360000_dup	VOUS	VOUS	yes	3号染色体p26.1处重复0.7Mb区域，经查询DGV、DECIPHER、OMIM、UCSC以及PubMed公共数据库资源，致病性未知。
chr4:92360001-93860000_dup	VOUS	VOUS	yes	4号染色体q22.1-q22.2处重复1.5Mb区域，经查询DGV、DECIPHER、OMIM、UCSC以及PubMed公共数据库资源，致病性未知。
chr12:24860001-25240000_dup	Benign / Likely Benign	Benign / Likely Benign	yes	12号染色体p12.1处重复0.38Mb区域，经查询DGV、DECIPHER、OMIM、UCSC以及PubMed公共数据库资源，该片段为多态性。
chrX:140340001-140680000_dup	Benign / Likely Benign	Benign / Likely Benign	yes	X染色体q27.2处重复0.34Mb区域，经查询DGV、DECIPHER、OMIM、UCSC以及PubMed公共数据库资源，该片段为多态性。
chr21:24980001-25980000_dup	VOUS	VOUS	yes	21号染色体q21.2处重复1.0Mb区域，经查询DGV、DECIPHER、OMIM、UCSC以及PubMed公共数据库资源，致病性未知。
chr16:77120001-78580000_dup	VOUS	Likely pathogenic	no	16号染色体q23.1处重复1.46Mb区域，包含了WWOX基因[OMIM:605131]40.14%的CDS区域，WWOX基因[OMIM:605131]的突变与EPILEPTIC ENCEPHALOPATHY， EARLY INFANTILE， 28 (EIEE28)[OMIM:616211]和SPINOCEREBELLAR ATAXIA， AUTOSOMAL RECESSIVE 12 (SCAR12) [OMIM:614322]相关，EIEE28为常染色体隐性遗传，患者主要表现为癫痫性脑病，张力减退，精神运动发育迟滞，癫痫等，部分患者可表现为视神经萎缩，视网膜变性，小头畸形，脑萎缩等，SCAR12为常染色体隐性遗传，其患者主要表现为小脑共济失调，精神运动发育迟滞，癫痫，智力障碍，凝视诱发眼震，轻度小脑萎缩等。有文献报道，一对父子携带16q23.1重复片段，其共同临床表征为房间隔缺损[…
chr4:79880001-81040000_dup	VOUS	VOUS	yes	4号染色体q21.21处重复1.16Mb区域，经查询DGV、DECIPHER、OMIM、UCSC以及PubMed公共数据库资源，致病性未知。
chr4:92920001-93320000_dup	Benign / Likely Benign	Benign / Likely Benign	yes	4号染色体q22.1处重复0.4Mb区域，经查询DGV、DECIPHER、OMIM、UCSC以及PubMed公共数据库资源，该片段为多态性。
chr6:162600001-163160000_dup	Benign / Likely Benign	Likely pathogenic	no	6号染色体q26处重复0.56Mb区域，有文献报道，park2基因的部分重复可能与发育迟缓，自闭症相关[pmid:27042285,23740672]；park2基因的单倍剂量不足可能导致早发性帕金森症[pmid:16328510]；一个家系中检测到2例6q26(chr6:162685340-163000320,hg19)重复患者，先证者主要的临床表征为重度小下颌畸形，胼胝体发育不全，轴向张力减退，轻度感音神经性听力损失等，其母亲无明显临床表征[pmid:23740672]。同时，DGV数据库查询到正常人携带此重复片段的记录。
chr4:40001-12100000_del	Pathogenic	Pathogenic	yes	4号染色体p16.3-p15.33处缺失12.06Mb区域，覆盖了WOLF-HIRSCHHORN SYNDROME; WHS 100.00%的区域，.；覆盖了Wolf-Hirschhorn syndrome 100.00%的区域，Wolf-Hirschhorn syndrome综合征具有一定的临床变异性，超过75%的患者表现出特殊面容（宽鼻桥一直持续到前额（青春期后变得不明显）、内眦赘皮、短人中、小颌畸形等），胎儿宫内发育迟缓和出生后发育迟缓，智力障碍（约1/3为轻度到中度），肌张力低下（主要是下肢），肌肉容积下降，癫痫或特殊脑电图改变，喂养困难，50%~75%的患者表现出皮肤改变（血管瘤或皮肤干燥），骨骼异常，颅面部不对称，上睑下垂，牙齿异常，抗体缺乏，25%~50%的患者表现出听力缺陷，心脏畸形，眼或视神经异常，唇裂或腭裂，泌尿生殖道畸形，脑结构异常，刻板动作，少于25%的患者表现出…
chr7:111900001-127260000_dup	VOUS	VOUS	yes	7号染色体q31.1-q32.1处重复15.36Mb区域，经查询DGV、DECIPHER、OMIM、UCSC以及PubMed公共数据库资源，致病性未知。
chr13:54000001-115100000_del	Pathogenic	Pathogenic	yes	13号染色体q14.3-q34处缺失61.1Mb区域，覆盖了Microcoria, congenital (chromosome 13q32 deletion syndrome) 100.00%的区域，Microcoria, congenital, 156600 (4), Autosomal dominant。包含了单倍剂量敏感基因：EDNRB,ZIC2,CHAMP1。包含了DIAPH3基因[OMIM:614567]100.00%的CDS区域，DIAPH3基因[OMIM:614567]，该基因的突变与autosomal dominant auditory neuropathy-1 (AUNA1)[OMIM:609129]相关，AUNA1为常染色体显性遗传，患者主要表现为听力丧失（神经型），听觉神经和脑干反应异常或缺失，中耳反射缺失，言语辨别异常等；包含了CLN5基因[OMIM:60810…
chr2:51620001-51960000_del	VOUS	VOUS	yes	2号染色体p16.3处缺失0.34Mb区域，经查询DGV、DECIPHER、OMIM、UCSC以及PubMed公共数据库资源，致病性未知。
chr2:106860001-108540000_del	VOUS	VOUS	yes	2号染色体q12.2-q12.3处缺失1.68Mb区域，经查询DGV、DECIPHER、OMIM、UCSC以及PubMed公共数据库资源，致病性未知。
chr13:23620001-24900000_dup	Benign / Likely Benign	Benign / Likely Benign	yes	13号染色体q12.12处重复1.28Mb区域，经查询DGV、DECIPHER、OMIM、UCSC以及PubMed公共数据库资源，该片段为多态性。
chr5:117620001-118620000_dup	VOUS	VOUS	yes	5号染色体q23.1处重复1.0Mb区域，经查询DGV、DECIPHER、OMIM、UCSC以及PubMed公共数据库资源，致病性未知。
chr15:22760001-23100000_dup	Benign / Likely Benign	Benign / Likely Benign	yes	15号染色体q11.2处重复0.34Mb区域，经查询DGV、DECIPHER、OMIM、UCSC以及PubMed公共数据库资源，该片段为多态性。
chr3:6140001-6340000_del	VOUS	VOUS	yes	3号染色体p26.1处缺失0.2Mb区域，经查询DGV、DECIPHER、OMIM、UCSC以及PubMed公共数据库资源，致病性未知。
chr11:89120001-89440000_dup	Benign / Likely Benign	Benign / Likely Benign	yes	11号染色体q14.3处重复0.32Mb区域，经查询DGV、DECIPHER、OMIM、UCSC以及PubMed公共数据库资源，该片段为多态性。
chr4:189380001-189760000_del	Benign / Likely Benign	Benign / Likely Benign	yes	4号染色体q35.2处缺失0.38Mb区域，经查询DGV、DECIPHER、OMIM、UCSC以及PubMed公共数据库资源，该片段为多态性。
chr7:110800001-111100000_del	Benign / Likely Benign	Benign / Likely Benign	yes	7号染色体q31.1处缺失0.3Mb区域，经查询DGV、DECIPHER、OMIM、UCSC以及PubMed公共数据库资源，该片段为多态性。
chr15:22760001-23100000_dup	Benign / Likely Benign	Benign / Likely Benign	yes	15号染色体q11.2处重复0.34Mb区域，经查询DGV、DECIPHER、OMIM、UCSC以及PubMed公共数据库资源，该片段为多态性。
chr13:85940001-86120000_del	VOUS	VOUS	yes	13号染色体q31.1处缺失0.18Mb区域，经查询DGV、DECIPHER、OMIM、UCSC以及PubMed公共数据库资源，致病性未知。
chr22:25660001-25960000_dup	Benign / Likely Benign	Benign / Likely Benign	yes	22号染色体q11.23-q12.1处重复0.3Mb区域，经查询DGV、DECIPHER、OMIM、UCSC以及PubMed公共数据库资源，该片段为多态性。
chr2:320001-860000_dup	Benign / Likely Benign	Benign / Likely Benign	yes	2号染色体p25.3处重复0.54Mb区域，经查询DGV、DECIPHER、OMIM、UCSC以及PubMed公共数据库资源，该片段为多态性。
chrX:140220001-140700000_dup	VOUS	Benign / Likely Benign	no	X染色体q27.1-q27.2处重复0.48Mb区域，经查询DGV、DECIPHER、OMIM、UCSC以及PubMed公共数据库资源，该片段为多态性。
chr3:150620001-152040000_dup	VOUS	VOUS	yes	3号染色体q25.1处重复1.42Mb区域，经查询DGV、DECIPHER、OMIM、UCSC以及PubMed公共数据库资源，致病性未知。
chr17:720001-1700000_dup	Likely pathogenic	Pathogenic	no	17号染色体p13.3处重复0.98Mb区域，覆盖了CHROMOSOME 17p13.3, CENTROMERIC, DUPLICATION SYNDROME 33.72%的区域，.。包含了BHLHA9基因[OMIM:615416]100.00%的CDS区域，BHLHA9基因[OMIM:615416]，该基因的突变与mesoaxial synostotic syndactyly Malik-Percin type(MSSD)[OMIM:609432]相关，MSSD为常染色体隐性遗传，患者主要表现为拇指发育不全，完全或部分并趾等。有文献报道，1例17p13.3重复患者主要的临床表征为先天性双侧上肢畸形，桡/尺骨发育不全，少指畸形，掌骨发育不全，房间隔缺损等，1例17p13.3重复患者主要表现为双侧缺指畸形，轻微的脐疝和房间隔缺损等，二者均遗传自无明显临床表征的父亲[pmid:2320227…
chr21:24460001-26340000_dup2	VOUS	VOUS	yes	21号染色体q21.2处重复1.88Mb区域，经查询DGV、DECIPHER、OMIM、UCSC以及PubMed公共数据库资源，致病性未知。
chr15:26580001-26840000_dup	VOUS	VOUS	yes	15号染色体q12处重复0.26Mb区域，经查询DGV、DECIPHER、OMIM、UCSC以及PubMed公共数据库资源，致病性未知。
chr4:158340001-159780000_dup	VOUS	VOUS	yes	4号染色体q32.1处重复1.44Mb区域，经查询DGV、DECIPHER、OMIM、UCSC以及PubMed公共数据库资源，致病性未知。
chr13:76860001-115100000_del	Pathogenic	Pathogenic	yes	13号染色体q22.2-q34处缺失38.24Mb区域，覆盖了Microcoria, congenital (chromosome 13q32 deletion syndrome) 100.00%的区域，Microcoria, congenital, 156600 (4), Autosomal dominant。包含了单倍剂量敏感基因：EDNRB,ZIC2,CHAMP1。包含了CLN5基因[OMIM:608102]100.00%的CDS区域，CLN5基因[OMIM:608102]，该基因的突变与CEROID LIPOFUSCINOSIS， NEURONAL， 5(CLN5)[OMIM:256731]相关，CLN5为常染色体隐性遗传，患者主要表现为渐进性视力损失，运动机能退化，视网膜变性，发育倒退，癫痫，精神发育迟滞，共济失调，部分患者还表现为眼球震颤，构音障碍，认知障碍，小脑萎缩等；包含…
chr14:22420001-22980000_del	Benign / Likely Benign	Benign / Likely Benign	yes	14号染色体q11.2处缺失0.56Mb区域，经查询DGV、DECIPHER、OMIM、UCSC以及PubMed公共数据库资源，该片段为多态性。
chr4:128260001-128520000_dup	VOUS	VOUS	yes	4号染色体q28.1处重复0.26Mb区域，经查询DGV、DECIPHER、OMIM、UCSC以及PubMed公共数据库资源，致病性未知。
chr15:32020001-32520000_dup	Benign / Likely Benign	VOUS	no	15号染色体q13.3处重复0.5Mb区域，经查询DGV、DECIPHER、OMIM、UCSC以及PubMed公共数据库资源，致病性未知。
chr1:149060001-149460000_dup	Benign / Likely Benign	Benign / Likely Benign	yes	1号染色体q21.2处重复0.4Mb区域，经查询DGV、DECIPHER、OMIM、UCSC以及PubMed公共数据库资源，该片段为多态性。
chr15:22760001-23080000_dup	Benign / Likely Benign	Benign / Likely Benign	yes	15号染色体q11.2处重复0.32Mb区域，经查询DGV、DECIPHER、OMIM、UCSC以及PubMed公共数据库资源，该片段为多态性。
chr22:18900001-21800000_del	Pathogenic	Pathogenic	yes	22号染色体q11.21处缺失2.9Mb区域，覆盖了DIGEORGE SYNDROME; DGS (proximal, A-B) 100.00%的区域，.；覆盖了22q11 deletion syndrome (Velocardiofacial / DiGeorge syndrome) 100.00%的区域，22q11 deletion syndrome (Velocardiofacial / DiGeorge syndrome)综合征表型几乎涉及机体各个部分，即使同一家系的患者也具有表型异质性，其患者常见的症状和体征包括先天性心脏病、腭裂及其他特殊面容，免疫缺陷和自身免疫病也比较多见，其他包括呼吸问题、肾脏功能异常、低血钙症（可导致癫痫发作）、血小板减少、喂养困难、胃肠道问题、听力缺损和轻度身材矮小等，许多患儿早期存在生长发育迟缓、语言发育迟缓和学习困难，儿童期注意力缺陷多动症和孤独症…
chr14:22580001-22900000_del	Benign / Likely Benign	Benign / Likely Benign	yes	14号染色体q11.2处缺失0.32Mb区域，经查询DGV、DECIPHER、OMIM、UCSC以及PubMed公共数据库资源，该片段为多态性。
chr5:45660001-46420000_dup	VOUS	VOUS	yes	5号染色体p12-p11处重复0.76Mb区域，经查询DGV、DECIPHER、OMIM、UCSC以及PubMed公共数据库资源，致病性未知。
chr15:23620001-24460000_dup2	VOUS	VOUS	yes	15号染色体q11.2处重复0.84Mb区域，经查询DGV、DECIPHER、OMIM、UCSC以及PubMed公共数据库资源，致病性未知。
chr21:24460001-26340000_dup2	VOUS	VOUS	yes	21号染色体q21.2处重复1.88Mb区域，经查询DGV、DECIPHER、OMIM、UCSC以及PubMed公共数据库资源，致病性未知。
chr16:25020001-26020000_dup	VOUS	VOUS	yes	16号染色体p12.1处重复1.0Mb区域，经查询DGV、DECIPHER、OMIM、UCSC以及PubMed公共数据库资源，致病性未知。
chr16:28820001-29060000_del	Likely pathogenic	Pathogenic	no	16号染色体p11.2处缺失0.24Mb区域，覆盖了CHROMOSOME 16p11.2 DELETION SYNDROME, 220-KB 100.00%的区域，.。包含了单倍剂量敏感基因：SH2B1。包含了TUFM基因[OMIM:602389]100.00%的CDS区域，TUFM基因[OMIM:602389]，该基因的突变与combined oxidative phosphorylation deficiency-4(COXPD4)[OMIM:610678]相关，COXPD4为常染色体隐性遗传，患者主要表现为小头畸形，胎儿宫内发育迟缓，肌张力减退等；包含了LAT基因[OMIM:602354]100.00%的CDS区域，LAT基因[OMIM:602354]的突变与immunodeficiency-52 (IMD52)[OMIM:617514]相关，IMD52为常染色体隐性遗传，患者主要…
chr7:2960001-3320000_dup	VOUS	VOUS	yes	7号染色体p22.2处重复0.36Mb区域，经查询DGV、DECIPHER、OMIM、UCSC以及PubMed公共数据库资源，致病性未知。
chr22:20720001-21440000_del	VOUS	Pathogenic	no	22号染色体q11.21处缺失0.72Mb区域，覆盖了22q11.2 recurrent region (central, B/C-D) (includes CRKL) deletion 96.50%的区域，.。有文献报道，1例22q11.2(chr22:21065681-21461951,hg19)缺失患者主要的临床表征为腹股沟疝，隐睾，肾缺如，特殊面容等，1例22q11.2(chr22:21060359-21461607,hg19)缺失患者主要的临床表征为重度运动和认知障碍，脊柱裂，脊柱侧弯，巨头畸形，脑积水，小脑发育不全，特殊面容等，其母亲携带此缺失片段，无明显的临床表征[pmid:25123976]。
chr22:17760001-18240000_del	VOUS	VOUS	yes	22号染色体q11.1-q11.21处缺失0.48Mb区域，经查询DGV、DECIPHER、OMIM、UCSC以及PubMed公共数据库资源，致病性未知。
chr14:22440001-22960000_del	Benign / Likely Benign	Benign / Likely Benign	yes	14号染色体q11.2处缺失0.52Mb区域，经查询DGV、DECIPHER、OMIM、UCSC以及PubMed公共数据库资源，该片段为多态性。
chr1:222680001-224060000_dup	VOUS	VOUS	yes	1号染色体q41处重复1.38Mb区域，经查询DGV、DECIPHER、OMIM、UCSC以及PubMed公共数据库资源，致病性未知。
chr5:62380001-65180000_del	VOUS	Likely pathogenic	no	5号染色体q12.1-q12.3处缺失2.8Mb区域，覆盖了Chromosome 5q12 deletion syndrome 35.90%的区域，Chromosome 5q12 deletion syndrome[OMIM:615668]综合征患者主要临床表征为智力障碍，精神运动发育迟缓，语言迟缓，癫痫（部分患者），生长迟缓，面部异常（鼻子突出，长睑裂，后旋耳等），四肢异常（长脚趾，长手指）等。包含了CWC27基因[OMIM:617170]100.00%的CDS区域，CWC27基因[OMIM:617170]，该基因的突变与RETINITIS PIGMENTOSA WITH OR WITHOUT SKELETAL ANOMALIES(RPSKA)[OMIM:250410]相关，RPSKA为常染色体隐性遗传，患者主要表现为身材矮小，轻度到中度智力障碍，喂养困难，语言延迟，视网膜色素变性，指…
chr18:120001-700000_dup	VOUS	VOUS	yes	18号染色体p11.32处重复0.58Mb区域，经查询DGV、DECIPHER、OMIM、UCSC以及PubMed公共数据库资源，致病性未知。
chr7:141640001-142000000_dup	VOUS	VOUS	yes	7号染色体q34处重复0.36Mb区域，经查询DGV、DECIPHER、OMIM、UCSC以及PubMed公共数据库资源，致病性未知。
chr8:106680001-108020000_dup	VOUS	VOUS	yes	8号染色体q23.1处重复1.34Mb区域，经查询DGV、DECIPHER、OMIM、UCSC以及PubMed公共数据库资源，致病性未知。
chr7:133500000-134120000_dup	VOUS	VOUS	yes	7号染色体q33处重复0.62Mb区域，经查询DGV、DECIPHER、OMIM、UCSC以及PubMed公共数据库资源，致病性未知。
chr7:64280001-64940000_del	Benign / Likely Benign	Benign / Likely Benign	yes	7号染色体q11.21处缺失0.66Mb区域，经查询DGV、DECIPHER、OMIM、UCSC以及PubMed公共数据库资源，该片段为多态性。
chr7:75240001-75800000_dup	Benign / Likely Benign	Benign / Likely Benign	yes	7号染色体q11.23处重复0.56Mb区域，经查询DGV、DECIPHER、OMIM、UCSC以及PubMed公共数据库资源，该片段为多态性。
chr15:31900001-32440000_dup	Benign / Likely Benign	Likely pathogenic	no	15号染色体q13.3处重复0.54Mb区域，有文献报道，1例15q13.3重复患者(patient 64)主要的临床表征为中度发育迟缓[pmid:20506139]；1例15q13.3重复患者主要的临床表征为腭裂，轻度脑积水，智力障碍，巨头畸形，身材矮小，四肢短小，听力损失，语言障碍等，其父携带此重复片段，无明显的临床表征，1例15q13.3重复患者主要的临床表征为腭裂[pmid:28503599]；该区域重复（包含chrna7基因）异常表征的外显率比其他大多数基因组疾病的低[pmid:21841781]。同时，DGV数据库查询到正常人携带此重复片段的记录。
chr14:22520001-22960000_del	Benign / Likely Benign	Benign / Likely Benign	yes	14号染色体q11.2处缺失0.44Mb区域，经查询DGV、DECIPHER、OMIM、UCSC以及PubMed公共数据库资源，该片段为多态性。
chr14:106580001-106900000_dup	Benign / Likely Benign	Benign / Likely Benign	yes	14号染色体q32.33处重复0.32Mb区域，经查询DGV、DECIPHER、OMIM、UCSC以及PubMed公共数据库资源，该片段为多态性。
chr14:22520001-22940000_del	Benign / Likely Benign	Benign / Likely Benign	yes	14号染色体q11.2处缺失0.42Mb区域，经查询DGV、DECIPHER、OMIM、UCSC以及PubMed公共数据库资源，该片段为多态性。
chr19:20660001-21020000_dup	Benign / Likely Benign	Benign / Likely Benign	yes	19号染色体p12处重复0.36Mb区域，经查询DGV、DECIPHER、OMIM、UCSC以及PubMed公共数据库资源，该片段为多态性。
chr9:16780001-17300000_dup	VOUS	VOUS	yes	9号染色体p22.2处重复0.52Mb区域，经查询DGV、DECIPHER、OMIM、UCSC以及PubMed公共数据库资源，致病性未知。
chr14:22660001-22960000_del	Benign / Likely Benign	Benign / Likely Benign	yes	14号染色体q11.2处缺失0.3Mb区域，经查询DGV、DECIPHER、OMIM、UCSC以及PubMed公共数据库资源，该片段为多态性。
chr22:18980001-21420000_dup	Pathogenic	Pathogenic	yes	22号染色体q11.21处重复2.44Mb区域，覆盖了22q11 duplication syndrome 98.67%的区域，22q11 duplication syndrome存在外显不全的情况，该综合征患者表型从正常或几乎正常到严重，变化较大，最常见的临床症状有：智力障碍（97%）、精神运动发育迟滞（67%）、生长受限（63%）、肌张力低下（43%），说话鼻音重等，另外，22q11重复综合征患者都表现出不同程度的DGS/VCFS表型如腭咽发育不全、腭裂、先天性心脏病、耳聋、肾生殖系统畸形、胸腺缺如、无脾、认知障碍等，但也有其特定的表型，包括上位眉毛，眼睑下斜或伴下垂，轻度的小颌/缩颌，脸部细长等；覆盖了CHROMOSOME 22q11.2 DUPLICATION SYNDROME (proximal, A-D) 95.56%的区域，.；覆盖了CHROMOSOME 22q11.2 D…
chrX:143040001-143980000_del	VOUS	VOUS	yes	X染色体q27.3处缺失0.94Mb区域，经查询DGV、DECIPHER、OMIM、UCSC以及PubMed公共数据库资源，致病性未知。
chr8:46880001-146300000_dup	Pathogenic	Pathogenic	yes	8号染色体q11.1-q24.3处重复99.42Mb区域，覆盖了Chromosome 8q22.1 duplication syndrome (Leri pleonosteosis) 100.00%的区域，Leri pleonosteosis chromosome duplication syndrome[OMIM:151200]综合征是一种常染色体显性遗传的骨骼疾病，其患者主要表现为指（趾）骨间关节的屈曲挛缩，掌骨、跖骨、趾（指）骨异常，其他临床表征表现为慢性关节疼痛，身材矮小，骨骼过度生长，脊髓受压，睑裂狭小，硬皮病样皮肤改变等。包含了PRKDC基因[OMIM:600899]100.00%的CDS区域，PRKDC基因的突变与IMMUNODEFICIENCY 26 WITH OR WITHOUT NEUROLOGIC ABNORMALITIES(IMD26)[OMIM:615966]相…
chr7:4340001-4540000_del	VOUS	VOUS	yes	7号染色体p22.2-p22.1处缺失0.2Mb区域，经查询DGV、DECIPHER、OMIM、UCSC以及PubMed公共数据库资源，致病性未知。
chr4:139800001-140000000_dup	VOUS	VOUS	yes	4号染色体q31.1处重复0.2Mb区域，经查询DGV、DECIPHER、OMIM、UCSC以及PubMed公共数据库资源，致病性未知。
chrX:6460001-8140000_dup	VOUS	VOUS	yes	X染色体p22.31处重复1.68Mb区域，经查询DGV、DECIPHER、OMIM、UCSC以及PubMed公共数据库资源，致病性未知。
chr4:12080001-12600000_del	VOUS	VOUS	yes	4号染色体p15.33处缺失0.52Mb区域，经查询DGV、DECIPHER、OMIM、UCSC以及PubMed公共数据库资源，致病性未知。
chrX:123280000-123600000_dup	VOUS	VOUS	yes	X染色体q25处重复0.32Mb区域，经查询DGV、DECIPHER、OMIM、UCSC以及PubMed公共数据库资源，致病性未知。
chrX:35860000-36640000_dup	VOUS	VOUS	yes	X染色体p21.1处重复0.78Mb区域，经查询DGV、DECIPHER、OMIM、UCSC以及PubMed公共数据库资源，致病性未知。
chr7:65260000-65680000_dup	Benign / Likely Benign	Benign / Likely Benign	yes	7号染色体q11.21处重复0.42Mb区域，经查询DGV、DECIPHER、OMIM、UCSC以及PubMed公共数据库资源，该片段为多态性。
chr3:880000-1460000_dup	VOUS	Likely pathogenic	no	3号染色体p26.3处重复0.58Mb区域，有文献报道，1例3p26.3(chr3:1149286-1348884, hg19)重复患者的主要临床表征为发育迟缓，身材矮小，关节过度活动，小头畸形，前发际低，第二、三脚趾并趾等[pmid:26257835]。
chr4:58420000-58920000_del	VOUS	VOUS	yes	4号染色体q12处缺失0.5Mb区域，经查询DGV、DECIPHER、OMIM、UCSC以及PubMed公共数据库资源，致病性未知。
chr11:95940001-96300000_dup	VOUS	VOUS	yes	11号染色体q21处重复0.36Mb区域，经查询DGV、DECIPHER、OMIM、UCSC以及PubMed公共数据库资源，致病性未知。
chr7:15300001-15580000_del	VOUS	VOUS	yes	7号染色体p21.2处缺失0.28Mb区域，经查询DGV、DECIPHER、OMIM、UCSC以及PubMed公共数据库资源，致病性未知。
chrX:6480001-8140000_dup	VOUS	VOUS	yes	X染色体p22.31处重复1.66Mb区域，经查询DGV、DECIPHER、OMIM、UCSC以及PubMed公共数据库资源，致病性未知。
chr7:64460001-65280000_del	Benign / Likely Benign	Benign / Likely Benign	yes	7号染色体q11.21处缺失0.82Mb区域，经查询DGV、DECIPHER、OMIM、UCSC以及PubMed公共数据库资源，该片段为多态性。
chr4:189800001-190940000_dup	VOUS	VOUS	yes	4号染色体q35.2处重复1.14Mb区域，经查询DGV、DECIPHER、OMIM、UCSC以及PubMed公共数据库资源，致病性未知。
chr15:22740001-23100000_dup	Benign / Likely Benign	Benign / Likely Benign	yes	15号染色体q11.2处重复0.36Mb区域，经查询DGV、DECIPHER、OMIM、UCSC以及PubMed公共数据库资源，该片段为多态性。
chr2:112640001-112880000_dup	VOUS	VOUS	yes	2号染色体q13处重复0.24Mb区域，经查询DGV、DECIPHER、OMIM、UCSC以及PubMed公共数据库资源，致病性未知。
chr6:116300001-117120000_dup	Benign / Likely Benign	Benign / Likely Benign	yes	6号染色体q22.1处重复0.82Mb区域，经查询DGV、DECIPHER、OMIM、UCSC以及PubMed公共数据库资源，该片段为多态性。
chr16:15140001-16300000_dup	Likely pathogenic	Likely pathogenic	yes	16号染色体p13.11处重复1.16Mb区域，覆盖了16p13.11 recurrent region (includes MYH11) duplication 100.00%的区域，.；覆盖了16p13.11 recurrent microduplication (neurocognitive disorder susceptibility locus) 77.33%的区域，16p13.11 recurrent microduplication (neurocognitive disorder susceptibility locus)综合征所在重复区域为神经认知障碍(自闭症，智力障碍，多发性先天畸形）易感区，患者可能表现为运动和语言功能发育迟缓，学习障碍，注意缺陷多动障碍，攻击性和破坏性行为，社会交往障碍，孤独症谱系障碍，心脏和主动脉畸形，法洛四联症，大血管转位，主动脉狭窄，关节过…
chr4:8640001-8940000_dup	Benign / Likely Benign	Benign / Likely Benign	yes	4号染色体p16.1处重复0.3Mb区域，经查询DGV、DECIPHER、OMIM、UCSC以及PubMed公共数据库资源，该片段为多态性。
chr15:32100001-32500000_dup	Benign / Likely Benign	VOUS	no	15号染色体q13.3处重复0.4Mb区域，经查询DGV、DECIPHER、OMIM、UCSC以及PubMed公共数据库资源，致病性未知。
chr22:18940001-21800000_dup	Pathogenic	Pathogenic	yes	22号染色体q11.21处重复2.86Mb区域，覆盖了22q11 duplication syndrome 100.00%的区域，22q11 duplication syndrome存在外显不全的情况，该综合征患者表型从正常或几乎正常到严重，变化较大，最常见的临床症状有：智力障碍（97%）、精神运动发育迟滞（67%）、生长受限（63%）、肌张力低下（43%），说话鼻音重等，另外，22q11重复综合征患者都表现出不同程度的DGS/VCFS表型如腭咽发育不全、腭裂、先天性心脏病、耳聋、肾生殖系统畸形、胸腺缺如、无脾、认知障碍等，但也有其特定的表型，包括上位眉毛，眼睑下斜或伴下垂，轻度的小颌/缩颌，脸部细长等；覆盖了CHROMOSOME 22q11.2 DUPLICATION SYNDROME (proximal, A-D) 98.91%的区域，.；覆盖了CHROMOSOME 22q11.2 …
chr13:64240001-64540000_del	Benign / Likely Benign	Benign / Likely Benign	yes	13号染色体q21.31处缺失0.3Mb区域，经查询DGV、DECIPHER、OMIM、UCSC以及PubMed公共数据库资源，该片段为多态性。
chr8:115040001-115360000_del	VOUS	VOUS	yes	8号染色体q23.3处缺失0.32Mb区域，经查询DGV、DECIPHER、OMIM、UCSC以及PubMed公共数据库资源，致病性未知。
chr3:110260001-110760000_dup	Benign / Likely Benign	Benign / Likely Benign	yes	3号染色体q13.13处重复0.5Mb区域，经查询DGV、DECIPHER、OMIM、UCSC以及PubMed公共数据库资源，该片段为多态性。
chr7:64760001-65200000_del	Benign / Likely Benign	Benign / Likely Benign	yes	7号染色体q11.21处缺失0.44Mb区域，经查询DGV、DECIPHER、OMIM、UCSC以及PubMed公共数据库资源，该片段为多态性。
chr1:146500001-147440000_dup	Likely pathogenic	Pathogenic	no	1号染色体q21.1-q21.2处重复0.94Mb区域，覆盖了CHROMOSOME 1q21.1 DUPLICATION SYNDROME 100.00%的区域，.；覆盖了1q21.1 recurrent microduplication (possible susceptibility locus for neurodevelopmental disorders) 67.16%的区域，1q21.1 recurrent microduplication (possible susceptibility locus for neurodevelopmental disorders)综合征存在外显不全的情况，部分重复片段携带者无异常表型，患者主要表征有轻度/中度智力障碍，轻度/中度发育迟缓，轻度特殊面容（前额凸出、眼距宽、低耳位、内眦赘皮，宽而扁的鼻梁等），巨头畸形，脑胼胝体和小脑蚓部发育不…
chr18:49800001-78020000_del	Pathogenic	Pathogenic	yes	18号染色体q21.2-q23处缺失28.22Mb区域，覆盖了Chromosome 18q deletion syndrome 47.42%的区域，Chromosome 18q deletion syndrome[OMIM:601808]综合征患者主要表现为智力障碍，身材矮小，张力减退，听力障碍，足部畸形，生长激素缺乏，动脉导管未闭，室间隔缺损，房间隔缺损，小脑发育不全等。包含了单倍剂量敏感基因：TCF4。包含了DCC基因[OMIM:120470]100.00%的CDS区域，DCC基因[OMIM:120470]，该基因的突变与familial horizontal gaze palsy with progressive scoliosis-2 (HGPPS2)[OMIM:617542]相关，HGPPS2为常染色体隐性遗传，患者主要表现为整体发育迟缓，张力减退，侧视麻痹，脊柱侧凸，精神运动…
chr6:168200001-170920000_del	Pathogenic	Pathogenic	yes	6号染色体q27处缺失2.72Mb区域，包含了ERMARD基因[OMIM:615532]100.00%的CDS区域，ERMARD基因[OMIM:615532]的突变与DYSKINESIA， LIMB AND OROFACIAL， INFANTILE-ONSET(IOLOD)[OMIM:616921]相关，IOLOD为常染色体隐性遗传，患者主要表现为运动发育迟缓、口面运动障碍、轴向张力减退、部分患者发生震颤等。有文献报道，多例6q27缺失患者主要临床表征为面部异常，发育迟缓，癫痫肌张力减退，透明隔缺失，脑结构异常，脑积水胼胝体发育不良，学习障碍，语言发育迟缓等[pmid:24736736]；一个家系内检测到3例6q27缺失患者，一对双胞胎兄弟的主要临床表征为中度智力障碍，小头畸形，癫痫小脑延髓池扩大，特殊面容等，母亲的主要表征为语言障碍，智力低于正常值等[pmid:16773126]；1例…
chrX:121040001-126220000_del	VOUS	Pathogenic	no	X染色体q25处缺失5.18Mb区域，包含了单倍剂量敏感基因：GRIA3,XIAP,SH2D1A。包含了GRIA3基因[OMIM:305915]100.00%的CDS区域，GRIA3基因的突变与Mental retardation, X-linked 94(MRXSW)[OMIM:300699]相关，MRXSW为X连锁隐性遗传，患者主要表现为重度精神发育迟滞，身材矮小，短头畸形，眶上脊突出，癫痫，行为异常等；包含了THOC2基因[OMIM:300395]100.00%的CDS区域，THOC2基因[OMIM:300395]的突变与X-linked mental retardation-12 (MRX12)[OMIM:300957]相关，MRX12为性染色体隐性遗传，患者主要表现为不同程度的智力障碍，精神发育迟滞，部分患者还表现为行为异常，小脑发育不全，癫痫等；包含了SH2D1A基因[OMI…
chr5:45960001-46300000_dup	Benign / Likely Benign	Benign / Likely Benign	yes	5号染色体p12-p11处重复0.34Mb区域，经查询DGV、DECIPHER、OMIM、UCSC以及PubMed公共数据库资源，该片段为多态性。
chr1:820001-3720000_del	Pathogenic	Pathogenic	yes	1号染色体p36.33-p36.32处缺失2.9Mb区域，覆盖了CHROMOSOME 1p36 DELETION SYNDROME 52.90%的区域，.。包含了AGRN基因[OMIM:103320]100.00%的CDS区域，基因AGRN[OMIM:103320]的突变与congenital myasthenic syndrome-8 (CMS8) [OMIM:615120]相关，CMS8为常染色体隐性遗传，患者主要表现为肌无力；包含了B3GALT6基因[OMIM:615291]100.00%的CDS区域，B3GALT6[OMIM:615291]基因的突变与Ehlers-Danlos syndrome progeroid type 2 (EDSP2)[OMIM:615349]相关，EDSP2为常染色体隐性遗传，患者主要表现为肌张力减退，发育迟缓，特殊面容等；包含了TMEM240基因[O…
chrX:69040001-69240000_dup	VOUS	VOUS	yes	X染色体q13.1处重复0.2Mb区域，经查询DGV、DECIPHER、OMIM、UCSC以及PubMed公共数据库资源，致病性未知。
chr2:96860001-98260000_dup	VOUS	VOUS	yes	2号染色体q11.2处重复1.4Mb区域，经查询DGV、DECIPHER、OMIM、UCSC以及PubMed公共数据库资源，致病性未知。
chr8:18040001-18220000_del	VOUS	VOUS	yes	8号染色体p22处缺失0.18Mb区域，经查询DGV、DECIPHER、OMIM、UCSC以及PubMed公共数据库资源，致病性未知。
chr22:18880001-21420000_del	Pathogenic	Pathogenic	yes	22号染色体q11.21处缺失2.54Mb区域，覆盖了DIGEORGE SYNDROME; DGS (proximal, A-B) 100.00%的区域，.；覆盖了22q11 deletion syndrome (Velocardiofacial / DiGeorge syndrome) 98.67%的区域，22q11 deletion syndrome (Velocardiofacial / DiGeorge syndrome)综合征表型几乎涉及机体各个部分，即使同一家系的患者也具有表型异质性，其患者常见的症状和体征包括先天性心脏病、腭裂及其他特殊面容，免疫缺陷和自身免疫病也比较多见，其他包括呼吸问题、肾脏功能异常、低血钙症（可导致癫痫发作）、血小板减少、喂养困难、胃肠道问题、听力缺损和轻度身材矮小等，许多患儿早期存在生长发育迟缓、语言发育迟缓和学习困难，儿童期注意力缺陷多动症和孤独症…
chr1:248340001-248680000_dup	Benign / Likely Benign	Benign / Likely Benign	yes	1号染色体q44处重复0.34Mb区域，经查询DGV、DECIPHER、OMIM、UCSC以及PubMed公共数据库资源，该片段为多态性。
chr19:22880001-23900000_dup	Benign / Likely Benign	Benign / Likely Benign	yes	19号染色体p12处重复1.02Mb区域，经查询DGV、DECIPHER、OMIM、UCSC以及PubMed公共数据库资源，该片段为多态性。
chr5:8020001-8620000_del	VOUS	VOUS	yes	5号染色体p15.31处缺失0.6Mb区域，经查询DGV、DECIPHER、OMIM、UCSC以及PubMed公共数据库资源，致病性未知。
chrX:7820001-8420000_del	VOUS	VOUS	yes	X染色体p22.31处缺失0.6Mb区域，经查询DGV、DECIPHER、OMIM、UCSC以及PubMed公共数据库资源，致病性未知。
chrX:147360001-147880000_dup	VOUS	Likely pathogenic	no	X染色体q28处重复0.52Mb区域，包含了AFF2基因[OMIM:300806]60.66%的CDS区域，AFF2基因，其患者主要的临床表征为听觉处理障碍，情感障碍，巨大儿等[PMID:25256661]。有文献报道，1例xq28处aff2基因部分重复（chrx:147705241-147790993，hg19）患者（男性）主要的临床表征为听觉处理障碍，情感障碍，巨大儿等，其母亲携带此重复片段，无明显临床表征[pmid:25256661]。
chr12:37980001-38760000_dup	Benign / Likely Benign	Benign / Likely Benign	yes	12号染色体q11-q12处重复0.78Mb区域，经查询DGV、DECIPHER、OMIM、UCSC以及PubMed公共数据库资源，该片段为多态性。
chr14:22580001-22920000_del	Benign / Likely Benign	Benign / Likely Benign	yes	14号染色体q11.2处缺失0.34Mb区域，经查询DGV、DECIPHER、OMIM、UCSC以及PubMed公共数据库资源，该片段为多态性。
chr14:22520001-22940000_del	Benign / Likely Benign	Benign / Likely Benign	yes	14号染色体q11.2处缺失0.42Mb区域，经查询DGV、DECIPHER、OMIM、UCSC以及PubMed公共数据库资源，该片段为多态性。
chr2:235820001-236260000_dup	Benign / Likely Benign	Benign / Likely Benign	yes	2号染色体q37.2处重复0.44Mb区域，经查询DGV、DECIPHER、OMIM、UCSC以及PubMed公共数据库资源，该片段为多态性。
chr15:22740001-23520000_del	Likely pathogenic	Pathogenic	no	15号染色体q11.2处缺失0.78Mb区域，覆盖了15q11.2 recurrent region (BP1-BP2) (includes NIPA1) deletion 100.00%的区域，.。包含了NIPA1基因[OMIM:608145]100.00%的CDS区域，NIPA1基因[OMIM:608145]的突变与spastic paraplegia 6（SPG6）[OMIM:600363]相关，SPG6为常染色体显性遗传，该患者主要表现为下肢痉挛，括约肌障碍等。有文献报道，9例患者检测到15q11.2(chr15:20300000-20640000,hg18)区域缺失，其中多例患者的共同临床表征为运动和语言发育迟缓，先天性畸形，行为问题（包括注意缺陷多动障碍、自闭症、强迫症）等[pmid:19328872]；该区域缺失患者临床表型多样且存在外显不全的情况[pmid:2568942…
chr13:23520001-24920000_del	Benign / Likely Benign	VOUS	no	13号染色体q12.12处缺失1.4Mb区域，经查询DGV、DECIPHER、OMIM、UCSC以及PubMed公共数据库资源，致病性未知。
chr15:22740001-23080000_del	VOUS	Likely pathogenic	no	15号染色体q11.2处缺失0.34Mb区域，覆盖了15q11.2 recurrent region (BP1-BP2) (includes NIPA1) deletion 95.78%的区域，.。包含了NIPA1基因[OMIM:608145]82.94%的CDS区域，NIPA1基因[OMIM:608145]的突变与spastic paraplegia 6（SPG6）[OMIM:600363]相关，SPG6为常染色体显性遗传，该患者主要表现为下肢痉挛，括约肌障碍等。有文献报道，9例患者检测到15q11.2(chr15:20300000-20640000,hg18)区域缺失，其中多例患者的共同临床表征为运动和语言发育迟缓，先天性畸形，行为问题（包括注意缺陷多动障碍、自闭症、强迫症）等[pmid:19328872]；该区域缺失患者临床表型多样且存在外显不全的情况[pmid:25689425]…
chr18:62240001-63760000_dup	VOUS	VOUS	yes	18号染色体q22.1处重复1.52Mb区域，经查询DGV、DECIPHER、OMIM、UCSC以及PubMed公共数据库资源，致病性未知。
chr9:200001-1260000_del	Pathogenic	Pathogenic	yes	9号染色体p24.3处缺失1.06Mb区域，覆盖了Chromosome 9p24.3 deletion syndrome 48.40%的区域，46XY sex reversal 4, 154230 (4)。包含了单倍剂量敏感基因：DMRT1。包含了DOCK8基因[OMIM:611432]100.00%的CDS区域，DOCK8基因[OMIM:611432]，该基因的突变与 hyper-IgE recurrent infection syndrome [OMIM:243700]相关，hyper-IgE recurrent infection syndrome为常染色体隐性遗传，患者主要表现为血清IgE增加，结缔组织、骨骼异常，复发性细菌、病毒、真菌感染，复发性皮肤脓肿等；包含了KANK1基因[OMIM:607704]100.00%的CDS区域，KANK1基因[OMIM:607704]可能是以…
chr1:174360001-174580000_del	VOUS	VOUS	yes	1号染色体q25.1处缺失0.22Mb区域，经查询DGV、DECIPHER、OMIM、UCSC以及PubMed公共数据库资源，致病性未知。
chr2:124680001-148420000_del	Pathogenic	Pathogenic	yes	2号染色体q14.3-q22.3处缺失23.74Mb区域，包含了单倍剂量敏感基因：ZEB2。包含了CCDC115基因[OMIM:613734]100.00%的CDS区域，CCDC115基因[OMIM:613734]的突变与CONGENITAL DISORDER OF GLYCOSYLATION， TYPE IIo(CDG2O)[OMIM:616828]相关，CDG2O为一种常染色体隐性遗传代谢疾病，患者主要临床表征为婴儿期进行性肝功能衰竭，脾肿大，肌张力低下，精神运动发育迟缓等；包含了HNMT基因[OMIM:605238]100.00%的CDS区域，HNMT基因[OMIM:605238]，该基因的突变与MENTAL RETARDATION，AUTOSOMAL RECESSIVE 51(MRT51)[OMIM:616739]相关，MRT51为常染色体隐性遗传，患者主要表现为小头围，认知发育…
chrX:6560001-8100000_dup	VOUS	VOUS	yes	X染色体p22.31处重复1.54Mb区域，经查询DGV、DECIPHER、OMIM、UCSC以及PubMed公共数据库资源，致病性未知。
chr7:64680001-65260000_dup	Benign / Likely Benign	Benign / Likely Benign	yes	7号染色体q11.21处重复0.58Mb区域，经查询DGV、DECIPHER、OMIM、UCSC以及PubMed公共数据库资源，该片段为多态性。
chrX:6480001-8140000_dup	VOUS	VOUS	yes	X染色体p22.31处重复1.66Mb区域，经查询DGV、DECIPHER、OMIM、UCSC以及PubMed公共数据库资源，致病性未知。
chr22:18880001-21800000_del	Pathogenic	Pathogenic	yes	22号染色体q11.21处缺失2.92Mb区域，覆盖了DIGEORGE SYNDROME; DGS (proximal, A-B) 100.00%的区域，.；覆盖了22q11 deletion syndrome (Velocardiofacial / DiGeorge syndrome) 100.00%的区域，22q11 deletion syndrome (Velocardiofacial / DiGeorge syndrome)综合征表型几乎涉及机体各个部分，即使同一家系的患者也具有表型异质性，其患者常见的症状和体征包括先天性心脏病、腭裂及其他特殊面容，免疫缺陷和自身免疫病也比较多见，其他包括呼吸问题、肾脏功能异常、低血钙症（可导致癫痫发作）、血小板减少、喂养困难、胃肠道问题、听力缺损和轻度身材矮小等，许多患儿早期存在生长发育迟缓、语言发育迟缓和学习困难，儿童期注意力缺陷多动症和孤独…
chr2:83340001-83760000_del	Benign / Likely Benign	Benign / Likely Benign	yes	2号染色体p11.2处缺失0.42Mb区域，经查询DGV、DECIPHER、OMIM、UCSC以及PubMed公共数据库资源，该片段为多态性。
chr22:22300001-22600000_dup	Benign / Likely Benign	Benign / Likely Benign	yes	22号染色体q11.22处重复0.3Mb区域，经查询DGV、DECIPHER、OMIM、UCSC以及PubMed公共数据库资源，该片段为多态性。
chr3:187240001-190780000_del	Likely pathogenic	Likely pathogenic	yes	3号染色体q27.3-q28处缺失3.54Mb区域，有文献报道，一个家系中有2例3q28缺失患者，孩子主要的临床表征为智力障碍，特殊面容，多指（趾）畸形，癫痫，语言发育迟缓等，父亲主要的临床表征为腭裂，甲营养不良，学习困难，下斜睑裂，语言发育迟缓等[pmid:26117585]。
chrY:24360001-24520000_del	VOUS	VOUS	yes	Y染色体q11.223处缺失0.16Mb区域，经查询DGV、DECIPHER、OMIM、UCSC以及PubMed公共数据库资源，致病性未知。
chr4:82520001-82920000_dup	Benign / Likely Benign	Benign / Likely Benign	yes	4号染色体q21.22处重复0.4Mb区域，经查询DGV、DECIPHER、OMIM、UCSC以及PubMed公共数据库资源，该片段为多态性。
chr4:92400001-92740000_dup	Benign / Likely Benign	Benign / Likely Benign	yes	4号染色体q22.1处重复0.34Mb区域，经查询DGV、DECIPHER、OMIM、UCSC以及PubMed公共数据库资源，该片段为多态性。
chr10:55460001-57160000_del	Benign / Likely Benign	Benign / Likely Benign	yes	10号染色体q21.1处缺失1.7Mb区域，经查询DGV、DECIPHER、OMIM、UCSC以及PubMed公共数据库资源，该片段为多态性。
chr18:26000001-28940000_dup	VOUS	VOUS	yes	18号染色体q12.1处重复2.94Mb区域，经查询DGV、DECIPHER、OMIM、UCSC以及PubMed公共数据库资源，致病性未知。
chr4:33100001-38520000_del	VOUS	VOUS	yes	4号染色体p15.1-p14处缺失5.42Mb区域，经查询DGV、DECIPHER、OMIM、UCSC以及PubMed公共数据库资源，致病性未知。
chr15:32020001-32380000_dup	Benign / Likely Benign	Benign / Likely Benign	yes	15号染色体q13.3处重复0.36Mb区域，经查询DGV、DECIPHER、OMIM、UCSC以及PubMed公共数据库资源，该片段为多态性。
chr2:106860001-108420000_dup	VOUS	VOUS	yes	2号染色体q12.2-q12.3处重复1.56Mb区域，经查询DGV、DECIPHER、OMIM、UCSC以及PubMed公共数据库资源，致病性未知。
chr7:7040001-7540000_dup	Benign / Likely Benign	Benign / Likely Benign	yes	7号染色体p22.1-p21.3处重复0.5Mb区域，经查询DGV、DECIPHER、OMIM、UCSC以及PubMed公共数据库资源，该片段为多态性。
chr10:102920001-103480000_dup	Pathogenic	Likely pathogenic	no	10号染色体q24.31-q24.32处重复0.56Mb区域，有文献报道，1例10q24.31-24.32 (chr10:102955122-103348688,hg19)重复患者的主要临床表征为手足裂畸形[pmid:27600068]；1例10q24.31-24.32 (chr10:102955122-103348688, hg19)重复患者的主要临床表征为手脚畸形，部分掌、指骨及其周旁软组织缺如，双足畸形，部分跖、趾骨及其周旁软组织缺如等[pmid:25449087]。
chr14:22580001-22960000_del	Benign / Likely Benign	Benign / Likely Benign	yes	14号染色体q11.2处缺失0.38Mb区域，经查询DGV、DECIPHER、OMIM、UCSC以及PubMed公共数据库资源，该片段为多态性。
chr4:180140001-182420000_dup	VOUS	VOUS	yes	4号染色体q34.3处重复2.28Mb区域，经查询DGV、DECIPHER、OMIM、UCSC以及PubMed公共数据库资源，致病性未知。
chr8:9440001-10240000_dup	VOUS	VOUS	yes	8号染色体p23.1处重复0.8Mb区域，经查询DGV、DECIPHER、OMIM、UCSC以及PubMed公共数据库资源，致病性未知。
chr6:2540001-3600000_dup	VOUS	VOUS	yes	6号染色体p25.2处重复1.06Mb区域，经查询DGV、DECIPHER、OMIM、UCSC以及PubMed公共数据库资源，致病性未知。
chr22:18920001-21460000_del	Pathogenic	Pathogenic	yes	22号染色体q11.21处缺失2.54Mb区域，覆盖了22q11 deletion syndrome (Velocardiofacial / DiGeorge syndrome) 100.00%的区域，22q11 deletion syndrome (Velocardiofacial / DiGeorge syndrome)综合征表型几乎涉及机体各个部分，即使同一家系的患者也具有表型异质性，其患者常见的症状和体征包括先天性心脏病、腭裂及其他特殊面容，免疫缺陷和自身免疫病也比较多见，其他包括呼吸问题、肾脏功能异常、低血钙症（可导致癫痫发作）、血小板减少、喂养困难、胃肠道问题、听力缺损和轻度身材矮小等，许多患儿早期存在生长发育迟缓、语言发育迟缓和学习困难，儿童期注意力缺陷多动症和孤独症谱系障碍以及长大后精神病的发病风险均上升，如精神分裂症、抑郁、焦虑和双向精神病等，部分患者先天性角膜边缘浑浊…
chr18:8320001-8560000_dup	VOUS	VOUS	yes	18号染色体p11.23-p11.22处重复0.24Mb区域，经查询DGV、DECIPHER、OMIM、UCSC以及PubMed公共数据库资源，致病性未知。
chr15:62080001-63000000_dup	VOUS	VOUS	yes	15号染色体q22.2处重复0.92Mb区域，经查询DGV、DECIPHER、OMIM、UCSC以及PubMed公共数据库资源，致病性未知。
chr6:79220001-79680000_dup	VOUS	VOUS	yes	6号染色体q14.1处重复0.46Mb区域，经查询DGV、DECIPHER、OMIM、UCSC以及PubMed公共数据库资源，致病性未知。
chr14:106460001-106820000_dup	Benign / Likely Benign	Benign / Likely Benign	yes	14号染色体q32.33处重复0.36Mb区域，经查询DGV、DECIPHER、OMIM、UCSC以及PubMed公共数据库资源，该片段为多态性。
chr15:22740001-23520000_del	Likely pathogenic	Pathogenic	no	15号染色体q11.2处缺失0.78Mb区域，覆盖了15q11.2 recurrent region (BP1-BP2) (includes NIPA1) deletion 100.00%的区域，.。包含了NIPA1基因[OMIM:608145]100.00%的CDS区域，NIPA1基因[OMIM:608145]的突变与spastic paraplegia 6（SPG6）[OMIM:600363]相关，SPG6为常染色体显性遗传，该患者主要表现为下肢痉挛，括约肌障碍等。有文献报道，9例患者检测到15q11.2(chr15:20300000-20640000,hg18)区域缺失，其中多例患者的共同临床表征为运动和语言发育迟缓，先天性畸形，行为问题（包括注意缺陷多动障碍、自闭症、强迫症）等[pmid:19328872]；该区域缺失患者临床表型多样且存在外显不全的情况[pmid:2568942…
chr14:106740001-107160000_dup	Benign / Likely Benign	Benign / Likely Benign	yes	14号染色体q32.33处重复0.42Mb区域，经查询DGV、DECIPHER、OMIM、UCSC以及PubMed公共数据库资源，该片段为多态性。
chr1:239920001-240300000_dup	Benign / Likely Benign	Benign / Likely Benign	yes	1号染色体q43处重复0.38Mb区域，经查询DGV、DECIPHER、OMIM、UCSC以及PubMed公共数据库资源，该片段为多态性。
chr7:64680001-65420000_del	VOUS	VOUS	yes	7号染色体q11.21处缺失0.74Mb区域，经查询DGV、DECIPHER、OMIM、UCSC以及PubMed公共数据库资源，致病性未知。
chr19:22340001-23040000_dup	Benign / Likely Benign	Benign / Likely Benign	yes	19号染色体p12处重复0.7Mb区域，经查询DGV、DECIPHER、OMIM、UCSC以及PubMed公共数据库资源，该片段为多态性。
chr7:64680001-65200000_dup	Benign / Likely Benign	Benign / Likely Benign	yes	7号染色体q11.21处重复0.52Mb区域，经查询DGV、DECIPHER、OMIM、UCSC以及PubMed公共数据库资源，该片段为多态性。
chr5:22980001-24160000_del	VOUS	VOUS	yes	5号染色体p14.3-p14.2处缺失1.18Mb区域，经查询DGV、DECIPHER、OMIM、UCSC以及PubMed公共数据库资源，致病性未知。
chr9:2620001-2900000_del	VOUS	VOUS	yes	9号染色体p24.2处缺失0.28Mb区域，经查询DGV、DECIPHER、OMIM、UCSC以及PubMed公共数据库资源，致病性未知。
chr7:17200001-17680000_dup	Benign / Likely Benign	Benign / Likely Benign	yes	7号染色体p21.1处重复0.48Mb区域，经查询DGV、DECIPHER、OMIM、UCSC以及PubMed公共数据库资源，该片段为多态性。
chr2:130700001-131140000_dup	Benign / Likely Benign	Benign / Likely Benign	yes	2号染色体q21.1处重复0.44Mb区域，经查询DGV、DECIPHER、OMIM、UCSC以及PubMed公共数据库资源，该片段为多态性。
chr2:320001-720000_dup	Benign / Likely Benign	Benign / Likely Benign	yes	2号染色体p25.3处重复0.4Mb区域，经查询DGV、DECIPHER、OMIM、UCSC以及PubMed公共数据库资源，该片段为多态性。
chr5:19080001-19400000_del	VOUS	VOUS	yes	5号染色体p14.3处缺失0.32Mb区域，经查询DGV、DECIPHER、OMIM、UCSC以及PubMed公共数据库资源，致病性未知。
chrX:67660001-68140000_dup	VOUS	VOUS	yes	X染色体q12-q13.1处重复0.48Mb区域，经查询DGV、DECIPHER、OMIM、UCSC以及PubMed公共数据库资源，致病性未知。
chr16:29640001-30240000_del	Likely pathogenic	Pathogenic	no	16号染色体p11.2处缺失0.6Mb区域，覆盖了CHROMOSOME 16p11.2 DELETION SYNDROME, 593-KB 100.00%的区域，.。包含了KIF22基因[OMIM:603213]100.00%的CDS区域，KIF22基因的突变与SPONDYLOEPIMETAPHYSEAL DYSPLASIA WITH MULTIPLE DISLOCATIONS[OMIM:603546]相关，SPONDYLOEPIMETAPHYSEAL DYSPLASIA WITH MULTIPLE DISLOCATIONS为常染色体显性遗传，患者主要表现为张力减退，髋关节脱位和关节松弛，骨骼畸形（膝、脊柱和臀部等），身材矮小以及面中部发育不良等；包含了PRRT2基因[OMIM:614386]100.00%的CDS区域，PRRT2基因[OMIM:614386]的突变与阵发性运动障碍[OM…
chr7:143540001-144060000_dup	Benign / Likely Benign	Benign / Likely Benign	yes	7号染色体q35处重复0.52Mb区域，经查询DGV、DECIPHER、OMIM、UCSC以及PubMed公共数据库资源，该片段为多态性。
chr3:5800001-6280000_dup	VOUS	VOUS	yes	3号染色体p26.1处重复0.48Mb区域，经查询DGV、DECIPHER、OMIM、UCSC以及PubMed公共数据库资源，致病性未知。
chr9:11880001-12180000_del	Benign / Likely Benign	Benign / Likely Benign	yes	9号染色体p23处缺失0.3Mb区域，经查询DGV、DECIPHER、OMIM、UCSC以及PubMed公共数据库资源，该片段为多态性。
chr2:32700001-33160000_dup	Benign / Likely Benign	Benign / Likely Benign	yes	2号染色体p22.3处重复0.46Mb区域，经查询DGV、DECIPHER、OMIM、UCSC以及PubMed公共数据库资源，该片段为多态性。
chr2:130700001-131480000_dup	VOUS	VOUS	yes	2号染色体q21.1处重复0.78Mb区域，经查询DGV、DECIPHER、OMIM、UCSC以及PubMed公共数据库资源，致病性未知。
chr3:19420001-20380000_dup	VOUS	VOUS	yes	3号染色体p24.3处重复0.96Mb区域，经查询DGV、DECIPHER、OMIM、UCSC以及PubMed公共数据库资源，致病性未知。
chr11:20020001-20520000_dup	VOUS	VOUS	yes	11号染色体p15.1处重复0.5Mb区域，经查询DGV、DECIPHER、OMIM、UCSC以及PubMed公共数据库资源，致病性未知。
chr15:30960001-32920000_dup	VOUS	Pathogenic	no	15号染色体q13.2-q13.3处重复1.96Mb区域，有文献报道，3例15q13处重复患者的主要临床表征为智力障碍，肌张力减退，孤独症双相障碍，特殊面容，指/趾畸形，单掌褶隐睾（男性），乳头内翻（女性）[pmid:19372089]；一个家系中有2例15q13.2-q13.3重复患者（兄弟）的共同临床表征为自闭症，其母亲携带相同片段，无明显临床表征[pmid:18805830]；1例15q13.3重复患者(patient 64)主要的临床表征为中度发育迟缓[pmid:20506139]；1例15q13.3重复患者主要的临床表征为腭裂，轻度脑积水，智力障碍，巨头畸形，身材矮小，四肢短小，听力损失，语言障碍等，其父携带此重复片段，无明显的临床表征，1例15q13.3重复患者主要的临床表征为腭裂[pmid:28503599]；该区域重复（包含chrna7基因）异常表征的外显率比其他大多数基…
chrX:61720001-62160000_dup	VOUS	VOUS	yes	X染色体q11.1处重复0.44Mb区域，经查询DGV、DECIPHER、OMIM、UCSC以及PubMed公共数据库资源，致病性未知。
chr19:20660001-21020000_dup	Benign / Likely Benign	Benign / Likely Benign	yes	19号染色体p12处重复0.36Mb区域，经查询DGV、DECIPHER、OMIM、UCSC以及PubMed公共数据库资源，该片段为多态性。
chr3:197000001-197300000_dup	Benign / Likely Benign	Benign / Likely Benign	yes	3号染色体q29处重复0.3Mb区域，经查询DGV、DECIPHER、OMIM、UCSC以及PubMed公共数据库资源，该片段为多态性。
chr8:15900001-16280000_dup	Benign / Likely Benign	Benign / Likely Benign	yes	8号染色体p22处重复0.38Mb区域，经查询DGV、DECIPHER、OMIM、UCSC以及PubMed公共数据库资源，该片段为多态性。
chr19:22360001-23200000_dup	Benign / Likely Benign	Benign / Likely Benign	yes	19号染色体p12处重复0.84Mb区域，经查询DGV、DECIPHER、OMIM、UCSC以及PubMed公共数据库资源，该片段为多态性。
chr15:22740001-23040000_dup	Benign / Likely Benign	Benign / Likely Benign	yes	15号染色体q11.2处重复0.3Mb区域，经查询DGV、DECIPHER、OMIM、UCSC以及PubMed公共数据库资源，该片段为多态性。
chr6:31040001-31360000_dup	Benign / Likely Benign	Benign / Likely Benign	yes	6号染色体p21.33处重复0.32Mb区域，经查询DGV、DECIPHER、OMIM、UCSC以及PubMed公共数据库资源，该片段为多态性。
chr14:22460001-22960000_del	Benign / Likely Benign	Benign / Likely Benign	yes	14号染色体q11.2处缺失0.5Mb区域，经查询DGV、DECIPHER、OMIM、UCSC以及PubMed公共数据库资源，该片段为多态性。
chr14:22460001-22940000_del	Benign / Likely Benign	Benign / Likely Benign	yes	14号染色体q11.2处缺失0.48Mb区域，经查询DGV、DECIPHER、OMIM、UCSC以及PubMed公共数据库资源，该片段为多态性。
chr22:18920001-21460000_dup	Pathogenic	Pathogenic	yes	22号染色体q11.21处重复2.54Mb区域，覆盖了22q11 duplication syndrome 100.00%的区域，22q11 duplication syndrome存在外显不全的情况，该综合征患者表型从正常或几乎正常到严重，变化较大，最常见的临床症状有：智力障碍（97%）、精神运动发育迟滞（67%）、生长受限（63%）、肌张力低下（43%），说话鼻音重等，另外，22q11重复综合征患者都表现出不同程度的DGS/VCFS表型如腭咽发育不全、腭裂、先天性心脏病、耳聋、肾生殖系统畸形、胸腺缺如、无脾、认知障碍等，但也有其特定的表型，包括上位眉毛，眼睑下斜或伴下垂，轻度的小颌/缩颌，脸部细长等；覆盖了CHROMOSOME 22q11.2 DUPLICATION SYNDROME (proximal, A-D) 99.47%的区域，.；覆盖了CHROMOSOME 22q11.2 …
chr20:12560001-13000000_dup	VOUS	VOUS	yes	20号染色体p12.1处重复0.44Mb区域，经查询DGV、DECIPHER、OMIM、UCSC以及PubMed公共数据库资源，致病性未知。
chr14:22520001-22980000_del	Benign / Likely Benign	Benign / Likely Benign	yes	14号染色体q11.2处缺失0.46Mb区域，经查询DGV、DECIPHER、OMIM、UCSC以及PubMed公共数据库资源，该片段为多态性。
chrX:6440001-8140000_dup	VOUS	VOUS	yes	X染色体p22.31处重复1.7Mb区域，经查询DGV、DECIPHER、OMIM、UCSC以及PubMed公共数据库资源，致病性未知。
chr19:22340001-23140000_dup	Benign / Likely Benign	Benign / Likely Benign	yes	19号染色体p12处重复0.8Mb区域，经查询DGV、DECIPHER、OMIM、UCSC以及PubMed公共数据库资源，该片段为多态性。
chr15:32020001-32420000_dup	Benign / Likely Benign	VOUS	no	15号染色体q13.3处重复0.4Mb区域，经查询DGV、DECIPHER、OMIM、UCSC以及PubMed公共数据库资源，致病性未知。
chr19:22340001-23180000_dup	Benign / Likely Benign	Benign / Likely Benign	yes	19号染色体p12处重复0.84Mb区域，经查询DGV、DECIPHER、OMIM、UCSC以及PubMed公共数据库资源，该片段为多态性。
chrX:6500001-8140000_del	Pathogenic	Pathogenic	yes	X染色体p22.31处缺失1.64Mb区域，覆盖了Steroid sulphatase deficiency (STS) 97.37%的区域，Steroid sulphatase deficiency (STS)是一种x连锁隐性遗传的表皮脂类代谢异常疾病，也称为x染色体连锁鱼鳞癣，几乎全部见于男性患者，出生时或出生不久后发病，主要临床表征为四肢、面、颈、躯干、臀部常见大面积的鳞屑，以颈、面、躯干受累最严重，皮损持续存在且不随年龄而改善，部分患者并发角膜混浊、支气管哮喘、过敏性鼻炎等，部分女性携带者在臂及胫前可见轻度鳞屑。部分携带有xp22.3处更大缺失片段（包括临近基因）的患者，可能会表现出精神发育迟滞；覆盖了ICHTHYOSIS, X-LINKED; XLI 97.35%的区域，.。包含了单倍剂量敏感基因：STS。包含了STS基因[OMIM:300747]100.00%的CDS区域，(…
chr2:13580001-14180000_dup	Benign / Likely Benign	Benign / Likely Benign	yes	2号染色体p24.3处重复0.6Mb区域，经查询DGV、DECIPHER、OMIM、UCSC以及PubMed公共数据库资源，该片段为多态性。
chr17:15680001-20600000_dup	Pathogenic	Pathogenic	yes	17号染色体p12-p11.2处重复4.92Mb区域，覆盖了POTOCKI-LUPSKI SYNDROME; PTLS 100.00%的区域，.；覆盖了Potocki-Lupski syndrome (17p11.2 duplication syndrome) 100.00%的区域，Potocki-Lupski syndrome (17p11.2 duplication syndrome)是一种以精神发育迟缓、肌张力低下、广泛性发育障碍和先天性畸形等为特征的发育紊乱性疾病，患者之间存在临床异质性，其具体临床表征包括整体发育迟缓，特殊面容（小颌畸形、睑裂下斜、宽前额、小头、三角头、三角脸、人中光滑、眼间距过宽、远视、长鼻尖、高腭、大嘴、牙列拥挤、咬合不正等），轻度智力低下，肌张力低下，行为异常（注意力短暂、多动、焦虑、自闭症等），身材矮小，语言发育迟缓，胼胝体发育不全，先天性心脏病（房间隔…
chr6:44920001-45080000_del	VOUS	VOUS	yes	6号染色体p21.1处缺失0.16Mb区域，经查询DGV、DECIPHER、OMIM、UCSC以及PubMed公共数据库资源，致病性未知。
chr2:234060001-235260000_dup	VOUS	VOUS	yes	2号染色体q37.1处重复1.2Mb区域，经查询DGV、DECIPHER、OMIM、UCSC以及PubMed公共数据库资源，致病性未知。
chr9:200001-4560000_del	Pathogenic	Pathogenic	yes	9号染色体p24.3-p24.2处缺失4.36Mb区域，覆盖了Chromosome 9p24.3 deletion syndrome 91.32%的区域，46XY sex reversal 4, 154230 (4)；覆盖了Mental retardation, autosomal dominant 2 48.50%的区域，Mental retardation, autosomal dominant 2, 614113 (4), Autosomal dominant。包含了单倍剂量敏感基因：DMRT1。包含了DOCK8基因[OMIM:611432]100.00%的CDS区域，DOCK8基因[OMIM:611432]，该基因的突变与 hyper-IgE recurrent infection syndrome [OMIM:243700]相关，hyper-IgE recurrent infe…
chr16:15140001-16380000_del	Likely pathogenic	Likely pathogenic	yes	16号染色体p13.11处缺失1.24Mb区域，覆盖了16p13.11 recurrent region (includes MYH11) deletion 100.00%的区域，.；覆盖了16p13.11 recurrent microdeletion (neurocognitive disorder susceptibility locus) 82.67%的区域，16p13.11 recurrent microdeletion (neurocognitive disorder susceptibility locus)综合征所在重复区域为神经认知障碍(自闭症，智力障碍，多发性先天畸形）易感区，患者可能表现为运动和语言功能发育迟缓，学习障碍，注意缺陷多动障碍，攻击性和破坏性行为，社会交往障碍，孤独症谱系障碍，心脏和主动脉畸形，法洛四联症，大血管转位，主动脉狭窄，关节过度活动，颅缝早闭，…
chr15:32040001-32500000_dup	Benign / Likely Benign	VOUS	no	15号染色体q13.3处重复0.46Mb区域，经查询DGV、DECIPHER、OMIM、UCSC以及PubMed公共数据库资源，致病性未知。
chr16:15540001-16280000_dup	VOUS	Likely pathogenic	no	16号染色体p13.11处重复0.74Mb区域，覆盖了16p13.11 recurrent region (includes MYH11) duplication 94.80%的区域，.；覆盖了16p13.11 recurrent microduplication (neurocognitive disorder susceptibility locus) 49.33%的区域，16p13.11 recurrent microduplication (neurocognitive disorder susceptibility locus)综合征所在重复区域为神经认知障碍(自闭症，智力障碍，多发性先天畸形）易感区，患者可能表现为运动和语言功能发育迟缓，学习障碍，注意缺陷多动障碍，攻击性和破坏性行为，社会交往障碍，孤独症谱系障碍，心脏和主动脉畸形，法洛四联症，大血管转位，主动脉狭窄，关节过度…
chr15:22740001-23520000_dup	Benign / Likely Benign	Benign / Likely Benign	yes	15号染色体q11.2处重复0.78Mb区域，经查询DGV、DECIPHER、OMIM、UCSC以及PubMed公共数据库资源，该片段为多态性。
chr2:13740001-14320000_dup	Benign / Likely Benign	Benign / Likely Benign	yes	2号染色体p24.3处重复0.58Mb区域，经查询DGV、DECIPHER、OMIM、UCSC以及PubMed公共数据库资源，该片段为多态性。
chr1:820001-1760000_del	Benign / Likely Benign	Benign / Likely Benign	yes	1号染色体p36.33处缺失0.94Mb区域，经查询DGV、DECIPHER、OMIM、UCSC以及PubMed公共数据库资源，该片段为多态性。
chr9:200001-5800000_del	Pathogenic	Pathogenic	yes	9号染色体p24.3-p24.1处缺失5.6Mb区域，覆盖了Chromosome 9p24.3 deletion syndrome 91.32%的区域，46XY sex reversal 4, 154230 (4)；覆盖了Mental retardation, autosomal dominant 2 62.29%的区域，Mental retardation, autosomal dominant 2, 614113 (4), Autosomal dominant。包含了单倍剂量敏感基因：DMRT1。包含了DOCK8基因[OMIM:611432]100.00%的CDS区域，DOCK8基因[OMIM:611432]，该基因的突变与 hyper-IgE recurrent infection syndrome [OMIM:243700]相关，hyper-IgE recurrent infec…
chr19:22380001-23180000_dup	Benign / Likely Benign	Benign / Likely Benign	yes	19号染色体p12处重复0.8Mb区域，经查询DGV、DECIPHER、OMIM、UCSC以及PubMed公共数据库资源，该片段为多态性。
chr2:133840001-134160000_del	VOUS	VOUS	yes	2号染色体q21.2处缺失0.32Mb区域，经查询DGV、DECIPHER、OMIM、UCSC以及PubMed公共数据库资源，致病性未知。
chr6:57320001-57980000_dup	Benign / Likely Benign	Benign / Likely Benign	yes	6号染色体p11.2处重复0.66Mb区域，经查询DGV、DECIPHER、OMIM、UCSC以及PubMed公共数据库资源，该片段为多态性。
chr3:194440001-194700000_dup	VOUS	VOUS	yes	3号染色体q29处重复0.26Mb区域，经查询DGV、DECIPHER、OMIM、UCSC以及PubMed公共数据库资源，致病性未知。
chr1:248320001-248740000_dup	Benign / Likely Benign	Benign / Likely Benign	yes	1号染色体q44处重复0.42Mb区域，经查询DGV、DECIPHER、OMIM、UCSC以及PubMed公共数据库资源，该片段为多态性。
chr5:159620001-159940000_dup	VOUS	VOUS	yes	5号染色体q33.3-q34处重复0.32Mb区域，经查询DGV、DECIPHER、OMIM、UCSC以及PubMed公共数据库资源，致病性未知。
chr19:22400001-22820000_dup	Benign / Likely Benign	Benign / Likely Benign	yes	19号染色体p12处重复0.42Mb区域，经查询DGV、DECIPHER、OMIM、UCSC以及PubMed公共数据库资源，该片段为多态性。
chr14:22540001-22960000_del	Benign / Likely Benign	Benign / Likely Benign	yes	14号染色体q11.2处缺失0.42Mb区域，经查询DGV、DECIPHER、OMIM、UCSC以及PubMed公共数据库资源，该片段为多态性。
chr11:50340001-50800000_dup	Benign / Likely Benign	Benign / Likely Benign	yes	11号染色体p11.12处重复0.46Mb区域，经查询DGV、DECIPHER、OMIM、UCSC以及PubMed公共数据库资源，该片段为多态性。
chr14:22440001-22940000_del	Benign / Likely Benign	Benign / Likely Benign	yes	14号染色体q11.2处缺失0.5Mb区域，经查询DGV、DECIPHER、OMIM、UCSC以及PubMed公共数据库资源，该片段为多态性。
chr5:83420001-84920000_dup	VOUS	VOUS	yes	5号染色体q14.3处重复1.5Mb区域，经查询DGV、DECIPHER、OMIM、UCSC以及PubMed公共数据库资源，致病性未知。
chr9:71060001-81060000_del	Pathogenic	Pathogenic	yes	9号染色体q21.11-q21.2处缺失10.0Mb区域，包含了FXN基因[OMIM:606829]100.00%的CDS区域，FXN基因[OMIM:606829]，该基因的突变或GAA三核苷酸重复与Friedreich ataxia (FRDA1)[OMIM:229300]相关，FRDA1为常染色体隐性遗传，患者主要表现为眼球震颤，视神经萎缩，视野缺损，肥厚性心肌病，脊柱侧凸，高弓足，肢体共济失调，构音障碍，本体感觉障碍，肢体肌无力等；包含了PSAT1基因[OMIM:610936]100.00%的CDS区域，PSAT1基因[OMIM:610936]，该基因的突变与NEU-LAXOVA SYNDROME 2(NLS2)[OMIM:616038]相关，NLS2为常染色体隐性遗传，患者主要表现为颅面畸形，小头畸形，胎儿宫内发育迟缓，脊柱侧弯，肢体畸形，皮下水肿，鱼鳞病等，部分患者还表现为中枢…
chr8:160001-480000_dup	Benign / Likely Benign	Benign / Likely Benign	yes	8号染色体p23.3处重复0.32Mb区域，经查询DGV、DECIPHER、OMIM、UCSC以及PubMed公共数据库资源，该片段为多态性。
chr15:22740001-23100000_dup	Benign / Likely Benign	Benign / Likely Benign	yes	15号染色体q11.2处重复0.36Mb区域，经查询DGV、DECIPHER、OMIM、UCSC以及PubMed公共数据库资源，该片段为多态性。
chr3:900001-1420000_dup	Benign / Likely Benign	VOUS	no	3号染色体p26.3处重复0.52Mb区域，经查询DGV、DECIPHER、OMIM、UCSC以及PubMed公共数据库资源，致病性未知。
chr14:106060001-106580000_dup	Benign / Likely Benign	Benign / Likely Benign	yes	14号染色体q32.33处重复0.52Mb区域，经查询DGV、DECIPHER、OMIM、UCSC以及PubMed公共数据库资源，该片段为多态性。
chr1:239980001-240300000_dup	Benign / Likely Benign	Benign / Likely Benign	yes	1号染色体q43处重复0.32Mb区域，经查询DGV、DECIPHER、OMIM、UCSC以及PubMed公共数据库资源，该片段为多态性。
chr2:58160001-58460000_dup	Benign / Likely Benign	Benign / Likely Benign	yes	2号染色体p16.1处重复0.3Mb区域，经查询DGV、DECIPHER、OMIM、UCSC以及PubMed公共数据库资源，该片段为多态性。
chr4:189020001-189340000_dup	Benign / Likely Benign	Benign / Likely Benign	yes	4号染色体q35.2处重复0.32Mb区域，经查询DGV、DECIPHER、OMIM、UCSC以及PubMed公共数据库资源，该片段为多态性。
chrX:6460001-8000000_del	Pathogenic	Pathogenic	yes	X染色体p22.31处缺失1.54Mb区域，覆盖了ICHTHYOSIS, X-LINKED; XLI 92.26%的区域，.；覆盖了Steroid sulphatase deficiency (STS) 91.81%的区域，Steroid sulphatase deficiency (STS)是一种x连锁隐性遗传的表皮脂类代谢异常疾病，也称为x染色体连锁鱼鳞癣，几乎全部见于男性患者，出生时或出生不久后发病，主要临床表征为四肢、面、颈、躯干、臀部常见大面积的鳞屑，以颈、面、躯干受累最严重，皮损持续存在且不随年龄而改善，部分患者并发角膜混浊、支气管哮喘、过敏性鼻炎等，部分女性携带者在臂及胫前可见轻度鳞屑。部分携带有xp22.3处更大缺失片段（包括临近基因）的患者，可能会表现出精神发育迟滞。包含了单倍剂量敏感基因：STS。包含了STS基因[OMIM:300747]100.00%的CDS区域，(…
chr14:22620001-22960000_del	Benign / Likely Benign	Benign / Likely Benign	yes	14号染色体q11.2处缺失0.34Mb区域，经查询DGV、DECIPHER、OMIM、UCSC以及PubMed公共数据库资源，该片段为多态性。
chr7:110880001-111180000_del	Benign / Likely Benign	Benign / Likely Benign	yes	7号染色体q31.1处缺失0.3Mb区域，经查询DGV、DECIPHER、OMIM、UCSC以及PubMed公共数据库资源，该片段为多态性。
chrX:35260001-35500000_del	VOUS	VOUS	yes	X染色体p21.1处缺失0.24Mb区域，经查询DGV、DECIPHER、OMIM、UCSC以及PubMed公共数据库资源，致病性未知。
chr3:2260001-2580000_dup	Benign / Likely Benign	Benign / Likely Benign	yes	3号染色体p26.3处重复0.32Mb区域，经查询DGV、DECIPHER、OMIM、UCSC以及PubMed公共数据库资源，该片段为多态性。
chr16:21940001-22500000_del	Pathogenic	Pathogenic	yes	16号染色体p12.2处缺失0.56Mb区域，覆盖了16p12.2 recurrent region (includes EEF2K, CDR2) deletion 100.00%的区域，.；覆盖了Recurrent 16p12.1 microdeletion (neurodevelopmental susceptibility locus) 100.00%的区域，Recurrent 16p12.1 microdeletion (neurodevelopmental susceptibility locus)综合征存在外显不全的情况，患者常见临床表征有发育迟缓，轻度到中度智力障碍，语言发育迟缓，轻度特殊面容，先天性心脏病，癫痫，精神和行为异常（抑郁症，精神分裂症，双向情感障碍），骨骼畸形等，部分患者表现为肌张力低下，听力损失，牙齿畸形，肾脏和生殖器官异常（男性），唇裂，腭裂等。包含了UQ…
chr8:3680001-5940000_dup	VOUS	VOUS	yes	8号染色体p23.2处重复2.26Mb区域，经查询DGV、DECIPHER、OMIM、UCSC以及PubMed公共数据库资源，致病性未知。
chr12:33860001-34160000_dup	Benign / Likely Benign	Benign / Likely Benign	yes	12号染色体p11.1处重复0.3Mb区域，经查询DGV、DECIPHER、OMIM、UCSC以及PubMed公共数据库资源，该片段为多态性。
chr3:195720001-197380000_del	Pathogenic	Pathogenic	yes	3号染色体q29处缺失1.66Mb区域，覆盖了CHROMOSOME 3q29 DELETION SYNDROME 100.00%的区域，.；覆盖了3q29 microdeletion syndrome 100.00%的区域，3q29 microdeletion syndrome综合征患者缺失片段的大小几乎相同，但临床表现多变，其常见表型包括轻度/中度智力障碍，语言学习障碍，轻度特殊面容（长脸，短人中，高鼻梁）等，其罕见表型包括胃肠道疾病（包括胃食管返流病），牙齿畸形，婴儿期喂养困难，整体发育迟缓，出生时体重过低，新生儿肌张力低下，新生儿呼吸窘迫，色素沉着异常，周期性的中耳感染，心脏缺陷（特别是动脉导管未闭），孤独谱系障碍，注意力缺陷多动障碍，步态共济失调，胸壁畸形，长锥状指，韧带松弛，小头，唇腭裂，马蹄肾，尿道下裂（男性）等。包含了TFRC基因[OMIM:190010]100.00%的C…
chr5:20001-29260000_del	Pathogenic	Pathogenic	yes	5号染色体p15.33-p13.3处缺失29.24Mb区域，覆盖了CRI-DU-CHAT SYNDROME 100.00%的区域，.；覆盖了Cri du Chat syndrome (5p deletion) 99.92%的区域，Cri du Chat syndrome (5p deletion)综合征患者主要临床表征为哭声小且似猫叫（一年以后逐渐消失），特殊面容（外眦下斜，圆脸，小下颌等，面部特征随年龄增长而发生变化，在年长患儿中，长脸，巨口和脊柱侧凸较显着，且可出现早老面容），小头畸形，生长发育异常（出生体重低和生长发育迟缓，智力发育迟缓，运动功能发育迟缓），患者也可表现出肌张力低下，尿道下裂。包含了单倍剂量敏感基因：CTNND2,TRIO。包含了SDHA基因[OMIM:600857]100.00%的CDS区域，SDHA基因[OMIM:600857]，该基因的突变与mitochond…
chrX:47560001-47940000_dup	VOUS	VOUS	yes	X染色体p11.23处重复0.38Mb区域，经查询DGV、DECIPHER、OMIM、UCSC以及PubMed公共数据库资源，致病性未知。
chr5:22800001-23400000_dup	Benign / Likely Benign	Benign / Likely Benign	yes	5号染色体p14.3-p14.2处重复0.6Mb区域，经查询DGV、DECIPHER、OMIM、UCSC以及PubMed公共数据库资源，该片段为多态性。
chr15:22740001-23100000_dup	Benign / Likely Benign	Benign / Likely Benign	yes	15号染色体q11.2处重复0.36Mb区域，经查询DGV、DECIPHER、OMIM、UCSC以及PubMed公共数据库资源，该片段为多态性。
chr15:22760001-23080000_dup	Benign / Likely Benign	Benign / Likely Benign	yes	15号染色体q11.2处重复0.32Mb区域，经查询DGV、DECIPHER、OMIM、UCSC以及PubMed公共数据库资源，该片段为多态性。
chr7:64720001-65200000_del	Benign / Likely Benign	Benign / Likely Benign	yes	7号染色体q11.21处缺失0.48Mb区域，经查询DGV、DECIPHER、OMIM、UCSC以及PubMed公共数据库资源，该片段为多态性。
chr15:22760001-23100000_dup	Benign / Likely Benign	Benign / Likely Benign	yes	15号染色体q11.2处重复0.34Mb区域，经查询DGV、DECIPHER、OMIM、UCSC以及PubMed公共数据库资源，该片段为多态性。
chr22:19040001-21800000_dup	Pathogenic	Pathogenic	yes	22号染色体q11.21处重复2.76Mb区域，覆盖了22q11 duplication syndrome 98.76%的区域，22q11 duplication syndrome存在外显不全的情况，该综合征患者表型从正常或几乎正常到严重，变化较大，最常见的临床症状有：智力障碍（97%）、精神运动发育迟滞（67%）、生长受限（63%）、肌张力低下（43%），说话鼻音重等，另外，22q11重复综合征患者都表现出不同程度的DGS/VCFS表型如腭咽发育不全、腭裂、先天性心脏病、耳聋、肾生殖系统畸形、胸腺缺如、无脾、认知障碍等，但也有其特定的表型，包括上位眉毛，眼睑下斜或伴下垂，轻度的小颌/缩颌，脸部细长等；覆盖了CHROMOSOME 22q11.2 DUPLICATION SYNDROME (proximal, A-D) 95.00%的区域，.；覆盖了CHROMOSOME 22q11.2 D…
chr1:146500001-147440000_del	Likely pathogenic	Pathogenic	no	1号染色体q21.1-q21.2处缺失0.94Mb区域，覆盖了CHROMOSOME 1q21.1 DELETION SYNDROME, 1.35-MB 100.00%的区域，.；覆盖了1q21.1 recurrent microdeletion (susceptibility locus for neurodevelopmental disorders) 67.16%的区域，1q21.1 recurrent microdeletion (susceptibility locus for neurodevelopmental disorders)综合征存在外显不全的情况，临床表型高度可变，常见表型有轻度至中度发育迟缓，轻度特殊面容（表型多样，如前额凸出、深眼窝、球状鼻、内眦赘皮、长人中等），轻度至中度智力障碍，小头畸形，其他偶发特征包括心脏畸形（主动脉异常、房间隔缺损），骨骼异常（拇指/趾…
chr14:22660001-22960000_del	Benign / Likely Benign	Benign / Likely Benign	yes	14号染色体q11.2处缺失0.3Mb区域，经查询DGV、DECIPHER、OMIM、UCSC以及PubMed公共数据库资源，该片段为多态性。
chr7:57200001-57600000_del	Benign / Likely Benign	Benign / Likely Benign	yes	7号染色体p11.2处缺失0.4Mb区域，经查询DGV、DECIPHER、OMIM、UCSC以及PubMed公共数据库资源，该片段为多态性。
chr14:22620001-22940000_del	Benign / Likely Benign	Benign / Likely Benign	yes	14号染色体q11.2处缺失0.32Mb区域，经查询DGV、DECIPHER、OMIM、UCSC以及PubMed公共数据库资源，该片段为多态性。
chrX:11240001-12300000_dup	VOUS	VOUS	yes	X染色体p22.2处重复1.06Mb区域，经查询DGV、DECIPHER、OMIM、UCSC以及PubMed公共数据库资源，致病性未知。
chr22:49380001-51180000_del	Pathogenic	Pathogenic	yes	22号染色体q13.32-q13.33处缺失1.8Mb区域，覆盖了22q13 deletion syndrome (Phelan-Mcdermid syndrome) 94.49%的区域，22q13 deletion syndrome (Phelan-Mcdermid syndrome是一种发育障碍疾病，患者主要表现为严重的语言发育迟缓，行为障碍（多动、攻击性行为），肌张力减退，面容异常是轻微的并且可变的（长头、巨头、两侧不对称、眉突出、轻度上颌前突、尖下巴、小下巴、耳朵凸出/发育不全、听力损伤、眼睑下垂、内眦赘皮），中度至重度智力发育迟缓，运动迟缓，癫痫，体温调节能力差，疼痛耐??度增高，新生儿反射减弱或异常，磨牙、咀嚼行为异常，吐舌，手掌大且肥厚，趾甲发育不良，身材高大等。包含了单倍剂量敏感基因：SHANK3。包含了ALG12基因[OMIM:607144]100.00%的CDS区域，…
chr17:1040001-1520000_dup	Likely pathogenic	Pathogenic	no	17号染色体p13.3处重复0.48Mb区域，包含了BHLHA9基因[OMIM:615416]100.00%的CDS区域，BHLHA9基因[OMIM:615416]，该基因的突变与mesoaxial synostotic syndactyly Malik-Percin type(MSSD)[OMIM:609432]相关，MSSD为常染色体隐性遗传，患者主要表现为拇指发育不全，完全或部分并趾等。有文献报道，shfld3在17号染色体短臂最小的重复关键区域仅包含bhlha9一个基因[pmid:22147889]；一个家系内检测到6例17p13.3(chr17:1073830-1292325,hg19)重复患者主要的临床表征为手裂，单指(趾)畸形，并指(趾)等，1例17p13.3(chr17:1130573-1270478,hg19)重复患者主要的临床表征为手裂，并指(趾)等[pmid:237…
chr8:14900001-16000000_dup	VOUS	VOUS	yes	8号染色体p22处重复1.1Mb区域，经查询DGV、DECIPHER、OMIM、UCSC以及PubMed公共数据库资源，致病性未知。
chr15:22740001-23100000_dup	Benign / Likely Benign	Benign / Likely Benign	yes	15号染色体q11.2处重复0.36Mb区域，经查询DGV、DECIPHER、OMIM、UCSC以及PubMed公共数据库资源，该片段为多态性。
chrX:105320001-105500000_dup	VOUS	Benign / Likely Benign	no	X染色体q22.3处重复0.18Mb区域，经查询DGV、DECIPHER、OMIM、UCSC以及PubMed公共数据库资源，该片段为多态性。
chr5:45500001-46340000_dup	Benign / Likely Benign	Benign / Likely Benign	yes	5号染色体p12-p11处重复0.84Mb区域，经查询DGV、DECIPHER、OMIM、UCSC以及PubMed公共数据库资源，该片段为多态性。
chr6:27260001-28020000_dup	VOUS	VOUS	yes	6号染色体p22.1处重复0.76Mb区域，经查询DGV、DECIPHER、OMIM、UCSC以及PubMed公共数据库资源，致病性未知。
chr22:23740001-24900000_dup	Benign / Likely Benign	VOUS	no	22号染色体q11.23处重复1.16Mb区域，经查询DGV、DECIPHER、OMIM、UCSC以及PubMed公共数据库资源，致病性未知。
chr15:34720001-34820000_del2	VOUS	Benign / Likely Benign	no	15号染色体q14处缺失100.0Kb区域，经查询DGV、DECIPHER、OMIM、UCSC以及PubMed公共数据库资源，该片段为多态性。
chrY:23540001-23660000_dup	VOUS	VOUS	yes	Y染色体q11.223处重复0.12Mb区域，经查询DGV、DECIPHER、OMIM、UCSC以及PubMed公共数据库资源，致病性未知。
chr9:200001-8420000_del	Pathogenic	Pathogenic	yes	9号染色体p24.3-p24.1处缺失8.22Mb区域，覆盖了Mental retardation, autosomal dominant 2 91.43%的区域，Mental retardation, autosomal dominant 2, 614113 (4), Autosomal dominant；覆盖了Chromosome 9p24.3 deletion syndrome 91.32%的区域，46XY sex reversal 4, 154230 (4)。包含了单倍剂量敏感基因：DMRT1。包含了DOCK8基因[OMIM:611432]100.00%的CDS区域，DOCK8基因[OMIM:611432]，该基因的突变与 hyper-IgE recurrent infection syndrome [OMIM:243700]相关，hyper-IgE recurrent infe…
chr11:54800001-55140000_dup	Benign / Likely Benign	Benign / Likely Benign	yes	11号染色体q11处重复0.34Mb区域，经查询DGV、DECIPHER、OMIM、UCSC以及PubMed公共数据库资源，该片段为多态性。
chr7:64680001-65180000_del	Benign / Likely Benign	Benign / Likely Benign	yes	7号染色体q11.21处缺失0.5Mb区域，经查询DGV、DECIPHER、OMIM、UCSC以及PubMed公共数据库资源，该片段为多态性。
chr3:99620001-99800000_del	VOUS	VOUS	yes	3号染色体q12.1处缺失0.18Mb区域，经查询DGV、DECIPHER、OMIM、UCSC以及PubMed公共数据库资源，致病性未知。
chrX:26160001-32200000_dup	Pathogenic	Pathogenic	yes	X染色体p21.3-p21.1处重复6.04Mb区域，包含了IL1RAPL1基因[OMIM:300206]100.00%的CDS区域，IL1RAPL1基因[OMIM:300206]，该基因的突变与X-linked mental retardation-21 (MRX21) [OMIM:300143]相关，MRX21为X连锁隐性遗传，患者主要表现为中度智力障碍，癫痫，特殊面容，自闭症等，女性携带者可能有较轻的临床表征；包含了NR0B1基因[OMIM:300473]100.00%的CDS区域，Chromosome Xp21 deletion syndrome [OMIM:300679]，该综合征是由NR0B1基因、GK基因以及DMD基因的微缺失导致的临近基因综合征，其患者主要的临床表征为先天性肾上腺发育不良，甘油尿症，高甘油血症，智力障碍，痉挛，骨质疏松，精神运动发育迟缓，杜氏肌营养不良等；…
chr15:22520001-23100000_dup	Benign / Likely Benign	Benign / Likely Benign	yes	15号染色体q11.2处重复0.58Mb区域，经查询DGV、DECIPHER、OMIM、UCSC以及PubMed公共数据库资源，该片段为多态性。
chr14:22540001-22960000_del	Benign / Likely Benign	Benign / Likely Benign	yes	14号染色体q11.2处缺失0.42Mb区域，经查询DGV、DECIPHER、OMIM、UCSC以及PubMed公共数据库资源，该片段为多态性。
chr5:49440001-49740000_dup	VOUS	VOUS	yes	5号染色体q11.1处重复0.3Mb区域，经查询DGV、DECIPHER、OMIM、UCSC以及PubMed公共数据库资源，致病性未知。
chrX:6460001-8120000_dup	VOUS	VOUS	yes	X染色体p22.31处重复1.66Mb区域，经查询DGV、DECIPHER、OMIM、UCSC以及PubMed公共数据库资源，致病性未知。
chr12:84080001-87280000_dup	VOUS	VOUS	yes	12号染色体q21.31-q21.32处重复3.2Mb区域，经查询DGV、DECIPHER、OMIM、UCSC以及PubMed公共数据库资源，致病性未知。
chr10:53820001-56400000_del	VOUS	VOUS	yes	10号染色体q21.1处缺失2.58Mb区域，经查询DGV、DECIPHER、OMIM、UCSC以及PubMed公共数据库资源，致病性未知。
chr22:43900001-44460000_dup	VOUS	VOUS	yes	22号染色体q13.2-q13.31处重复0.56Mb区域，经查询DGV、DECIPHER、OMIM、UCSC以及PubMed公共数据库资源，致病性未知。
chr15:32020001-32500000_dup	VOUS	VOUS	yes	15号染色体q13.3处重复0.48Mb区域，经查询DGV、DECIPHER、OMIM、UCSC以及PubMed公共数据库资源，致病性未知。
chr15:22740001-23100000_del	VOUS	Likely pathogenic	no	15号染色体q11.2处缺失0.36Mb区域，覆盖了15q11.2 recurrent region (BP1-BP2) (includes NIPA1) deletion 100.00%的区域，.。包含了NIPA1基因[OMIM:608145]100.00%的CDS区域，NIPA1基因[OMIM:608145]的突变与spastic paraplegia 6（SPG6）[OMIM:600363]相关，SPG6为常染色体显性遗传，该患者主要表现为下肢痉挛，括约肌障碍等。有文献报道，9例患者检测到15q11.2(chr15:20300000-20640000,hg18)区域缺失，其中多例患者的共同临床表征为运动和语言发育迟缓，先天性畸形，行为问题（包括注意缺陷多动障碍、自闭症、强迫症）等[pmid:19328872]；该区域缺失患者临床表型多样且存在外显不全的情况[pmid:2568942…
chr22:25660001-25960000_dup	Benign / Likely Benign	Benign / Likely Benign	yes	22号染色体q11.23-q12.1处重复0.3Mb区域，经查询DGV、DECIPHER、OMIM、UCSC以及PubMed公共数据库资源，该片段为多态性。
chr12:38020001-38500000_dup	Benign / Likely Benign	Benign / Likely Benign	yes	12号染色体q11-q12处重复0.48Mb区域，经查询DGV、DECIPHER、OMIM、UCSC以及PubMed公共数据库资源，该片段为多态性。
chr15:22740001-23100000_del	VOUS	Likely pathogenic	no	15号染色体q11.2处缺失0.36Mb区域，覆盖了15q11.2 recurrent region (BP1-BP2) (includes NIPA1) deletion 100.00%的区域，.。包含了NIPA1基因[OMIM:608145]100.00%的CDS区域，NIPA1基因[OMIM:608145]的突变与spastic paraplegia 6（SPG6）[OMIM:600363]相关，SPG6为常染色体显性遗传，该患者主要表现为下肢痉挛，括约肌障碍等。有文献报道，9例患者检测到15q11.2(chr15:20300000-20640000,hg18)区域缺失，其中多例患者的共同临床表征为运动和语言发育迟缓，先天性畸形，行为问题（包括注意缺陷多动障碍、自闭症、强迫症）等[pmid:19328872]；该区域缺失患者临床表型多样且存在外显不全的情况[pmid:2568942…
chrX:124800001-125160000_dup	VOUS	Benign / Likely Benign	no	X染色体q25处重复0.36Mb区域，经查询DGV、DECIPHER、OMIM、UCSC以及PubMed公共数据库资源，该片段为多态性。
chr21:35660001-40360000_del	Pathogenic	Pathogenic	yes	21号染色体q22.11-q22.2处缺失4.7Mb区域，包含了单倍剂量敏感基因：RUNX1,DYRK1A。包含了DYRK1A基因[OMIM:600855]100.00%的CDS区域，DYRK1A基因[OMIM:600855]的突变与MENTAL RETARDATION， AUTOSOMAL DOMINANT 7 (MRD7)[OMIM:614104]相关，MRD7为常染色体显性遗传，患者主要的临床表征为胎儿宫内发育迟缓，严重的智力障碍，高热惊厥，语言发育迟缓，共济失调，小头畸形，小颌畸形，蒜头鼻，眼距过窄，低出生体重，自闭症行为，多动等；包含了KCNJ6基因[OMIM:600877]100.00%的CDS区域，KCNJ6[OMIM:600877]基因的突变与Keppen-Lubinsky syndrome (KPLBS)[OMIM:614098]相关，KPLBS为常染色体显性遗传，患者…
chr15:22740001-23080000_dup	Benign / Likely Benign	Benign / Likely Benign	yes	15号染色体q11.2处重复0.34Mb区域，经查询DGV、DECIPHER、OMIM、UCSC以及PubMed公共数据库资源，该片段为多态性。
chr12:37980001-38720000_dup	Benign / Likely Benign	Benign / Likely Benign	yes	12号染色体q11-q12处重复0.74Mb区域，经查询DGV、DECIPHER、OMIM、UCSC以及PubMed公共数据库资源，该片段为多态性。
chr13:63320001-63620000_del	Benign / Likely Benign	Benign / Likely Benign	yes	13号染色体q21.31处缺失0.3Mb区域，经查询DGV、DECIPHER、OMIM、UCSC以及PubMed公共数据库资源，该片段为多态性。
chrX:74540001-74860000_del	VOUS	VOUS	yes	X染色体q13.3处缺失0.32Mb区域，经查询DGV、DECIPHER、OMIM、UCSC以及PubMed公共数据库资源，致病性未知。
chr3:1560001-2000000_dup	Benign / Likely Benign	Benign / Likely Benign	yes	3号染色体p26.3处重复0.44Mb区域，经查询DGV、DECIPHER、OMIM、UCSC以及PubMed公共数据库资源，该片段为多态性。
chr1:860001-1180000_del	Benign / Likely Benign	Benign / Likely Benign	yes	1号染色体p36.33处缺失0.32Mb区域，经查询DGV、DECIPHER、OMIM、UCSC以及PubMed公共数据库资源，该片段为多态性。
chr16:34460001-34760000_dup	Benign / Likely Benign	Benign / Likely Benign	yes	16号染色体p11.2-p11.1处重复0.3Mb区域，经查询DGV、DECIPHER、OMIM、UCSC以及PubMed公共数据库资源，该片段为多态性。
chr2:320001-700000_dup	Benign / Likely Benign	Benign / Likely Benign	yes	2号染色体p25.3处重复0.38Mb区域，经查询DGV、DECIPHER、OMIM、UCSC以及PubMed公共数据库资源，该片段为多态性。
chr11:48200001-48840000_dup	Benign / Likely Benign	Benign / Likely Benign	yes	11号染色体p11.2-p11.12处重复0.64Mb区域，经查询DGV、DECIPHER、OMIM、UCSC以及PubMed公共数据库资源，该片段为多态性。
chr6:162520001-163080000_dup	Benign / Likely Benign	VOUS	no	6号染色体q26处重复0.56Mb区域，经查询DGV、DECIPHER、OMIM、UCSC以及PubMed公共数据库资源，致病性未知。
chr18:260001-600000_dup	VOUS	VOUS	yes	18号染色体p11.32处重复0.34Mb区域，经查询DGV、DECIPHER、OMIM、UCSC以及PubMed公共数据库资源，致病性未知。
chr22:23000001-25060000_dup	Likely pathogenic	Pathogenic	no	22号染色体q11.22-q11.23处重复2.06Mb区域，覆盖了22q11.2 recurrent region (distal type I, D-E/F) duplication 37.48%的区域，.。包含了SMARCB1基因[OMIM:601607]100.00%的CDS区域，SMARCB1基因[OMIM:601607]的突变与COFFIN-SIRIS SYNDROME 3 (CSS3)[OMIM:614608]相关，CSS3为常染色体显性遗传，患者主要表现为胎儿宫内发育迟缓，骨龄延迟，身材矮小，精神发育迟缓，张力减退，小头畸形，胼胝体异常，先天性心脏缺陷，癫痫发作，特殊面容，脊柱侧弯，指/趾畸形，失语，听力障碍，视觉障碍等；包含了SPECC1L基因[OMIM:614140]100.00%的CDS区域，SPECC1L基因[OMIM:614140]，SPECC1L基因的突变与O…
chr19:20720001-21360000_dup	Benign / Likely Benign	Benign / Likely Benign	yes	19号染色体p12处重复0.64Mb区域，经查询DGV、DECIPHER、OMIM、UCSC以及PubMed公共数据库资源，该片段为多态性。
chr22:25640001-25940000_dup	Benign / Likely Benign	Benign / Likely Benign	yes	22号染色体q11.23-q12.1处重复0.3Mb区域，经查询DGV、DECIPHER、OMIM、UCSC以及PubMed公共数据库资源，该片段为多态性。
chr14:22540001-22960000_del	Benign / Likely Benign	Benign / Likely Benign	yes	14号染色体q11.2处缺失0.42Mb区域，经查询DGV、DECIPHER、OMIM、UCSC以及PubMed公共数据库资源，该片段为多态性。
chrX:6500001-8100000_dup	VOUS	VOUS	yes	X染色体p22.31处重复1.6Mb区域，经查询DGV、DECIPHER、OMIM、UCSC以及PubMed公共数据库资源，致病性未知。
chr1:233440001-249220000_del	Pathogenic	Pathogenic	yes	1号染色体q42.2-q44处缺失15.78Mb区域，覆盖了MENTAL RETARDATION, AUTOSOMAL DOMINANT 22; MRD22 100.00%的区域，.。包含了单倍剂量敏感基因：HNRNPU。包含了TBCE基因[OMIM:604934]100.00%的CDS区域，TBCE基因[OMIM:604934]与HYPOPARATHYROIDISM-RETARDATION-DYSMORPHISM SYNDROME(HRD)[OMIM:241410]相关，HRD为常染色隐性遗传，其患者主要表现为精神发育迟缓，特殊面容，癫痫等；包含了B3GALNT2基因[OMIM:610194]100.00%的CDS区域，B3GALNT2[OMIM:610194]基因与MUSCULAR DYSTROPHY-DYSTROGLYCANOPATHY 11(MDDGA11)[OMIM:61518…
chr4:40001-200000_del	VOUS	VOUS	yes	4号染色体p16.3处缺失0.16Mb区域，经查询DGV、DECIPHER、OMIM、UCSC以及PubMed公共数据库资源，致病性未知。
chr8:2000001-2340000_dup	Benign / Likely Benign	Benign / Likely Benign	yes	8号染色体p23.3-p23.2处重复0.34Mb区域，经查询DGV、DECIPHER、OMIM、UCSC以及PubMed公共数据库资源，该片段为多态性。
chr10:134520001-135440000_del	VOUS	VOUS	yes	10号染色体q26.3处缺失0.92Mb区域，经查询DGV、DECIPHER、OMIM、UCSC以及PubMed公共数据库资源，致病性未知。
chr5:103980001-104360000_del	VOUS	VOUS	yes	5号染色体q21.2处缺失0.38Mb区域，经查询DGV、DECIPHER、OMIM、UCSC以及PubMed公共数据库资源，致病性未知。
chr2:320001-800000_dup	Benign / Likely Benign	Benign / Likely Benign	yes	2号染色体p25.3处重复0.48Mb区域，经查询DGV、DECIPHER、OMIM、UCSC以及PubMed公共数据库资源，该片段为多态性。
chr1:166160001-166560000_del	VOUS	VOUS	yes	1号染色体q24.1处缺失0.4Mb区域，经查询DGV、DECIPHER、OMIM、UCSC以及PubMed公共数据库资源，致病性未知。
chr15:34720001-34820000_dup2	VOUS	Benign / Likely Benign	no	15号染色体q14处重复100.0Kb区域，经查询DGV、DECIPHER、OMIM、UCSC以及PubMed公共数据库资源，该片段为多态性。
chr15:32040001-32420000_dup	Benign / Likely Benign	Benign / Likely Benign	yes	15号染色体q13.3处重复0.38Mb区域，经查询DGV、DECIPHER、OMIM、UCSC以及PubMed公共数据库资源，该片段为多态性。
chr6:160660001-161060000_dup	Benign / Likely Benign	Benign / Likely Benign	yes	6号染色体q25.3-q26处重复0.4Mb区域，经查询DGV、DECIPHER、OMIM、UCSC以及PubMed公共数据库资源，该片段为多态性。
chr22:25660001-25980000_dup	Benign / Likely Benign	Benign / Likely Benign	yes	22号染色体q11.23-q12.1处重复0.32Mb区域，经查询DGV、DECIPHER、OMIM、UCSC以及PubMed公共数据库资源，该片段为多态性。
chr15:22740001-23060000_dup	Benign / Likely Benign	Benign / Likely Benign	yes	15号染色体q11.2处重复0.32Mb区域，经查询DGV、DECIPHER、OMIM、UCSC以及PubMed公共数据库资源，该片段为多态性。
chr22:50600001-51180000_del	Pathogenic	Pathogenic	yes	22号染色体q13.33处缺失0.58Mb区域，覆盖了22q13 deletion syndrome (Phelan-Mcdermid syndrome) 94.49%的区域，22q13 deletion syndrome (Phelan-Mcdermid syndrome是一种发育障碍疾病，患者主要表现为严重的语言发育迟缓，行为障碍（多动、攻击性行为），肌张力减退，面容异常是轻微的并且可变的（长头、巨头、两侧不对称、眉突出、轻度上颌前突、尖下巴、小下巴、耳朵凸出/发育不全、听力损伤、眼睑下垂、内眦赘皮），中度至重度智力发育迟缓，运动迟缓，癫痫，体温调节能力差，疼痛耐??度增高，新生儿反射减弱或异常，磨牙、咀嚼行为异常，吐舌，手掌大且肥厚，趾甲发育不良，身材高大等。包含了单倍剂量敏感基因：SHANK3。
chr22:22260001-22580000_dup	Benign / Likely Benign	Benign / Likely Benign	yes	22号染色体q11.22处重复0.32Mb区域，经查询DGV、DECIPHER、OMIM、UCSC以及PubMed公共数据库资源，该片段为多态性。
chr15:22780001-23100000_dup	Benign / Likely Benign	Benign / Likely Benign	yes	15号染色体q11.2处重复0.32Mb区域，经查询DGV、DECIPHER、OMIM、UCSC以及PubMed公共数据库资源，该片段为多态性。
chr6:62220001-63700000_del	VOUS	VOUS	yes	6号染色体q11.1-q12处缺失1.48Mb区域，经查询DGV、DECIPHER、OMIM、UCSC以及PubMed公共数据库资源，致病性未知。
chr7:16980001-17460000_dup	Benign / Likely Benign	Benign / Likely Benign	yes	7号染色体p21.1处重复0.48Mb区域，经查询DGV、DECIPHER、OMIM、UCSC以及PubMed公共数据库资源，该片段为多态性。
chr15:23660001-29100000_dup	Likely pathogenic	Pathogenic	no	15号染色体q11.2-q13.1处重复5.44Mb区域，覆盖了CLASS2 CHROMOSOME 15q11-q13 DUPLICATION SYNDROME 100.00%的区域，.；覆盖了CLASS1 CHROMOSOME 15q11-q13 DUPLICATION SYNDROME 85.08%的区域，.。有文献报道，母源性的15q11-q13重复与广泛的神经精神障碍相关，包括自闭症，发育迟缓，学习困难，精神分裂，癫痫一个家系内检测到多例15q11.2-q13.1重复患者（拷贝数为3），先证者主要的临床表征为新生儿骨硬化，生长停滞，成比例的身材矮小，整体发育迟缓，语言发育迟缓，注意力缺陷多动障碍，行为问题等，先证者母亲主要的临床表征为学习障碍，行为问题等，先证者舅舅主要的临床表征为学习困难，行为问题，先证者姥姥主要的临床症状为行为问题[pmid:25884337]；1例母源性的1…
chr3:60001-960000_dup	VOUS	Likely pathogenic	no	3号染色体p26.3处重复0.9Mb区域，有文献报道，1例3p26.3(chr3:125931-975649,hg19)重复患者主要的临床表征为发育迟缓，智力障碍，语言发育迟缓，注意力短暂，多动症轻微特殊面容等[pmid:26279679]。
chr11:90060001-90480000_del	Benign / Likely Benign	Benign / Likely Benign	yes	11号染色体q14.3处缺失0.42Mb区域，经查询DGV、DECIPHER、OMIM、UCSC以及PubMed公共数据库资源，该片段为多态性。
chr19:22440001-23200000_dup	Benign / Likely Benign	Benign / Likely Benign	yes	19号染色体p12处重复0.76Mb区域，经查询DGV、DECIPHER、OMIM、UCSC以及PubMed公共数据库资源，该片段为多态性。
chr18:7100001-7540000_dup	Benign / Likely Benign	Benign / Likely Benign	yes	18号染色体p11.23处重复0.44Mb区域，经查询DGV、DECIPHER、OMIM、UCSC以及PubMed公共数据库资源，该片段为多态性。
chr2:13600001-14280000_dup	Benign / Likely Benign	Benign / Likely Benign	yes	2号染色体p24.3处重复0.68Mb区域，经查询DGV、DECIPHER、OMIM、UCSC以及PubMed公共数据库资源，该片段为多态性。
chrX:6740001-8060000_dup	VOUS	VOUS	yes	X染色体p22.31处重复1.32Mb区域，经查询DGV、DECIPHER、OMIM、UCSC以及PubMed公共数据库资源，致病性未知。
chrX:2700001-3000000_dup	Benign / Likely Benign	Benign / Likely Benign	yes	X染色体p22.33处重复0.3Mb区域，经查询DGV、DECIPHER、OMIM、UCSC以及PubMed公共数据库资源，该片段为多态性。
chr7:143560001-144060000_dup	Benign / Likely Benign	Benign / Likely Benign	yes	7号染色体q35处重复0.5Mb区域，经查询DGV、DECIPHER、OMIM、UCSC以及PubMed公共数据库资源，该片段为多态性。
chr3:93760001-96900000_dup	VOUS	VOUS	yes	3号染色体q11.1-q11.2处重复3.14Mb区域，经查询DGV、DECIPHER、OMIM、UCSC以及PubMed公共数据库资源，致病性未知。
chrX:7780001-8140000_dup	Benign / Likely Benign	Benign / Likely Benign	yes	X染色体p22.31处重复0.36Mb区域，经查询DGV、DECIPHER、OMIM、UCSC以及PubMed公共数据库资源，该片段为多态性。
chrX:6460001-8060000_del	Pathogenic	Pathogenic	yes	X染色体p22.31处缺失1.6Mb区域，覆盖了ICHTHYOSIS, X-LINKED; XLI 95.86%的区域，.；覆盖了Steroid sulphatase deficiency (STS) 95.39%的区域，Steroid sulphatase deficiency (STS)是一种x连锁隐性遗传的表皮脂类代谢异常疾病，也称为x染色体连锁鱼鳞癣，几乎全部见于男性患者，出生时或出生不久后发病，主要临床表征为四肢、面、颈、躯干、臀部常见大面积的鳞屑，以颈、面、躯干受累最严重，皮损持续存在且不随年龄而改善，部分患者并发角膜混浊、支气管哮喘、过敏性鼻炎等，部分女性携带者在臂及胫前可见轻度鳞屑。部分携带有xp22.3处更大缺失片段（包括临近基因）的患者，可能会表现出精神发育迟滞。包含了单倍剂量敏感基因：STS。包含了STS基因[OMIM:300747]100.00%的CDS区域，(S…
[truncated: 3,052 more rows]

## Sheet: prospective 
cnv	Experts classification	REDBot classification	correct	summary
chr17:34800001-36260000_del	Pathogenic	Pathogenic	yes	17号染色体q12处缺失1.46Mb区域，覆盖了CHROMOSOME 17q12 DELETION SYNDROME 100.00%的区域，.；覆盖了RCAD (renal cysts and diabetes) 100.00%的区域，RCAD(renal cysts and diabetes)综合征患者通常在10至40岁时患糖尿病，大多数患者对于胰岛素治疗反应相当快速，胰岛结构异常（如萎缩或发育不全）患者大约占10%，外分泌功能障碍患者大约占6%，肾功能障碍通常早期发生并且高度可变，包括肾囊肿、肾发育不良、单肾发育不全、肾集合系统畸形、发育不全的肾小球肾炎肾病，以及（极少见）Fanconi综合征或肾嫌色细胞癌，一半的患者肾功能受损，12%的患者患终末期肾功能衰竭，也有报道称，男性和女性患者生殖道异常（男性表现为尿道下裂、精子活力不足、囊肿、输精管闭锁，女性表现为阴道发育不全、残角子宫、…
chr7:61080001-62140000_dup	Benign / Likely Benign	Benign / Likely Benign	yes	7号染色体q11.1-q11.21处重复1.06Mb区域，经查询DGV、DECIPHER、OMIM、UCSC以及PubMed公共数据库资源，该片段为多态性。
chr18:3980001-4420000_dup	Benign / Likely Benign	Benign / Likely Benign	yes	18号染色体p11.31处重复0.44Mb区域，经查询DGV、DECIPHER、OMIM、UCSC以及PubMed公共数据库资源，该片段为多态性。
chr3:197040001-197340000_dup	Benign / Likely Benign	Benign / Likely Benign	yes	3号染色体q29处重复0.3Mb区域，经查询DGV、DECIPHER、OMIM、UCSC以及PubMed公共数据库资源，该片段为多态性。
chr5:180360001-180700000_dup	Benign / Likely Benign	Benign / Likely Benign	yes	5号染色体q35.3处重复0.34Mb区域，经查询DGV、DECIPHER、OMIM、UCSC以及PubMed公共数据库资源，该片段为多态性。
chr16:21980001-22440000_del	Likely pathogenic	Pathogenic	no	16号染色体p12.2处缺失0.46Mb区域，覆盖了16p12.2 recurrent region (includes EEF2K, CDR2) deletion 93.46%的区域，.；覆盖了Recurrent 16p12.1 microdeletion (neurodevelopmental susceptibility locus) 88.33%的区域，Recurrent 16p12.1 microdeletion (neurodevelopmental susceptibility locus)综合征存在外显不全的情况，患者常见临床表征有发育迟缓，轻度到中度智力障碍，语言发育迟缓，轻度特殊面容，先天性心脏病，癫痫，精神和行为异常（抑郁症，精神分裂症，双向情感障碍），骨骼畸形等，部分患者表现为肌张力低下，听力损失，牙齿畸形，肾脏和生殖器官异常（男性），唇裂，腭裂等。包含了UQCR…
chr4:187920001-188960000_dup	Benign / Likely Benign	Benign / Likely Benign	yes	4号染色体q35.2处重复1.04Mb区域，经查询DGV、DECIPHER、OMIM、UCSC以及PubMed公共数据库资源，该片段为多态性。
chr1:26080001-26960000_del	VOUS	VOUS	yes	1号染色体p36.11处缺失0.88Mb区域，经查询DGV、DECIPHER、OMIM、UCSC以及PubMed公共数据库资源，致病性未知。
chr6:161880000-162240000_del	VOUS	VOUS	yes	6号染色体q26处缺失0.36Mb区域，经查询DGV、DECIPHER、OMIM、UCSC以及PubMed公共数据库资源，致病性未知。
chr8:109820001-109940000_dup	VOUS	VOUS	yes	8号染色体q23.1处重复0.12Mb区域，经查询DGV、DECIPHER、OMIM、UCSC以及PubMed公共数据库资源，致病性未知。
chr18:120001-13260000_del	Pathogenic	Pathogenic	yes	18号染色体p11.32-p11.21处缺失13.14Mb区域，包含了单倍剂量敏感基因：TGIF1。包含了SMCHD1基因[OMIM:614982]100.00%的CDS区域，SMCHD1基因[OMIM:614982]，该基因的突变与FACIOSCAPULOHUMERAL MUSCULAR DYSTROPHY 2(FSHD2)[OMIM:158901]和BOSMA ARHINIA MICROPHTHALMIA SYNDROME(BAMS)[OMIM:603457]相关，FSHD2患者主要表现为肌无力（最初影响面部肌肉和上肢，后来发展到影响下肢），这种肌无力通常是不对称的，BAMS为常染色体显性遗传，且存在外显不全的情况，患者主要表现为低促性腺激素性性腺功能减退症，促卵泡激素水平低，黄体生成素水平低，睾酮水平低，特殊面容，面中部发育不良，眼部发育不全，无鼻畸形，鼻后孔闭锁，嗅觉缺失，原发性…
chr5:179700001-179920000_dup	VOUS	VOUS	yes	5号染色体q35.3处重复0.22Mb区域，经查询DGV、DECIPHER、OMIM、UCSC以及PubMed公共数据库资源，致病性未知。
chr14:22560001-22960000_del	Benign / Likely Benign	Benign / Likely Benign	yes	14号染色体q11.2处缺失0.4Mb区域，经查询DGV、DECIPHER、OMIM、UCSC以及PubMed公共数据库资源，该片段为多态性。
chr15:22740001-23100000_dup	Benign / Likely Benign	Benign / Likely Benign	yes	15号染色体q11.2处重复0.36Mb区域，经查询DGV、DECIPHER、OMIM、UCSC以及PubMed公共数据库资源，该片段为多态性。
chr14:22600001-22940000_del	Benign / Likely Benign	Benign / Likely Benign	yes	14号染色体q11.2处缺失0.34Mb区域，经查询DGV、DECIPHER、OMIM、UCSC以及PubMed公共数据库资源，该片段为多态性。
chr9:17980001-19340000_dup	VOUS	VOUS	yes	9号染色体p22.2-p22.1处重复1.36Mb区域，经查询DGV、DECIPHER、OMIM、UCSC以及PubMed公共数据库资源，致病性未知。
chrX:2700000-9760000_del	Pathogenic	Pathogenic	yes	X染色体p22.33-p22.2处缺失7.06Mb区域，覆盖了ICHTHYOSIS, X-LINKED; XLI 100.00%的区域，.；覆盖了Steroid sulphatase deficiency (STS) 100.00%的区域，Steroid sulphatase deficiency (STS)是一种x连锁隐性遗传的表皮脂类代谢异常疾病，也称为x染色体连锁鱼鳞癣，几乎全部见于男性患者，出生时或出生不久后发病，主要临床表征为四肢、面、颈、躯干、臀部常见大面积的鳞屑，以颈、面、躯干受累最严重，皮损持续存在且不随年龄而改善，部分患者并发角膜混浊、支气管哮喘、过敏性鼻炎等，部分女性携带者在臂及胫前可见轻度鳞屑。部分携带有xp22.3处更大缺失片段（包括临近基因）的患者，可能会表现出精神发育迟滞。包含了单倍剂量敏感基因：ARSE,STS,ANOS1。包含了ARSE基因[OMIM:30…
chrX:135900000-136280000_dup	Likely pathogenic	VOUS	no	X染色体q26.3处重复0.38Mb区域，经查询DGV、DECIPHER、OMIM、UCSC以及PubMed公共数据库资源，致病性未知。
chr1:32280001-32420000_dup	VOUS	VOUS	yes	1号染色体p35.2-p35.1处重复0.14Mb区域，经查询DGV、DECIPHER、OMIM、UCSC以及PubMed公共数据库资源，致病性未知。
chr2:13560001-14320000_dup2	VOUS	VOUS	yes	2号染色体p24.3处重复0.76Mb区域，经查询DGV、DECIPHER、OMIM、UCSC以及PubMed公共数据库资源，致病性未知。
chr2:8560001-8680000_dup	VOUS	VOUS	yes	2号染色体p25.1处重复0.12Mb区域，经查询DGV、DECIPHER、OMIM、UCSC以及PubMed公共数据库资源，致病性未知。
chr5:40001-23360000_del	Pathogenic	Pathogenic	yes	5号染色体p15.33-p14.2处缺失23.32Mb区域，覆盖了CRI-DU-CHAT SYNDROME 99.98%的区域，.；覆盖了Cri du Chat syndrome (5p deletion) 99.76%的区域，Cri du Chat syndrome (5p deletion)综合征患者主要临床表征为哭声小且似猫叫（一年以后逐渐消失），特殊面容（外眦下斜，圆脸，小下颌等，面部特征随年龄增长而发生变化，在年长患儿中，长脸，巨口和脊柱侧凸较显着，且可出现早老面容），小头畸形，生长发育异常（出生体重低和生长发育迟缓，智力发育迟缓，运动功能发育迟缓），患者也可表现出肌张力低下，尿道下裂。包含了单倍剂量敏感基因：CTNND2,TRIO。包含了SDHA基因[OMIM:600857]100.00%的CDS区域，SDHA基因[OMIM:600857]，该基因的突变与mitochondr…
chr5:28660000-38160000_dup	Pathogenic	Likely pathogenic	no	5号染色体p14.1-p13.2处重复9.5Mb区域，覆盖了Chromosome 5p13 duplication syndrome 68.09%的区域，Chromosome 5p13 duplication syndrome[OMIM:613174]综合征患者主要表现为发育迟缓，智力障碍，部分患者表现为面部畸形（前额突出，人中短，内眦赘皮，低耳位等），脊柱侧弯，癫痫，胼胝体发育不全，颅缝早闭，短头畸形，肌张力减退等。包含了AMACR基因[OMIM:604489]100.00%的CDS区域，AMACR基因[OMIM:604489]，该基因的突变与ALPHA-METHYLACYL-CoA RACEMASE DEFICIENCY(AMACRD)[OMIM:614307]相关，AMACRD为常染色体隐性遗传，患者主要表现为感觉运动神经病，视力缺损，癫痫，痉挛状态，偏头痛，部分患者还表现为原发性…
chr11:104460001-104720000_del	VOUS	Benign / Likely Benign	no	11号染色体q22.3处缺失0.26Mb区域，经查询DGV、DECIPHER、OMIM、UCSC以及PubMed公共数据库资源，该片段为多态性。
chr16:7600001-8220000_dup	VOUS	VOUS	yes	16号染色体p13.3-p13.2处重复0.62Mb区域，经查询DGV、DECIPHER、OMIM、UCSC以及PubMed公共数据库资源，致病性未知。
chr4:116940001-117580000_dup	Benign / Likely Benign	Benign / Likely Benign	yes	4号染色体q26处重复0.64Mb区域，经查询DGV、DECIPHER、OMIM、UCSC以及PubMed公共数据库资源，该片段为多态性。
chr14:83480001-83660000_dup	VOUS	VOUS	yes	14号染色体q31.1-q31.2处重复0.18Mb区域，经查询DGV、DECIPHER、OMIM、UCSC以及PubMed公共数据库资源，致病性未知。
chr7:64460001-64960000_dup	VOUS	VOUS	yes	7号染色体q11.21处重复0.5Mb区域，经查询DGV、DECIPHER、OMIM、UCSC以及PubMed公共数据库资源，致病性未知。
chr6:180001-11420000_del	Pathogenic	Pathogenic	yes	6号染色体p25.3-p24.2处缺失11.24Mb区域，覆盖了Chromosome 6pter-p24 deletion syndrome 84.26%的区域，chromosome 6pter-p24 deletion syndrome[omim:612582]综合征患者主要的临床表征为发育迟缓，肌张力减退，轻度智力障碍，四肢畸形（摇摆椅状足，爪形脚趾，并趾，双手第五指屈指等），听力损失以及其他器官异常（视觉、心脏及颅面部）等。包含了单倍剂量敏感基因：FOXC1。包含了FOXC1基因[OMIM:601090]100.00%的CDS区域，FOXC1[OMIM:601090]基因的突变与AXENFELD-RIEGER SYNDROME， TYPE 3(RIEG3)[OMIM:602482]相关，RIEG3为常染色体显性遗传，患者主要表现为听力损失，感音神经性耳聋，虹膜发育不全，心房中隔缺损…
chr20:60001-5780000_dup	VOUS	VOUS	yes	20号染色体p13-p12.3处重复5.72Mb区域，经查询DGV、DECIPHER、OMIM、UCSC以及PubMed公共数据库资源，致病性未知。
chr12:37980001-38460000_dup	Benign / Likely Benign	Benign / Likely Benign	yes	12号染色体q11-q12处重复0.48Mb区域，经查询DGV、DECIPHER、OMIM、UCSC以及PubMed公共数据库资源，该片段为多态性。
chr1:235260001-249220000_del	Pathogenic	Pathogenic	yes	1号染色体q42.3-q44处缺失13.96Mb区域，覆盖了MENTAL RETARDATION, AUTOSOMAL DOMINANT 22; MRD22 100.00%的区域，.。包含了单倍剂量敏感基因：HNRNPU。包含了TBCE基因[OMIM:604934]100.00%的CDS区域，TBCE基因[OMIM:604934]与HYPOPARATHYROIDISM-RETARDATION-DYSMORPHISM SYNDROME(HRD)[OMIM:241410]相关，HRD为常染色隐性遗传，其患者主要表现为精神发育迟缓，特殊面容，癫痫等；包含了B3GALNT2基因[OMIM:610194]100.00%的CDS区域，B3GALNT2[OMIM:610194]基因与MUSCULAR DYSTROPHY-DYSTROGLYCANOPATHY 11(MDDGA11)[OMIM:61518…
chr8:136020001-146300000_dup	Likely pathogenic	Likely pathogenic	yes	8号染色体q24.22-q24.3处重复10.28Mb区域，包含了PUF60基因[OMIM:604819]100.00%的CDS区域，PUF60基因[OMIM:604819]的突变与Verheij syndrome (VRJS)[OMIM:615583]相关，VRJS为常染色体显性遗传，患者主要表现为特殊面容，肾缺如，眼球缺损，脊椎异常，手指异常，生长迟缓，喂养困难，精神运动发育迟缓，脑萎缩，身材矮小等；包含了PLEC基因[OMIM:601282]100.00%的CDS区域，PLEC基因[OMIM:601282]的突变与epidermolysis bullosa simplex with muscular dystrophy (EBSMD)[OMIM:226670]相关，EBSMD为常染色体隐性遗传，患者主要表现为肌肉萎缩症，尿道狭窄，贫血，点状角膜炎，身材矮小等；包含了RECQL4基因…
chr2:38520001-38720000_dup	VOUS	VOUS	yes	2号染色体p22.2-p22.1处重复0.2Mb区域，经查询DGV、DECIPHER、OMIM、UCSC以及PubMed公共数据库资源，致病性未知。
chr8:2200001-2340000_dup2	VOUS	VOUS	yes	8号染色体p23.2处重复0.14Mb区域，经查询DGV、DECIPHER、OMIM、UCSC以及PubMed公共数据库资源，致病性未知。
chr17:68420001-68840000_del	VOUS	VOUS	yes	17号染色体q24.3处缺失0.42Mb区域，经查询DGV、DECIPHER、OMIM、UCSC以及PubMed公共数据库资源，致病性未知。
chr7:2980001-3320000_dup	VOUS	VOUS	yes	7号染色体p22.2处重复0.34Mb区域，经查询DGV、DECIPHER、OMIM、UCSC以及PubMed公共数据库资源，致病性未知。
chr15:22740001-23100000_dup	Benign / Likely Benign	Benign / Likely Benign	yes	15号染色体q11.2处重复0.36Mb区域，经查询DGV、DECIPHER、OMIM、UCSC以及PubMed公共数据库资源，该片段为多态性。
[truncated: 542 more rows]

## Sheet: consistency
Table S1. The consistency of variant classification in retrospective experiment
[truncated: 15 more rows]
