# Supplementary material for: REDBot: Natural language process methods for clinical copy number variation reporting in prenatal and products of conception diagnosis
Source: Mol Genet Genomic Med. 2020 Sep 22;8(11):e1488. doi: 10.1002/mgg3.1488 (PMC7667294; doi:10.1002/mgg3.1488)
Supplement: Supplementary file 2 — Table S2 [file MGG3-8-e1488-s002.xls]

## Sheet: Sample-level
sex	caseid	sample_type	Maternal_age	clinical_info	ultrasound	reported CNV	REDBot classification	detail REDBot classification	summary
F	CNV1907DM	prenatal	36	不良孕产史，产前诊断	.	chr15:32020001-32460000_dup	VOUS	VOUS:1;	15号染色体q13.3处重复0.44Mb区域，经查询DGV、DECIPHER、OMIM、UCSC以及PubMed公共数据库资源，致病性未知。
F	19XBV1305	products of conception	22	胎儿畸形；死胎	.	45,XO	Pathogenic	Pathogenic:1;	X染色体单体，也称特纳综合征（Turner syndrome），查询公共数据库显示：X染色体单体患者通常表现为身材矮小，后发际低，颈蹼胸平而宽乳头间距增宽，卵巢及子宫发育不良，以及其他第二性征发育不良，大部分患者月经异常，通常智力正常但平均IQ比正常同龄人低10-15分，99%的X染色体单体胚胎在早孕期自然流产。
F	19XBV1293	products of conception	35	胎停育	.	chr18:56800000-63720000_dup|chr18:65640000-78020000_del	Pathogenic	Pathogenic:1;VOUS:1;	18号染色体q22.1-q23处缺失12.38Mb区域，包含了RTTN基因[OMIM:610436]100.00%的CDS区域，RTTN基因[OMIM:610436]，该基因的突变与POLYMICROGYRIA WITH SEIZURES(PMGYS)[OMIM:614833]相关，PMGYS为常染色体隐性遗传，患者主要表现为癫痫，中度至重度不同程度的智力障碍，小头畸形以及特殊面容等现象；包含了TSHZ1基因[OMIM:614427]100.00%的CDS区域，TSHZ1基因[OMIM:614427]，该基因的单倍剂量不足可导致Congenital aural atresia (CAA)[OMIM:607842][PMID:22152683]，CAA为常染色体显性遗传，患者主要临床表征为双侧传导性听力损失，外耳道内侧完整骨闭锁（一些病人），外耳道局部发育不全最终发展为盲瘘（一些病人），鼓…
F	19SC36412YM	prenatal	36	G3P1 孕21+2W 高龄	.	chr3:78360001-81060000_del	VOUS	VOUS:1;	3号染色体p12.3-p12.2处缺失2.7Mb区域，经查询DGV、DECIPHER、OMIM、UCSC以及PubMed公共数据库资源，致病性未知。
F	19SC36410YM	prenatal	30	G1P0孕19+w，唐筛高风险	.	chr13:23540001-24940000_del	Likely pathogenic	Likely pathogenic:1;	13号染色体q12.12处缺失1.4Mb区域，包含了SGCG基因[OMIM:608896]100.00%的CDS区域，SGCG基因[OMIM:608896]的突变与limb-girdle muscular dystrophy type 2C(LGMD2C)[OMIM:253700]相关，LGMD2C为常染色体隐性遗传，患者主要表现为肌萎缩，关节挛缩，脊柱前凸过度，脊柱侧弯，右心室肥大，右心室扩张等；包含了SACS基因[OMIM:604490]100.00%的CDS区域，SACS基因[OMIM:604490]和MIPEP基因[OMIM:602241]，SACS基因的突变与spastic ataxia of the Charlevoix-Saguenay type (SACS)[OMIM:270550]相关，SACS为常染色体隐性遗传，是一种复杂的神经退行性疾病，其患者通常在婴幼儿期发病，主…
M	19SC36407YM	prenatal	28	G6P2孕23+5W,唐筛高风险	.	chr18:65400001-78020000_del	Pathogenic	Pathogenic:1;	18号染色体q22.1-q23处缺失12.62Mb区域，包含了RTTN基因[OMIM:610436]100.00%的CDS区域，RTTN基因[OMIM:610436]，该基因的突变与POLYMICROGYRIA WITH SEIZURES(PMGYS)[OMIM:614833]相关，PMGYS为常染色体隐性遗传，患者主要表现为癫痫，中度至重度不同程度的智力障碍，小头畸形以及特殊面容等现象；包含了TSHZ1基因[OMIM:614427]100.00%的CDS区域，TSHZ1基因[OMIM:614427]，该基因的单倍剂量不足可导致Congenital aural atresia (CAA)[OMIM:607842][PMID:22152683]，CAA为常染色体显性遗传，患者主要临床表征为双侧传导性听力损失，外耳道内侧完整骨闭锁（一些病人），外耳道局部发育不全最终发展为盲瘘（一些病人），鼓…
M	19SC36406YM	prenatal	29	G2P1 孕18+3W 唐筛检测高风险	.	chr18:60560001-63320000_del	VOUS	VOUS:1;	18号染色体q21.33-q22.1处缺失2.76Mb区域，经查询DGV、DECIPHER、OMIM、UCSC以及PubMed公共数据库资源，致病性未知。
F	19SC36349LM	products of conception	31	B超提示9周3天胚胎发育停止	胚胎发育停止	69,XNN	Pathogenic	Pathogenic:1;	三整倍体综合征（Triploid Syndrome）。该综合征的胎儿通常在孕早期出现流产。该综合征患者一般表现为先天性心脏缺陷，生殖器畸形（男性）以及脑部发育异常等[PMID:7476758]
F	19SC36347LM	products of conception	28	B超提示6周左右胚胎发育停止	B超提示胚胎发育停止	T16	Pathogenic	Pathogenic:1;	16号染色体三体，查询公共数据库显示：16号染色体三体是常染色体三体中导致习惯性流产最为常见的一种，该三体患者通常表现为胎儿宫内生长受限以及先天性心脏缺损[PMID:19777531]。
F	19SC35804YM	prenatal	37	孕20+周	.	chr1:239900001-240300000_dup	Benign / Likely Benign	Benign / Likely Benign:1;	1号染色体q43处重复0.4Mb区域，经查询DGV、DECIPHER、OMIM、UCSC以及PubMed公共数据库资源，该片段为多态性。
M	19SC35387YM	prenatal	24	.	胎儿肾盂分离	chr15:21900001-23100000_dup	Benign / Likely Benign	Benign / Likely Benign:1;	15号染色体q11.2处重复1.2Mb区域，经查询DGV、DECIPHER、OMIM、UCSC以及PubMed公共数据库资源，该片段为多态性。
F	19SC35384YM	prenatal	21	.	胎儿淋巴水囊瘤	45,XO	Pathogenic	Pathogenic:1;	X染色体单体，也称特纳综合征（Turner syndrome），查询公共数据库显示：X染色体单体患者通常表现为身材矮小，后发际低，颈蹼胸平而宽乳头间距增宽，卵巢及子宫发育不良，以及其他第二性征发育不良，大部分患者月经异常，通常智力正常但平均IQ比正常同龄人低10-15分，99%的X染色体单体胚胎在早孕期自然流产。
M	19SC35382YM	prenatal	24	.	NT增厚3.1mm	chr15:22760001-23100000_del	Likely pathogenic	Likely pathogenic:1;	15号染色体q11.2处缺失0.34Mb区域，覆盖了15q11.2 recurrent region (BP1-BP2) (includes NIPA1) deletion 100.00%的区域，.。包含了NIPA1基因[OMIM:608145]100.00%的CDS区域，NIPA1基因[OMIM:608145]的突变与spastic paraplegia 6（SPG6）[OMIM:600363]相关，SPG6为常染色体显性遗传，该患者主要表现为下肢痉挛，括约肌障碍等。有文献报道，9例患者检测到15q11.2(chr15:20300000-20640000,hg18)区域缺失，其中多例患者的共同临床表征为运动和语言发育迟缓，先天性畸形，行为问题（包括注意缺陷多动障碍、自闭症、强迫症）等[pmid:19328872]；该区域缺失患者临床表型多样且存在外显不全的情况[pmid:2568942…
M	19SC35381L	products of conception	24	.	胚停	T7	Pathogenic	Pathogenic:1;	7号染色体三体，查询公共数据库显示：7号染色体三体患者通常表现为胎儿期宫内生长受限，小头畸形，皮肤色素改变，面部不对称，胚胎早期停育[PMID:23040944,12124684]。
F	19SC35378LM	products of conception	26	.	胚停	45,XO	Pathogenic	Pathogenic:1;	X染色体单体，也称特纳综合征（Turner syndrome），查询公共数据库显示：X染色体单体患者通常表现为身材矮小，后发际低，颈蹼胸平而宽乳头间距增宽，卵巢及子宫发育不良，以及其他第二性征发育不良，大部分患者月经异常，通常智力正常但平均IQ比正常同龄人低10-15分，99%的X染色体单体胚胎在早孕期自然流产。
F	19SC35361YM	prenatal	27	.	NT增厚3.9mm	T21	Pathogenic	Pathogenic:1;	21号染色体三体，也称唐氏综合征（Down’s Syndrome），查询公共数据库显示：21-三体综合征的临床表现多样，其主要临床表现包括特殊面容（鼻梁扁平、眼距过宽、眼裂小且外眦上斜、内眦赘皮、舌大外翻、小耳且耳位低等），智力低下（智商通常在25~50之间）生长发育迟缓，肌张力减退，男性不育症等，该综合征部分患者还会表现出骨骼异常（盆骨发育异常、第一和二趾间距增宽及第五指变短内弯等），先天性心脏病（房间隔缺损、室间隔缺损、动脉导管未闭等），消化系统异常（十二指肠狭窄/闭锁、肛门闭锁等）皮肤松弛通贯掌，甲状腺功能低下白血病等，约60%的21-三体综合征胚胎自发流产。
F	19SC34594Y	prenatal	36	外院NT4.0MM，胎儿头颈部背及下软组织增厚	.	T21	Pathogenic	Pathogenic:1;	21号染色体三体，也称唐氏综合征（Down’s Syndrome），查询公共数据库显示：21-三体综合征的临床表现多样，其主要临床表现包括特殊面容（鼻梁扁平、眼距过宽、眼裂小且外眦上斜、内眦赘皮、舌大外翻、小耳且耳位低等），智力低下（智商通常在25~50之间）生长发育迟缓，肌张力减退，男性不育症等，该综合征部分患者还会表现出骨骼异常（盆骨发育异常、第一和二趾间距增宽及第五指变短内弯等），先天性心脏病（房间隔缺损、室间隔缺损、动脉导管未闭等），消化系统异常（十二指肠狭窄/闭锁、肛门闭锁等）皮肤松弛通贯掌，甲状腺功能低下白血病等，约60%的21-三体综合征胚胎自发流产。
M	19SC34582Y	prenatal	30	NT3.2mm	.	chr18:440001-1820000_dup	VOUS	VOUS:1;	18号染色体p11.32处重复1.38Mb区域，经查询DGV、DECIPHER、OMIM、UCSC以及PubMed公共数据库资源，致病性未知。
M	19SC34398Y	prenatal	31	胎儿左侧肾盂分离，双心室强光点	.	chr22:18940001-21820000_del	Pathogenic	Pathogenic:1;	22号染色体q11.21处缺失2.88Mb区域，覆盖了22q11 deletion syndrome (Velocardiofacial / DiGeorge syndrome) 100.00%的区域，22q11 deletion syndrome (Velocardiofacial / DiGeorge syndrome)综合征表型几乎涉及机体各个部分，即使同一家系的患者也具有表型异质性，其患者常见的症状和体征包括先天性心脏病、腭裂及其他特殊面容，免疫缺陷和自身免疫病也比较多见，其他包括呼吸问题、肾脏功能异常、低血钙症（可导致癫痫发作）、血小板减少、喂养困难、胃肠道问题、听力缺损和轻度身材矮小等，许多患儿早期存在生长发育迟缓、语言发育迟缓和学习困难，儿童期注意力缺陷多动症和孤独症谱系障碍以及长大后精神病的发病风险均上升，如精神分裂症、抑郁、焦虑和双向精神病等，部分患者先天性角膜边缘浑浊…
M	19SC34397Y	prenatal	30	我院NT3.1mm	.	chr16:34460001-34760000_dup	Benign / Likely Benign	Benign / Likely Benign:1;	16号染色体p11.2-p11.1处重复0.3Mb区域，经查询DGV、DECIPHER、OMIM、UCSC以及PubMed公共数据库资源，该片段为多态性。
F	19SC34392Y	prenatal	26	室间隔缺损,肺动脉全动脉内径比值增大	.	chrX:6460001-8160000_dup	VOUS	VOUS:1;	X染色体p22.31处重复1.7Mb区域，经查询DGV、DECIPHER、OMIM、UCSC以及PubMed公共数据库资源，致病性未知。
F	19SC34377Y	prenatal	28	外院无创21三体高风险	.	chr3:197020001-197320000_dup|chr12:112920001-133820000_dup|chr21:15060001-35080000_dup	Pathogenic	Pathogenic:2;Benign / Likely Benign:1;	12号染色体q24.13-q24.33处重复20.9Mb区域，包含了MED13L基因[OMIM:608771]100.00%的CDS区域，MED13L基因[OMIM:608771]，有文献报道，MED13L基因单倍剂量不足患者主要的临床表征为中度至重度智力障碍，特殊面容，大多数患者还表现出重度语言发育迟缓，肌张力减退，部分患者还表现出脑部异常，先天性心脏缺陷，共济失调，癫痫发作等[PMID:28645799]，有文献报道，1例MED13L基因ex3-4缺失患者(chr12:116422574-116632333，hg19)主要临床表征为发育迟缓，法洛四联症，肌张力减退，特殊面容，内弧肢势等[PMID:23403903]，1例MED13L基因ex3-4缺失患者(chr12:116440087-116616387，hg19)主要临床表征为重度语言和运动发育迟缓，肌张力减退，共济失调，特殊面容…
M	19SC34368Y	prenatal	31	胎儿股骨长低于M-2SD线,卵圆孔瓣瘤样膨出	.	chr16:15480001-18180000_dup	Likely pathogenic	Likely pathogenic:1;	16号染色体p13.11-p12.3处重复2.7Mb区域，覆盖了16p13.11 recurrent region (includes MYH11) duplication 100.00%的区域，.；覆盖了16p13.11 recurrent microduplication (neurocognitive disorder susceptibility locus) 67.11%的区域，16p13.11 recurrent microduplication (neurocognitive disorder susceptibility locus)综合征所在重复区域为神经认知障碍(自闭症，智力障碍，多发性先天畸形）易感区，患者可能表现为运动和语言功能发育迟缓，学习障碍，注意缺陷多动障碍，攻击性和破坏性行为，社会交往障碍，孤独症谱系障碍，心脏和主动脉畸形，法洛四联症，大血管转位，主动脉狭…
F	19SC34342Y	prenatal	29	不良孕史	.	chr8:86840001-87880000_dup	VOUS	VOUS:1;	8号染色体q21.2-q21.3处重复1.04Mb区域，经查询DGV、DECIPHER、OMIM、UCSC以及PubMed公共数据库资源，致病性未知。
F	19SC34191LM	products of conception	34	.	发育迟缓	chr1:49880001-50180000_del|chr16:15040001-16260000_dup|T22	Pathogenic	Pathogenic:1;Likely pathogenic:1;VOUS:1;	22号染色体三体，查询公共数据库显示：22号染色体三体可导致严重的脏器畸形或早期胚胎停育，小头畸形，颅骨异常，先天性心脏病，肾脏畸形以及胎儿宫内发育迟缓等[PMID:23599696]。 16号染色体p13.11处重复1.22Mb区域，覆盖了16p13.11 recurrent region (includes MYH11) duplication 95.87%的区域，.；覆盖了16p13.11 recurrent microduplication (neurocognitive disorder susceptibility locus) 81.33%的区域，16p13.11 recurrent microduplication (neurocognitive disorder susceptibility locus)综合征所在重复区域为神经认知障碍(自闭症，智力障碍，多发性先天畸形…
F	19SC34101LT	products of conception	31	胎停	.	chr21:15060000-32000000_del|chr21:35960000-36520000_del|chr21:36520000-38560000_dup|chr21:39780000-42160000_dup|chr21:42160000-48100000_del	Pathogenic	Pathogenic:3;VOUS:2;	21号染色体q11.2-q22.11处缺失16.94Mb区域，包含了LIPI基因[OMIM:609252]100.00%的CDS区域，LIPI[OMIM:609252]基因，该基因的突变与HYPERTRIGLYCERIDEMIA， FAMILIAL[OMIM:145750]易感性相关，HYPERTRIGLYCERIDEMIA， FAMILIAL为常染色体显性遗传，患者主要表现为高甘油三酯血症，早发性动脉粥样硬化等症状；包含了TMPRSS15基因[OMIM:606635]100.00%的CDS区域，TMPRSS15基因[OMIM:606635]，该基因的突变与enterokinase deficiency[OMIM:226200]相关，Enterokinase deficiency为常染色体隐性遗传，患者主要表现为发育停滞，肠激酶缺乏症，肠肽酶缺乏症，腹泻，低蛋白性水肿等现象。有文献报道，…
F	19SC34048LM	products of conception	26	.	胎停育	chr1:820000-6280000_del|chr9:116820001-141020000_dup	Pathogenic	Pathogenic:2;	1号染色体p36.33-p36.31处缺失5.46Mb区域，覆盖了CHROMOSOME 1p36 DELETION SYNDROME 99.82%的区域，.；覆盖了1p36 microdeletion syndrome 42.56%的区域，1p36 microdeletion syndrome综合征患者主要的临床症状为特殊面容（一字眉、深眼窝、上颔发育不全、鼻梁塌陷、宽鼻梁、长人中、尖下巴、低耳位、后旋耳、唇腭裂、内眦赘皮、闭合延迟前囟门），脑部异常（小头畸形、脑侧室及蛛网膜下腔扩张、皮质萎缩、弥漫性脑萎缩、胼胝质发育不全），心脏异常（动脉导管未闭、室间隔缺损、房间隔缺损），视听障碍（远视、注意力不集中、神经性耳聋），骨骼异常（骨龄延迟、脊柱侧弯、肋骨异常），四肢畸形（短而弯曲的手指/脚趾、短足、下肢不对称），器官畸形（胃肠问题、肾功能异常、肛门前置或闭锁、甲状腺功能减退），语言障碍，智…
M	19SC34044LM	products of conception	28	.	胎停育	47,XYY	Pathogenic	Pathogenic:1;	XYY综合征，查询公共数据库显示：XYY综合征患者通常表现为身材高大，畸形头，出生初期肌张力高，器官距离过大，运动不协调或震颤，智力偏低等[PMID:23810129]，也可能有行为问题如学习障碍，脾气暴躁等。
F	19SC34036LM	products of conception	29	.	胎停育	chr7:61740001-62600000_del|chr7:110860001-111040000_dup	VOUS	VOUS:2;	7号染色体q11.21处缺失0.86Mb区域，经查询DGV、DECIPHER、OMIM、UCSC以及PubMed公共数据库资源，致病性未知。 7号染色体q31.1处重复0.18Mb区域，经查询DGV、DECIPHER、OMIM、UCSC以及PubMed公共数据库资源，致病性未知。
F	19SC34031LM	products of conception	32	.	无胎心 胎芽	chr3:54040001-54580000_dup	VOUS	VOUS:1;	3号染色体p21.1-p14.3处重复0.54Mb区域，经查询DGV、DECIPHER、OMIM、UCSC以及PubMed公共数据库资源，致病性未知。
F	19SC34026LM	products of conception	29	染色体拷贝数变异检测	胎停孕	T16	Pathogenic	Pathogenic:1;	16号染色体三体，查询公共数据库显示：16号染色体三体是常染色体三体中导致习惯性流产最为常见的一种，该三体患者通常表现为胎儿宫内生长受限以及先天性心脏缺损[PMID:19777531]。
M	19SC34025LM	products of conception	27	停经6天 发现胚胎停育1小时	提示胎芽0.5CM,胎儿不清	chr2:34440001-35820000_dup	VOUS	VOUS:1;	2号染色体p22.3处重复1.38Mb区域，经查询DGV、DECIPHER、OMIM、UCSC以及PubMed公共数据库资源，致病性未知。
M	19SC34024LM	products of conception	23	停经4+月，要求终止妊娠	唇腭裂畸形	chr8:52720001-52880000_dup	VOUS	VOUS:1;	8号染色体q11.23处重复0.16Mb区域，经查询DGV、DECIPHER、OMIM、UCSC以及PubMed公共数据库资源，致病性未知。
M	19SC34012LM	products of conception	30	停经49天，发现胎停育1天	宫腔内膜后壁另可见一0.76*0.97*0.57暗区，内透声点，周边可见环形高回声，壁厚0.26.内未见明显胚芽及卵黄囊回声	T16	Pathogenic	Pathogenic:1;	16号染色体三体，查询公共数据库显示：16号染色体三体是常染色体三体中导致习惯性流产最为常见的一种，该三体患者通常表现为胎儿宫内生长受限以及先天性心脏缺损[PMID:19777531]。
F	19SC34003LM	products of conception	42	.	胎停育	T10|XO[20%]/XX[80%]	Pathogenic	Pathogenic:2;	10号染色体三体，查询公共数据库显示：10号染色体三体患者通常表现为严重的耳部畸形，唇腭裂以及其它器官畸形（包括眼睛、心脏、肾脏和手足）[PMID:23401811]孕早期发生流产，另外该染色体三体可能与婴幼儿急性髓性白血病（Acute Myeloid Leukemia,AML)相关[PMID:20830243]。 XO/XX嵌合体，查询公共数据库显示：X染色体单体患者通常表现为身材矮小，后发际低，颈蹼，胸平而宽，乳头间距增宽，卵巢及子宫发育不良，以及其他第二性征发育不良，大部分患者月经异常，通常智力正常但平均IQ比正常同龄人低10-15分，99%的X染色体单体胚胎在早孕期自然流产。通常，嵌合比例越高，异常表型越明显。
M	19SC33890LM	products of conception	26	胚胎停育	.	T3	Pathogenic	Pathogenic:1;	3号染色体三体，查询公共数据库显示：3号染色体三体患者通常表现为胎儿期宫内生长受限，智力低下，发育迟缓，心脏以及颅面部异常，胚胎早期停育。
F	19SC33719YM	prenatal	34	21三体1：24	.	chr9:300000-680000_dup	Benign / Likely Benign	Benign / Likely Benign:1;	9号染色体p24.3处重复0.38Mb区域，经查询DGV、DECIPHER、OMIM、UCSC以及PubMed公共数据库资源，该片段为多态性。
M	19SC33718YM	prenatal	19	21-三体1：116	.	chr9:580001-1860000_dup	VOUS	VOUS:1;	9号染色体p24.3处重复1.28Mb区域，经查询DGV、DECIPHER、OMIM、UCSC以及PubMed公共数据库资源，致病性未知。
M	19SC33711YM	prenatal	32	21-三体1：68	.	chr1:46140001-46520000_dup	Benign / Likely Benign	Benign / Likely Benign:1;	1号染色体p34.1处重复0.38Mb区域，经查询DGV、DECIPHER、OMIM、UCSC以及PubMed公共数据库资源，该片段为多态性。
F	19SC33708YM	prenatal	30	不良妊娠史	.	chr9:200001-500000_dup|chrX:5120001-6480000_dup	VOUS	VOUS:1;Benign / Likely Benign:1;	X染色体p22.32-p22.31处重复1.36Mb区域，经查询DGV、DECIPHER、OMIM、UCSC以及PubMed公共数据库资源，致病性未知。 9号染色体p24.3处重复0.3Mb区域，经查询DGV、DECIPHER、OMIM、UCSC以及PubMed公共数据库资源，该片段为多态性。
M	19SC33688YM	prenatal	32	.	胎儿右位主动脉弓合并左锁骨下动脉迷走	chr8:86120001-86540000_dup	Benign / Likely Benign	Benign / Likely Benign:1;	8号染色体q21.2处重复0.42Mb区域，经查询DGV、DECIPHER、OMIM、UCSC以及PubMed公共数据库资源，该片段为多态性。
F	19SC33687YM	prenatal	25	.	胎儿脊柱S1-2椎体排列欠规整，胎儿四肢长骨近段，腹围小于临床孕周	chr8:160001-1500000_del|chr16:80001-7800000_dup	Pathogenic	Pathogenic:1;VOUS:1;	16号染色体p13.3处重复7.72Mb区域，覆盖了Chromosome 16p13.3 duplication syndrome 99.10%的区域，Chromosome 16p13.3 duplication syndrome[OMIM:613458]综合征患者的主要临床表征为轻度智力障碍，轻度到中度发育迟缓，特殊面容，手脚骨骼异常，房间隔缺损，室间隔缺损等。包含了PKD1基因[OMIM:601313]100.00%的CDS区域，PKD1基因[OMIM:601313]，该基因的缺失与Polycystic Kidney Disease (PKD)[OMIM:173900]相关，PKD为常染色体显性遗传，患者主要表现为肝囊肿，结肠憩室，肾衰竭，心瓣膜病发病率增加等；包含了THOC6基因[OMIM:615403]100.00%的CDS区域，THOC6基因[OMIM:615403]，该基因的…
F	19SC33505QM	prenatal	28	.	胎儿右侧口角外延（口角裂？）其旁稍强回声团（软组织赘生物？）	chr14:22580001-22940000_del|chr15:87180001-87600000_dup	Benign / Likely Benign	Benign / Likely Benign:2;	14号染色体q11.2处缺失0.36Mb区域，经查询DGV、DECIPHER、OMIM、UCSC以及PubMed公共数据库资源，该片段为多态性。 15号染色体q25.3处重复0.42Mb区域，经查询DGV、DECIPHER、OMIM、UCSC以及PubMed公共数据库资源，该片段为多态性。
M	19SC33491YM	prenatal	28	NIPT高风险	.	chr3:160600001-162740000_del|T21	Pathogenic	Pathogenic:1;VOUS:1;	21号染色体三体，也称唐氏综合征（Down’s Syndrome），查询公共数据库显示：21-三体综合征的临床表现多样，其主要临床表现包括特殊面容（鼻梁扁平、眼距过宽、眼裂小且外眦上斜、内眦赘皮、舌大外翻、小耳且耳位低等），智力低下（智商通常在25~50之间）生长发育迟缓，肌张力减退，男性不育症等，该综合征部分患者还会表现出骨骼异常（盆骨发育异常、第一和二趾间距增宽及第五指变短内弯等），先天性心脏病（房间隔缺损、室间隔缺损、动脉导管未闭等），消化系统异常（十二指肠狭窄/闭锁、肛门闭锁等）皮肤松弛通贯掌，甲状腺功能低下白血病等，约60%的21-三体综合征胚胎自发流产。 3号染色体q25.33-q26.1处缺失2.14Mb区域，经查询DGV、DECIPHER、OMIM、UCSC以及PubMed公共数据库资源，致病性未知。
F	19SC33481YM	prenatal	32	孕20+4周，无创13三体高风险	.	chr3:860001-1440000_dup|chr3:79960001-80300000_del	Likely pathogenic	Likely pathogenic:1;Benign / Likely Benign:1;	3号染色体p26.3处重复0.58Mb区域，有文献报道，1例3p26.3(chr3:1149286-1348884, hg19)重复患者的主要临床表征为发育迟缓，身材矮小，关节过度活动，小头畸形，前发际低，第二、三脚趾并趾等[pmid:26257835]。 3号染色体p12.2处缺失0.34Mb区域，经查询DGV、DECIPHER、OMIM、UCSC以及PubMed公共数据库资源，该片段为多态性。
M	19SC33459YM	prenatal	26	NIPT 21三体高风险	Nt4.4mm	T21	Pathogenic	Pathogenic:1;	21号染色体三体，也称唐氏综合征（Down’s Syndrome），查询公共数据库显示：21-三体综合征的临床表现多样，其主要临床表现包括特殊面容（鼻梁扁平、眼距过宽、眼裂小且外眦上斜、内眦赘皮、舌大外翻、小耳且耳位低等），智力低下（智商通常在25~50之间）生长发育迟缓，肌张力减退，男性不育症等，该综合征部分患者还会表现出骨骼异常（盆骨发育异常、第一和二趾间距增宽及第五指变短内弯等），先天性心脏病（房间隔缺损、室间隔缺损、动脉导管未闭等），消化系统异常（十二指肠狭窄/闭锁、肛门闭锁等）皮肤松弛通贯掌，甲状腺功能低下白血病等，约60%的21-三体综合征胚胎自发流产。
M	19SC33453YM	prenatal	33	孕18+5周，15q重复，15q11.2-q13.3(22800000-31399999)重复8.6mb	.	chr15:22760000-32460000_dup	Pathogenic	Pathogenic:1;	15号染色体q11.2-q13.3处重复9.7Mb区域，覆盖了CLASS1 CHROMOSOME 15q11-q13 DUPLICATION SYNDROME 100.00%的区域，.；覆盖了CLASS2 CHROMOSOME 15q11-q13 DUPLICATION SYNDROME 100.00%的区域，.。包含了NIPA1基因[OMIM:608145]100.00%的CDS区域，NIPA1基因[OMIM:608145]的突变与spastic paraplegia 6（SPG6）[OMIM:600363]相关，SPG6为常染色体显性遗传，该患者主要表现为下肢痉挛，括约肌障碍等；包含了NSMCE3基因[OMIM:608243]100.00%的CDS区域，NSMCE3基因[OMIM:608243]的突变与lung disease， immunodeficiency， and chrom…
F	19SC33430LM	products of conception	28	.	胎停育	T16	Pathogenic	Pathogenic:1;	16号染色体三体，查询公共数据库显示：16号染色体三体是常染色体三体中导致习惯性流产最为常见的一种，该三体患者通常表现为胎儿宫内生长受限以及先天性心脏缺损[PMID:19777531]。
M	19SC33427LM	products of conception	28	.	胎停育	chr14:66440001-66940000_del	Benign / Likely Benign	Benign / Likely Benign:1;	14号染色体q23.3处缺失0.5Mb区域，经查询DGV、DECIPHER、OMIM、UCSC以及PubMed公共数据库资源，该片段为多态性。
M	19SC33426LM	products of conception	41	.	胎停育	M21	Pathogenic	Pathogenic:1;	21号染色体单体，查询公共数据库显示：21号染色体单体患者通常表现为胎儿宫内发育迟缓，特殊面容（小头畸形、宽前额、脸裂、低耳位、腭裂、短颈等）肢体畸形指弯曲，巨脑室先天性心脏缺陷，以及先天性多重畸形（包括骨骼、眼部、肺部、肾部及泌尿系统）隐睾（男性），胚胎早期停育等[PMID:22562777]。
M	19SC33403LM	products of conception	27	.	胎停育	chrX:6460001-8160000_dup	VOUS	VOUS:1;	X染色体p22.31处重复1.7Mb区域，经查询DGV、DECIPHER、OMIM、UCSC以及PubMed公共数据库资源，致病性未知。
M	19SC33277LM	products of conception	37	.	无胎心	chr7:61900001-62680000_dup	Benign / Likely Benign	Benign / Likely Benign:1;	7号染色体q11.21处重复0.78Mb区域，经查询DGV、DECIPHER、OMIM、UCSC以及PubMed公共数据库资源，该片段为多态性。
F	19SC33184YM-2	prenatal	30	无创18三体异常	.	T18(mos)[10%]	Pathogenic	Pathogenic:1;	18号染色体三体，也称爱德华氏综合征（Edwards syndrome），查询公共数据库显示：18-三体综合征的主要临床表征为生长发育迟缓，肌张力增高，特殊面容（上睑下垂、小眼球、低位耳、耳廓发育不全、小下颌等）智力障碍，室间隔缺损，外生殖器畸形，胸骨短，特殊握拳姿势，手指弓形纹过多，摇椅形足底等，约95%的18-三体综合征胚胎自发流产。通常，嵌合比例越高，异常表型越明显。
F	19SC33180YM	prenatal	20	DS临界风险T21 1/154	.	chr4:2220001-3260000_del	VOUS	VOUS:1;	4号染色体p16.3处缺失1.04Mb区域，经查询DGV、DECIPHER、OMIM、UCSC以及PubMed公共数据库资源，致病性未知。
M	19SC33179YM	prenatal	34	T21 1/175	.	chr7:64680001-65200000_del	Benign / Likely Benign	Benign / Likely Benign:1;	7号染色体q11.21处缺失0.52Mb区域，经查询DGV、DECIPHER、OMIM、UCSC以及PubMed公共数据库资源，该片段为多态性。
F	19SC33178YM	prenatal	29	DS T21 1/193	.	chr22:25640001-25960000_dup	Benign / Likely Benign	Benign / Likely Benign:1;	22号染色体q11.23-q12.1处重复0.32Mb区域，经查询DGV、DECIPHER、OMIM、UCSC以及PubMed公共数据库资源，该片段为多态性。
M	19SC33145LM	products of conception	29	.	胎儿畸形	chr7:141880001-142280000_dup2|chr12:460001-820000_dup	VOUS	VOUS:1;Benign / Likely Benign:1;	7号染色体q34处重复0.4Mb区域，经查询DGV、DECIPHER、OMIM、UCSC以及PubMed公共数据库资源，致病性未知。 12号染色体p13.33处重复0.36Mb区域，经查询DGV、DECIPHER、OMIM、UCSC以及PubMed公共数据库资源，该片段为多态性。
M	19SC33110LM	products of conception	32	停经70天，B超提示胚胎停止发育	18/7 B眼中提示胚胎停育	chr3:2160001-2960000_dup	Benign / Likely Benign	Benign / Likely Benign:1;	3号染色体p26.3-p26.2处重复0.8Mb区域，经查询DGV、DECIPHER、OMIM、UCSC以及PubMed公共数据库资源，该片段为多态性。
M	19SC33108LM	products of conception	35	停经50天，胚胎停育	胚胎停育	T13	Pathogenic	Pathogenic:1;	13号染色体三体，也称帕陶综合征（Patau syndrome），查询公共数据库显示：13-三体综合征的主要临床表征为重度发育迟缓，重度智力障碍重度耳聋，肌张力过高/过低，特殊面容（前脑无裂畸形、小眼畸形或无眼、唇/腭裂、小头畸形、耳位低、耳廓畸形等）心脏畸形，手足畸形（手指弯曲或伴叠压、轴后性多指/趾、通贯掌、马蹄内翻足等），泌尿生殖系统畸形等，多数13-三体综合征胚胎自发流产。
F	19SC33107LM	products of conception	30	停经8+w，B超提示胚胎停育	胚胎停育	69,XNN	Pathogenic	Pathogenic:1;	三整倍体综合征（Triploid Syndrome）。该综合征的胎儿通常在孕早期出现流产。该综合征患者一般表现为先天性心脏缺陷，生殖器畸形（男性）以及脑部发育异常等[PMID:7476758]
M	19SC33106LM	products of conception	29	停经14+w，B超示胎儿NT增厚，全身皮下水肿	胎儿裙身皮下水肿，NT增厚（5mm）	T18	Pathogenic	Pathogenic:1;	18号染色体三体，也称爱德华氏综合征（Edwards syndrome），查询公共数据库显示：18-三体综合征的主要临床表征为生长发育迟缓，肌张力增高，特殊面容（上睑下垂、小眼球、低位耳、耳廓发育不全、小下颌等）智力障碍，室间隔缺损，外生殖器畸形，胸骨短，特殊握拳姿势，手指弓形纹过多，摇椅形足底等，约95%的18-三体综合征胚胎自发流产。
F	19SC32998LM	products of conception	28	.	胎儿颈部囊状暗区，胸腹部皮肤层增厚，双侧胸腔回声增强，胸腔少量积液	45,XO	Pathogenic	Pathogenic:1;	X染色体单体，也称特纳综合征（Turner syndrome），查询公共数据库显示：X染色体单体患者通常表现为身材矮小，后发际低，颈蹼胸平而宽乳头间距增宽，卵巢及子宫发育不良，以及其他第二性征发育不良，大部分患者月经异常，通常智力正常但平均IQ比正常同龄人低10-15分，99%的X染色体单体胚胎在早孕期自然流产。
M	19SC32791YM	prenatal	31	无创性染色体高风险	.	47,XXY	Pathogenic	Pathogenic:1;	XXY综合征，也称克氏综合征（Klinefelter syndrome），查询公共数据库显示：XXY综合征患者通常表现为身材高大，性发育不良（第二性征发育异常，生殖器官发育不良），不孕不育，男性乳房发育等，部分患者较正常人智商稍低，少数患者可有乳腺癌，糖尿病，甲状腺功能低下，性腺细胞瘤等。
F	19SC32778LM	products of conception	32	胎死宫内	无胎心胎死宫内	chr2:195620001-196140000_dup	VOUS	VOUS:1;	2号染色体q32.3处重复0.52Mb区域，经查询DGV、DECIPHER、OMIM、UCSC以及PubMed公共数据库资源，致病性未知。
M	19SC32775QM-2	prenatal	29	B超异常	室间隔肌缺损1.8MM/1.6MM	chr14:22640001-22960000_del	Benign / Likely Benign	Benign / Likely Benign:1;	14号染色体q11.2处缺失0.32Mb区域，经查询DGV、DECIPHER、OMIM、UCSC以及PubMed公共数据库资源，该片段为多态性。
F	19SC32509YM	prenatal	33	B超异常	胎儿肝脏实质回声粗糙	T21	Pathogenic	Pathogenic:1;	21号染色体三体，也称唐氏综合征（Down’s Syndrome），查询公共数据库显示：21-三体综合征的临床表现多样，其主要临床表现包括特殊面容（鼻梁扁平、眼距过宽、眼裂小且外眦上斜、内眦赘皮、舌大外翻、小耳且耳位低等），智力低下（智商通常在25~50之间）生长发育迟缓，肌张力减退，男性不育症等，该综合征部分患者还会表现出骨骼异常（盆骨发育异常、第一和二趾间距增宽及第五指变短内弯等），先天性心脏病（房间隔缺损、室间隔缺损、动脉导管未闭等），消化系统异常（十二指肠狭窄/闭锁、肛门闭锁等）皮肤松弛通贯掌，甲状腺功能低下白血病等，约60%的21-三体综合征胚胎自发流产。
F	19SC32425LM	products of conception	29	.	超声提示大小7w，无胎心、无胎芽	chr7:152640001-153400000_dup	VOUS	VOUS:1;	7号染色体q36.2处重复0.76Mb区域，经查询DGV、DECIPHER、OMIM、UCSC以及PubMed公共数据库资源，致病性未知。
M	19SC32299QM	prenatal	30	孕妇因胎儿室间隔缺损咨询	室间隔缺损，宽约1.8mm	chr5:43720001-45140000_dup|chr14:22560001-22940000_del|chr22:18880001-21480000_dup	Pathogenic	Pathogenic:1;VOUS:1;Benign / Likely Benign:1;	22号染色体q11.21处重复2.6Mb区域，覆盖了CHROMOSOME 22q11.2 DUPLICATION SYNDROME (proximal, A-B) 100.00%的区域，.；覆盖了22q11 duplication syndrome 100.00%的区域，22q11 duplication syndrome存在外显不全的情况，该综合征患者表型从正常或几乎正常到严重，变化较大，最常见的临床症状有：智力障碍（97%）、精神运动发育迟滞（67%）、生长受限（63%）、肌张力低下（43%），说话鼻音重等，另外，22q11重复综合征患者都表现出不同程度的DGS/VCFS表型如腭咽发育不全、腭裂、先天性心脏病、耳聋、肾生殖系统畸形、胸腺缺如、无脾、认知障碍等，但也有其特定的表型，包括上位眉毛，眼睑下斜或伴下垂，轻度的小颌/缩颌，脸部细长等；覆盖了CHROMOSOME 22q11.2 …
F	19SC32293QM	prenatal	24	B超异常	FL小于第5百分位数	chr22:22280000-22700000_dup	Benign / Likely Benign	Benign / Likely Benign:1;	22号染色体q11.22处重复0.42Mb区域，经查询DGV、DECIPHER、OMIM、UCSC以及PubMed公共数据库资源，该片段为多态性。
M	19SC32200YM	prenatal	17	胎儿双肾实质回声增强	胎儿双肾实质回声增强	chr17:34800001-36260000_del	Pathogenic	Pathogenic:1;	17号染色体q12处缺失1.46Mb区域，覆盖了CHROMOSOME 17q12 DELETION SYNDROME 100.00%的区域，.；覆盖了RCAD (renal cysts and diabetes) 100.00%的区域，RCAD(renal cysts and diabetes)综合征患者通常在10至40岁时患糖尿病，大多数患者对于胰岛素治疗反应相当快速，胰岛结构异常（如萎缩或发育不全）患者大约占10%，外分泌功能障碍患者大约占6%，肾功能障碍通常早期发生并且高度可变，包括肾囊肿、肾发育不良、单肾发育不全、肾集合系统畸形、发育不全的肾小球肾炎肾病，以及（极少见）Fanconi综合征或肾嫌色细胞癌，一半的患者肾功能受损，12%的患者患终末期肾功能衰竭，也有报道称，男性和女性患者生殖道异常（男性表现为尿道下裂、精子活力不足、囊肿、输精管闭锁，女性表现为阴道发育不全、残角子宫、…
F	19SC32199YM	prenatal	32	孕早期发热史	.	chr5:176880001-177940000_dup	VOUS	VOUS:1;	5号染色体q35.3处重复1.06Mb区域，经查询DGV、DECIPHER、OMIM、UCSC以及PubMed公共数据库资源，致病性未知。
F	19SC32197YM	prenatal	37	高龄，无创21三体高危	.	T21	Pathogenic	Pathogenic:1;	21号染色体三体，也称唐氏综合征（Down’s Syndrome），查询公共数据库显示：21-三体综合征的临床表现多样，其主要临床表现包括特殊面容（鼻梁扁平、眼距过宽、眼裂小且外眦上斜、内眦赘皮、舌大外翻、小耳且耳位低等），智力低下（智商通常在25~50之间）生长发育迟缓，肌张力减退，男性不育症等，该综合征部分患者还会表现出骨骼异常（盆骨发育异常、第一和二趾间距增宽及第五指变短内弯等），先天性心脏病（房间隔缺损、室间隔缺损、动脉导管未闭等），消化系统异常（十二指肠狭窄/闭锁、肛门闭锁等）皮肤松弛通贯掌，甲状腺功能低下白血病等，约60%的21-三体综合征胚胎自发流产。
F	19SC32185YM	prenatal	21	胎儿右下腹囊性包块	胎儿右下腹囊性包块	chr17:14200001-15380000_dup	Pathogenic	Pathogenic:1;	17号染色体p12处重复1.18Mb区域，覆盖了CHARCOT-MARIE-TOOTH DISEASE, DEMYELINATING, TYPE 1A; CMT1A 89.05%的区域，.；覆盖了Charcot-Marie-Tooth syndrome type 1A (CMT1A) 85.94%的区域，Charcot-Marie-Tooth syndrome type 1A (CMT1A)综合征是一种常染色体显性遗传的周围神经病，其患者的主要临床表征为远端肌无力和肌萎缩，受累肢体肌肉萎缩，腱反射减弱或消失，远端感觉障碍（触感、痛感，尤其是远端振动感觉，还可能由关节位置感觉丧失导致共济失调），手/足畸形（小腿和大腿下1/3肌萎缩形似倒立的香槟酒瓶状，爪形手，高弓足，锤状趾，垂足，跨阈步态等），神经传导速率（NCV）降低，肥厚性节段性脱髓鞘，神经性疼痛，肌肉抽筋等，部分患者还可能表现出脊柱…
F	19SC32170YM	prenatal	34	停经31+1周，胎儿股骨长小于孕周	胎儿股骨长小于孕周	chr5:58780001-60000000_dup	VOUS	VOUS:1;	5号染色体q11.2-q12.1处重复1.22Mb区域，经查询DGV、DECIPHER、OMIM、UCSC以及PubMed公共数据库资源，致病性未知。
F	19SC32149LM	prenatal	34	NT增厚 高龄	NT增厚	chr22:18880001-21480000_dup	Pathogenic	Pathogenic:1;	22号染色体q11.21处重复2.6Mb区域，覆盖了CHROMOSOME 22q11.2 DUPLICATION SYNDROME (proximal, A-B) 100.00%的区域，.；覆盖了22q11 duplication syndrome 100.00%的区域，22q11 duplication syndrome存在外显不全的情况，该综合征患者表型从正常或几乎正常到严重，变化较大，最常见的临床症状有：智力障碍（97%）、精神运动发育迟滞（67%）、生长受限（63%）、肌张力低下（43%），说话鼻音重等，另外，22q11重复综合征患者都表现出不同程度的DGS/VCFS表型如腭咽发育不全、腭裂、先天性心脏病、耳聋、肾生殖系统畸形、胸腺缺如、无脾、认知障碍等，但也有其特定的表型，包括上位眉毛，眼睑下斜或伴下垂，轻度的小颌/缩颌，脸部细长等；覆盖了CHROMOSOME 22q11.2 …
M	19SC32144YM	prenatal	35	高龄妊娠，口服紧急避孕药	.	chr17:21780001-22240000_dup	Benign / Likely Benign	Benign / Likely Benign:1;	17号染色体p11.2-p11.1处重复0.46Mb区域，经查询DGV、DECIPHER、OMIM、UCSC以及PubMed公共数据库资源，该片段为多态性。
F	19SC32143YM	prenatal	26	胎儿左侧脉络丛囊肿	左侧脉络丛囊肿	chr7:110960001-111260000_del	Benign / Likely Benign	Benign / Likely Benign:1;	7号染色体q31.1处缺失0.3Mb区域，经查询DGV、DECIPHER、OMIM、UCSC以及PubMed公共数据库资源，该片段为多态性。
F	19SC32135YM	prenatal	25	停经24+6w，B超示胎儿室缺，心包积液	室缺，永久右脐静脉，单脐动脉	chr8:540001-1820000_dup|chr8:2140001-12720000_del	Pathogenic	Pathogenic:1;VOUS:1;	8号染色体p23.3-p22处缺失10.58Mb区域，覆盖了8p23.1 deletion syndrome 100.00%的区域，8p23.1 deletion syndrome综合征临床表现多变且不取决于缺失片段的大小，大部分常见的临床表现包括出生前/后生长发育迟滞，低出生体重，轻度至中度智力低下，特殊面容（小头畸形、前额突出且窄、宽鼻梁、内眦赘皮、高腭、短颈、低位耳伴耳外形异常等），精神运动发育迟滞，先天性心脏病（心房与心室缺陷、室间隔缺损、肺动脉瓣狭窄），语言发育迟缓，癫痫，行为异常（多动和冲动），先天性横膈疝等，一些男性患者合并隐睾和尿道下裂，也有部分患者智力正常的报道；覆盖了8p23.1 recurrent region (includes GATA4) deletion 100.00%的区域，.。包含了单倍剂量敏感基因：GATA4。包含了MCPH1基因[OMIM:60711…
M	19SC31818YM	prenatal	35	G18+1W，T18三体高风险	.	T18	Pathogenic	Pathogenic:1;	18号染色体三体，也称爱德华氏综合征（Edwards syndrome），查询公共数据库显示：18-三体综合征的主要临床表征为生长发育迟缓，肌张力增高，特殊面容（上睑下垂、小眼球、低位耳、耳廓发育不全、小下颌等）智力障碍，室间隔缺损，外生殖器畸形，胸骨短，特殊握拳姿势，手指弓形纹过多，摇椅形足底等，约95%的18-三体综合征胚胎自发流产。
M	19SC31608YM	prenatal	20	孕1产0孕24+4W,DS临界风险,胎儿NF增厚,左心室强光点	胎儿NF增厚,胎儿左心室强光点	chr15:31900001-32440000_dup|chr16:16860001-17540000_dup	Likely pathogenic	Likely pathogenic:1;Benign / Likely Benign:1;	15号染色体q13.3处重复0.54Mb区域，有文献报道，1例15q13.3重复患者(patient 64)主要的临床表征为中度发育迟缓[pmid:20506139]；1例15q13.3重复患者主要的临床表征为腭裂，轻度脑积水，智力障碍，巨头畸形，身材矮小，四肢短小，听力损失，语言障碍等，其父携带此重复片段，无明显的临床表征，1例15q13.3重复患者主要的临床表征为腭裂[pmid:28503599]；该区域重复（包含chrna7基因）异常表征的外显率比其他大多数基因组疾病的低[pmid:21841781]。同时，DGV数据库查询到正常人携带此重复片段的记录。 16号染色体p12.3处重复0.68Mb区域，经查询DGV、DECIPHER、OMIM、UCSC以及PubMed公共数据库资源，该片段为多态性。
F	19SC31577YM	prenatal	31	G25W,彩超:胎儿左肾回声异常	胎儿左肾回声异常:考虑重复肾声像	chr8:42820001-43800000_dup	VOUS	VOUS:1;	8号染色体p11.21-p11.1处重复0.98Mb区域，经查询DGV、DECIPHER、OMIM、UCSC以及PubMed公共数据库资源，致病性未知。
M	19SC31576YM	prenatal	29	G26+1W,胎儿肠管回声增强并少许腹腔积液	胎儿肠管回声增强并少许腹腔积液	chr15:22740001-23080000_dup	Benign / Likely Benign	Benign / Likely Benign:1;	15号染色体q11.2处重复0.34Mb区域，经查询DGV、DECIPHER、OMIM、UCSC以及PubMed公共数据库资源，该片段为多态性。
F	19SC31575YM-2	prenatal	28	G5P2 G24W 小三阳	胎儿室间隔缺损可能，胎儿永久性右脐静脉	chr7:143560001-143860000_del	Benign / Likely Benign	Benign / Likely Benign:1;	7号染色体q35处缺失0.3Mb区域，经查询DGV、DECIPHER、OMIM、UCSC以及PubMed公共数据库资源，该片段为多态性。
F	19SC31515LM	products of conception	29	停经3+月	稽留流产	45,XO	Pathogenic	Pathogenic:1;	X染色体单体，也称特纳综合征（Turner syndrome），查询公共数据库显示：X染色体单体患者通常表现为身材矮小，后发际低，颈蹼胸平而宽乳头间距增宽，卵巢及子宫发育不良，以及其他第二性征发育不良，大部分患者月经异常，通常智力正常但平均IQ比正常同龄人低10-15分，99%的X染色体单体胚胎在早孕期自然流产。
M	19SC31512YM	prenatal	27	DS高危	.	chr8:2340001-2820000_dup	Benign / Likely Benign	Benign / Likely Benign:1;	8号染色体p23.2处重复0.48Mb区域，经查询DGV、DECIPHER、OMIM、UCSC以及PubMed公共数据库资源，该片段为多态性。
M	19SC31500YM	prenatal	27	停经25+3w，胎儿先天各静脉低位	胎儿先天静脉低位	chr19:23520001-24300000_dup	Benign / Likely Benign	Benign / Likely Benign:1;	19号染色体p12处重复0.78Mb区域，经查询DGV、DECIPHER、OMIM、UCSC以及PubMed公共数据库资源，该片段为多态性。
F	19SC31497RM	prenatal	33	胎儿发育异常	NT增厚 胸腔积液 静脉a波反向	45,XO	Pathogenic	Pathogenic:1;	X染色体单体，也称特纳综合征（Turner syndrome），查询公共数据库显示：X染色体单体患者通常表现为身材矮小，后发际低，颈蹼胸平而宽乳头间距增宽，卵巢及子宫发育不良，以及其他第二性征发育不良，大部分患者月经异常，通常智力正常但平均IQ比正常同龄人低10-15分，99%的X染色体单体胚胎在早孕期自然流产。
M	19SC31495YM	prenatal	21	鼻骨未见,无创21三体高危	鼻骨未见	T21	Pathogenic	Pathogenic:1;	21号染色体三体，也称唐氏综合征（Down’s Syndrome），查询公共数据库显示：21-三体综合征的临床表现多样，其主要临床表现包括特殊面容（鼻梁扁平、眼距过宽、眼裂小且外眦上斜、内眦赘皮、舌大外翻、小耳且耳位低等），智力低下（智商通常在25~50之间）生长发育迟缓，肌张力减退，男性不育症等，该综合征部分患者还会表现出骨骼异常（盆骨发育异常、第一和二趾间距增宽及第五指变短内弯等），先天性心脏病（房间隔缺损、室间隔缺损、动脉导管未闭等），消化系统异常（十二指肠狭窄/闭锁、肛门闭锁等）皮肤松弛通贯掌，甲状腺功能低下白血病等，约60%的21-三体综合征胚胎自发流产。
M	19SC31484YM	prenatal	43	高龄,NIPT-PLUS:11号染色体异常高风险	.	47,XYY	Pathogenic	Pathogenic:1;	XYY综合征，查询公共数据库显示：XYY综合征患者通常表现为身材高大，畸形头，出生初期肌张力高，器官距离过大，运动不协调或震颤，智力偏低等[PMID:23810129]，也可能有行为问题如学习障碍，脾气暴躁等。
F	19SC31479YM	prenatal	41	停经21+4周 高龄妊娠 无创21三体高危	.	T21	Pathogenic	Pathogenic:1;	21号染色体三体，也称唐氏综合征（Down’s Syndrome），查询公共数据库显示：21-三体综合征的临床表现多样，其主要临床表现包括特殊面容（鼻梁扁平、眼距过宽、眼裂小且外眦上斜、内眦赘皮、舌大外翻、小耳且耳位低等），智力低下（智商通常在25~50之间）生长发育迟缓，肌张力减退，男性不育症等，该综合征部分患者还会表现出骨骼异常（盆骨发育异常、第一和二趾间距增宽及第五指变短内弯等），先天性心脏病（房间隔缺损、室间隔缺损、动脉导管未闭等），消化系统异常（十二指肠狭窄/闭锁、肛门闭锁等）皮肤松弛通贯掌，甲状腺功能低下白血病等，约60%的21-三体综合征胚胎自发流产。
M	19SC31470YM	prenatal	34	胎儿右肾异常	胎儿右侧多囊性发育不良肾	chr3:840001-1320000_dup|chr3:1780001-2080000_dup	VOUS	VOUS:1;Benign / Likely Benign:1;	3号染色体p26.3处重复0.48Mb区域，经查询DGV、DECIPHER、OMIM、UCSC以及PubMed公共数据库资源，致病性未知。 3号染色体p26.3处重复0.3Mb区域，经查询DGV、DECIPHER、OMIM、UCSC以及PubMed公共数据库资源，该片段为多态性。
F	19SC31328YM	prenatal	31	G4P2G24w，胎儿双肾盂增宽	胎儿双肾盂增宽	chr16:15480001-18160000_del	Likely pathogenic	Likely pathogenic:1;	16号染色体p13.11-p12.3处缺失2.68Mb区域，覆盖了16p13.11 recurrent region (includes MYH11) deletion 100.00%的区域，.；覆盖了16p13.11 recurrent microdeletion (neurocognitive disorder susceptibility locus) 67.11%的区域，16p13.11 recurrent microdeletion (neurocognitive disorder susceptibility locus)综合征所在重复区域为神经认知障碍(自闭症，智力障碍，多发性先天畸形）易感区，患者可能表现为运动和语言功能发育迟缓，学习障碍，注意缺陷多动障碍，攻击性和破坏性行为，社会交往障碍，孤独症谱系障碍，心脏和主动脉畸形，法洛四联症，大血管转位，主动脉狭窄，关节过度活动…
M	19SC31327YM	prenatal	33	孕6产0,孕19+5W,产筛21三体高风险	.	chr15:32040001-32440000_dup	VOUS	VOUS:1;	15号染色体q13.3处重复0.4Mb区域，经查询DGV、DECIPHER、OMIM、UCSC以及PubMed公共数据库资源，致病性未知。
M	19SC31174RZ	prenatal	28	不良孕产史（下肢畸形）胎儿NT增厚，脐膨出	NT增厚，脐膨出	chr22:19020000-45260000_dup|chr22:45260000-51180000_del	Pathogenic	Pathogenic:2;	22号染色体q11.21-q13.31处重复26.24Mb区域，覆盖了22q11.2 recurrent region (distal type I, D-E/F) duplication 100.00%的区域，.；覆盖了22q11 duplication syndrome 99.58%的区域，22q11 duplication syndrome存在外显不全的情况，该综合征患者表型从正常或几乎正常到严重，变化较大，最常见的临床症状有：智力障碍（97%）、精神运动发育迟滞（67%）、生长受限（63%）、肌张力低下（43%），说话鼻音重等，另外，22q11重复综合征患者都表现出不同程度的DGS/VCFS表型如腭咽发育不全、腭裂、先天性心脏病、耳聋、肾生殖系统畸形、胸腺缺如、无脾、认知障碍等，但也有其特定的表型，包括上位眉毛，眼睑下斜或伴下垂，轻度的小颌/缩颌，脸部细长等；覆盖了CHROMOS…
M	19SC31009Y-2	prenatal	30	胎儿脐静脉腹内段局限性扩张，羊水过少	.	XY[90%]/XX[10%]	Pathogenic	Pathogenic:1;	XY/XX的嵌合患者一般表现出接近正常女性（男性）的表型。但是，也有些患者会有性器官模糊不明的表型以及社会适应性较差的问题[PMID:18058977]。同时，也有文献关于性染色体嵌合的胎儿在围产期死亡案例的报告[PMID:7450779]
F	19SC30990YM	prenatal	29	.	胎儿脊柱颈，胸段椎体发育异常，胎儿永存左上腔静脉，单脐动脉，球拍状胎盘	chr15:22740000-23100000_del	Likely pathogenic	Likely pathogenic:1;	15号染色体q11.2处缺失0.36Mb区域，覆盖了15q11.2 recurrent region (BP1-BP2) (includes NIPA1) deletion 100.00%的区域，.。包含了NIPA1基因[OMIM:608145]100.00%的CDS区域，NIPA1基因[OMIM:608145]的突变与spastic paraplegia 6（SPG6）[OMIM:600363]相关，SPG6为常染色体显性遗传，该患者主要表现为下肢痉挛，括约肌障碍等。有文献报道，9例患者检测到15q11.2(chr15:20300000-20640000,hg18)区域缺失，其中多例患者的共同临床表征为运动和语言发育迟缓，先天性畸形，行为问题（包括注意缺陷多动障碍、自闭症、强迫症）等[pmid:19328872]；该区域缺失患者临床表型多样且存在外显不全的情况[pmid:2568942…
M	19SC30977LM	products of conception	27	.	19w+停育	chr4:45720001-45860000_dup	VOUS	VOUS:1;	4号染色体p12处重复0.14Mb区域，经查询DGV、DECIPHER、OMIM、UCSC以及PubMed公共数据库资源，致病性未知。
F	19SC30967YM	prenatal	29	.	胎儿右侧侧脑室临界值增宽，右锁下动脉迷走，胎儿肠间隙稍宽，未除外肠粘连	chr15:22740000-23100000_del	Likely pathogenic	Likely pathogenic:1;	15号染色体q11.2处缺失0.36Mb区域，覆盖了15q11.2 recurrent region (BP1-BP2) (includes NIPA1) deletion 100.00%的区域，.。包含了NIPA1基因[OMIM:608145]100.00%的CDS区域，NIPA1基因[OMIM:608145]的突变与spastic paraplegia 6（SPG6）[OMIM:600363]相关，SPG6为常染色体显性遗传，该患者主要表现为下肢痉挛，括约肌障碍等。有文献报道，9例患者检测到15q11.2(chr15:20300000-20640000,hg18)区域缺失，其中多例患者的共同临床表征为运动和语言发育迟缓，先天性畸形，行为问题（包括注意缺陷多动障碍、自闭症、强迫症）等[pmid:19328872]；该区域缺失患者临床表型多样且存在外显不全的情况[pmid:2568942…
F	19SC30930LM	products of conception	40	.	胎停	chr8:3920001-4020000_del	VOUS	VOUS:1;	8号染色体p23.2处缺失100.0Kb区域，经查询DGV、DECIPHER、OMIM、UCSC以及PubMed公共数据库资源，致病性未知。
F	19SC30909LM	products of conception	33	.	G7+W 停育	T22	Pathogenic	Pathogenic:1;	22号染色体三体，查询公共数据库显示：22号染色体三体可导致严重的脏器畸形或早期胚胎停育，小头畸形，颅骨异常，先天性心脏病，肾脏畸形以及胎儿宫内发育迟缓等[PMID:23599696]。
M	19SC30800LM	products of conception	35	.	胚胎停育	T16	Pathogenic	Pathogenic:1;	16号染色体三体，查询公共数据库显示：16号染色体三体是常染色体三体中导致习惯性流产最为常见的一种，该三体患者通常表现为胎儿宫内生长受限以及先天性心脏缺损[PMID:19777531]。
F	19SC30799LM	products of conception	36	.	胎停（无胎心）	T14	Pathogenic	Pathogenic:1;	14号染色体三体，查询公共数据库显示：14号染色体三体患者通常表现为宫内生长受限，精神运动发育迟缓，智力低下，头面部异常以及心脏结构畸形，胚胎早期停育。
M	19SC30797L	products of conception	30	.	无胎心胎芽	chr13:63440001-63900000_dup|T3	Pathogenic	Pathogenic:1;VOUS:1;	3号染色体三体，查询公共数据库显示：3号染色体三体患者通常表现为胎儿期宫内生长受限，智力低下，发育迟缓，心脏以及颅面部异常，胚胎早期停育。 13号染色体q21.31处重复0.46Mb区域，经查询DGV、DECIPHER、OMIM、UCSC以及PubMed公共数据库资源，致病性未知。
M	19SC30796LM	products of conception	41	.	无胎心，有胎芽	T22	Pathogenic	Pathogenic:1;	22号染色体三体，查询公共数据库显示：22号染色体三体可导致严重的脏器畸形或早期胚胎停育，小头畸形，颅骨异常，先天性心脏病，肾脏畸形以及胎儿宫内发育迟缓等[PMID:23599696]。
M	19SC30795LM	products of conception	30	.	无胎心	chrX:6440001-8140000_dup|T21	Pathogenic	Pathogenic:1;VOUS:1;	21号染色体三体，也称唐氏综合征（Down’s Syndrome），查询公共数据库显示：21-三体综合征的临床表现多样，其主要临床表现包括特殊面容（鼻梁扁平、眼距过宽、眼裂小且外眦上斜、内眦赘皮、舌大外翻、小耳且耳位低等），智力低下（智商通常在25~50之间）生长发育迟缓，肌张力减退，男性不育症等，该综合征部分患者还会表现出骨骼异常（盆骨发育异常、第一和二趾间距增宽及第五指变短内弯等），先天性心脏病（房间隔缺损、室间隔缺损、动脉导管未闭等），消化系统异常（十二指肠狭窄/闭锁、肛门闭锁等）皮肤松弛通贯掌，甲状腺功能低下白血病等，约60%的21-三体综合征胚胎自发流产。 X染色体p22.31处重复1.7Mb区域，经查询DGV、DECIPHER、OMIM、UCSC以及PubMed公共数据库资源，致病性未知。
F	19SC30702LM	products of conception	31	.	胎死宫内	chr22:33540001-33780000_dup|chrX:7120001-7300000_del	Pathogenic	Pathogenic:1;VOUS:1;	X染色体p22.31处缺失0.18Mb区域，包含了单倍剂量敏感基因：STS。包含了STS基因[OMIM:300747]93.10%的CDS区域，(Steroid sulphatase，STS)基因[OMIM:300747]，该基因的缺失与Steroid sulphatase deficiency (STS)[OMIM:308100]相关，STS是一种X连锁隐性遗传的表皮脂类代谢异常疾病，也称为X染色体连锁鱼鳞癣，几乎全部见于男性患者，出生时或出生不久后发病，主要临床表征为四肢、面、颈、躯干、臀部常见大面积的鳞屑，以颈、面、躯干受累最严重，皮损持续存在且不随年龄而改善，部分患者并发角膜混浊、支气管哮喘、过敏性鼻炎等，部分女性携带者在臂及胫前可见轻度鳞屑，部分携带有Xp22.3处更大缺失片段（包括临近基因）的患者，可能会表现出精神发育迟滞，Kallmann综合征（性腺机能减退、嗅觉丧失），软…
M	19SC30701LM	products of conception	30	.	B超提示先天性心脏病 ，唇腭裂，NT:1.1 正常	chr10:68200001-68500000_del	Benign / Likely Benign	Benign / Likely Benign:1;	10号染色体q21.3处缺失0.3Mb区域，经查询DGV、DECIPHER、OMIM、UCSC以及PubMed公共数据库资源，该片段为多态性。
F	19SC30576LM	products of conception	31	试管婴儿，胚胎移植后，胎停育	.	T16	Pathogenic	Pathogenic:1;	16号染色体三体，查询公共数据库显示：16号染色体三体是常染色体三体中导致习惯性流产最为常见的一种，该三体患者通常表现为胎儿宫内生长受限以及先天性心脏缺损[PMID:19777531]。
M	19SC30571LM	products of conception	31	停经11周	.	chr18:61320001-78020000_del	Pathogenic	Pathogenic:1;	18号染色体q21.33-q23处缺失16.7Mb区域，包含了RTTN基因[OMIM:610436]100.00%的CDS区域，RTTN基因[OMIM:610436]，该基因的突变与POLYMICROGYRIA WITH SEIZURES(PMGYS)[OMIM:614833]相关，PMGYS为常染色体隐性遗传，患者主要表现为癫痫，中度至重度不同程度的智力障碍，小头畸形以及特殊面容等现象；包含了TSHZ1基因[OMIM:614427]100.00%的CDS区域，TSHZ1基因[OMIM:614427]，该基因的单倍剂量不足可导致Congenital aural atresia (CAA)[OMIM:607842][PMID:22152683]，CAA为常染色体显性遗传，患者主要临床表征为双侧传导性听力损失，外耳道内侧完整骨闭锁（一些病人），外耳道局部发育不全最终发展为盲瘘（一些病人），鼓…
M	19SC30475YM	prenatal	27	NIPT性染色体可能存在异常	.	69,XNN	Pathogenic	Pathogenic:1;	XXY综合征，也称克氏综合征（Klinefelter syndrome），查询公共数据库显示：XXY综合征患者通常表现为身材高大，性发育不良（第二性征发育异常，生殖器官发育不良），不孕不育，男性乳房发育等，部分患者较正常人智商稍低，少数患者可有乳腺癌，糖尿病，甲状腺功能低下，性腺细胞瘤等。
M	19SC30456YM	prenatal	22	B超示胎儿肠管回声稍增强	胎儿肠管回声稍增强	chr1:146500001-147840000_dup	Pathogenic	Pathogenic:1;	1号染色体q21.1-q21.2处重复1.34Mb区域，覆盖了CHROMOSOME 1q21.1 DUPLICATION SYNDROME 100.00%的区域，.；覆盖了1q21.1 recurrent microduplication (possible susceptibility locus for neurodevelopmental disorders) 96.79%的区域，1q21.1 recurrent microduplication (possible susceptibility locus for neurodevelopmental disorders)综合征存在外显不全的情况，部分重复片段携带者无异常表型，患者主要表征有轻度/中度智力障碍，轻度/中度发育迟缓，轻度特殊面容（前额凸出、眼距宽、低耳位、内眦赘皮，宽而扁的鼻梁等），巨头畸形，脑胼胝体和小脑蚓部发育不…
F	19SC30290LM	products of conception	30	.	胎停	chr5:178360001-178820000_del|T8	Pathogenic	Pathogenic:1;VOUS:1;	8号染色体三体，查询公共数据库显示：8号染色体三体患者通常表现为发育迟缓，关节痉挛深，手掌足底褶皱，胚胎早期停育[PMID:19353586]，另外该染色体三体可能与骨髓发育异常综合征（myelodysplastic syndrome）相关[PMID:22414973]。 5号染色体q35.3处缺失0.46Mb区域，经查询DGV、DECIPHER、OMIM、UCSC以及PubMed公共数据库资源，致病性未知。
F	19SC30245LM	products of conception	28	.	胚胎停育大小约	chr15:22740001-23100000_del	Likely pathogenic	Likely pathogenic:1;	15号染色体q11.2处缺失0.36Mb区域，覆盖了15q11.2 recurrent region (BP1-BP2) (includes NIPA1) deletion 100.00%的区域，.。包含了NIPA1基因[OMIM:608145]100.00%的CDS区域，NIPA1基因[OMIM:608145]的突变与spastic paraplegia 6（SPG6）[OMIM:600363]相关，SPG6为常染色体显性遗传，该患者主要表现为下肢痉挛，括约肌障碍等。有文献报道，9例患者检测到15q11.2(chr15:20300000-20640000,hg18)区域缺失，其中多例患者的共同临床表征为运动和语言发育迟缓，先天性畸形，行为问题（包括注意缺陷多动障碍、自闭症、强迫症）等[pmid:19328872]；该区域缺失患者临床表型多样且存在外显不全的情况[pmid:2568942…
M	19SC30243YM	prenatal	27	.	NT0.35cm，2019.6.6.12w	chr12:37980001-38360000_dup	Benign / Likely Benign	Benign / Likely Benign:1;	12号染色体q11-q12处重复0.38Mb区域，经查询DGV、DECIPHER、OMIM、UCSC以及PubMed公共数据库资源，该片段为多态性。
M	19SC30150LM	products of conception	39	胎停	胎停	T16	Pathogenic	Pathogenic:1;	16号染色体三体，查询公共数据库显示：16号染色体三体是常染色体三体中导致习惯性流产最为常见的一种，该三体患者通常表现为胎儿宫内生长受限以及先天性心脏缺损[PMID:19777531]。
F	19SC30079LM	products of conception	24	B超提示7周胚胎发育停止	B超提示胚胎发育停止	chrX:17460001-18800000_del	Pathogenic	Pathogenic:1;	X染色体p22.13处缺失1.34Mb区域，包含了单倍剂量敏感基因：NHS,CDKL5,RS1。包含了CDKL5基因[OMIM:300203]100.00%的CDS区域，CDKL5基因[OMIM:300203]的突变与early infantile epileptic encephalopathy-2 (EIEE2)[OMIM:300672]相关，EIEE2为X染色体显性遗传，患者主要表现为小头畸形，特殊面容，过度通气，胃食管反流，脊柱侧凸，小手小脚，锥状指，张力减退，癫痫，精神运动发育迟缓，智力迟钝，语言发育迟缓，运动障碍，肌阵挛等。
F	19SC29995YM	prenatal	20	孕18周，唐筛高风险	.	chr12:38400001-39180000_dup	Benign / Likely Benign	Benign / Likely Benign:1;	12号染色体q12处重复0.78Mb区域，经查询DGV、DECIPHER、OMIM、UCSC以及PubMed公共数据库资源，该片段为多态性。
M	19SC29993YM	prenatal	33	孕1产0 妊娠25+4w 唐筛1:67高风险	.	chr2:34000001-35020000_dup	VOUS	VOUS:1;	2号染色体p22.3处重复1.02Mb区域，经查询DGV、DECIPHER、OMIM、UCSC以及PubMed公共数据库资源，致病性未知。
F	19SC29914YM	prenatal	21	孕32+3周,胎儿左侧膈疝	胎儿左侧隔疝	chr12:130500001-130860000_dup|chr15:31900001-32520000_dup	Pathogenic	Pathogenic:1;Benign / Likely Benign:1;	15号染色体q13.3处重复0.62Mb区域，有文献报道，1例15q13.3重复患者(patient 64)主要的临床表征为中度发育迟缓[pmid:20506139]；该区域重复（包含chrna7基因）异常表征的外显率比其他大多数基因组疾病的低[pmid:21841781]；1例15q13.3重复患者主要的临床表征为腭裂，轻度脑积水，智力障碍，巨头畸形，身材矮小，四肢短小，听力损失，语言障碍等，其父携带此重复片段，无明显的临床表征，1例15q13.3重复患者主要的临床表征为腭裂[pmid:28503599]。 12号染色体q24.33处重复0.36Mb区域，经查询DGV、DECIPHER、OMIM、UCSC以及PubMed公共数据库资源，该片段为多态性。
M	19SC29680YM	prenatal	28	.	B超提示胎儿颅内异常声像改变，提示硬脑膜窦畸形及左侧小脑发育不良可能	chr9:200001-620000_dup	VOUS	VOUS:1;	9号染色体p24.3处重复0.42Mb区域，经查询DGV、DECIPHER、OMIM、UCSC以及PubMed公共数据库资源，致病性未知。
F	19SC29678LM	products of conception	31	.	7.15B超示未见卵黄囊，及胚芽	chr6:158560001-158740000_dup	VOUS	VOUS:1;	6号染色体q25.3处重复0.18Mb区域，经查询DGV、DECIPHER、OMIM、UCSC以及PubMed公共数据库资源，致病性未知。
M	19SC29672Y	prenatal	31	.	NT增厚	chr15:22740000-23100000_del	Likely pathogenic	Likely pathogenic:1;	15号染色体q11.2处缺失0.36Mb区域，覆盖了15q11.2 recurrent region (BP1-BP2) (includes NIPA1) deletion 100.00%的区域，.。包含了NIPA1基因[OMIM:608145]100.00%的CDS区域，NIPA1基因[OMIM:608145]的突变与spastic paraplegia 6（SPG6）[OMIM:600363]相关，SPG6为常染色体显性遗传，该患者主要表现为下肢痉挛，括约肌障碍等。有文献报道，9例患者检测到15q11.2(chr15:20300000-20640000,hg18)区域缺失，其中多例患者的共同临床表征为运动和语言发育迟缓，先天性畸形，行为问题（包括注意缺陷多动障碍、自闭症、强迫症）等[pmid:19328872]；该区域缺失患者临床表型多样且存在外显不全的情况[pmid:2568942…
M	19SC29668Y	prenatal	30	孕妇本人CNV，19SC18988，18染色体p11.32-p11.31缺失3.14mb	.	chr18:120001-3260000_del	Pathogenic	Pathogenic:1;	18号染色体p11.32-p11.31处缺失3.14Mb区域，包含了SMCHD1基因[OMIM:614982]100.00%的CDS区域，SMCHD1基因[OMIM:614982]，该基因的突变与FACIOSCAPULOHUMERAL MUSCULAR DYSTROPHY 2(FSHD2)[OMIM:158901]和BOSMA ARHINIA MICROPHTHALMIA SYNDROME(BAMS)[OMIM:603457]相关，FSHD2患者主要表现为肌无力（最初影响面部肌肉和上肢，后来发展到影响下肢），这种肌无力通常是不对称的，BAMS为常染色体显性遗传，且存在外显不全的情况，患者主要表现为低促性腺激素性性腺功能减退症，促卵泡激素水平低，黄体生成素水平低，睾酮水平低，特殊面容，面中部发育不良，眼部发育不全，无鼻畸形，鼻后孔闭锁，嗅觉缺失，原发性闭经，隐睾（男性），上颌骨发育不良等，…
M	19SC29667YM	prenatal	31	孕妇本人外周血CNV19SC18988，18染色体P11.32-11.31处缺失36.14Mb	.	chr18:120001-3260000_del	Pathogenic	Pathogenic:1;	18号染色体p11.32-p11.31处缺失3.14Mb区域，包含了SMCHD1基因[OMIM:614982]100.00%的CDS区域，SMCHD1基因[OMIM:614982]，该基因的突变与FACIOSCAPULOHUMERAL MUSCULAR DYSTROPHY 2(FSHD2)[OMIM:158901]和BOSMA ARHINIA MICROPHTHALMIA SYNDROME(BAMS)[OMIM:603457]相关，FSHD2患者主要表现为肌无力（最初影响面部肌肉和上肢，后来发展到影响下肢），这种肌无力通常是不对称的，BAMS为常染色体显性遗传，且存在外显不全的情况，患者主要表现为低促性腺激素性性腺功能减退症，促卵泡激素水平低，黄体生成素水平低，睾酮水平低，特殊面容，面中部发育不良，眼部发育不全，无鼻畸形，鼻后孔闭锁，嗅觉缺失，原发性闭经，隐睾（男性），上颌骨发育不良等，…
F	19SC29660LM	products of conception	35	.	7.2B超提示颅脑缺损，后颅窝池增宽，5mm-7mm，脑膨出5mm-6mm，7.10B超示脑膨出，多囊肾，meckel-gruber综合征可能	chr5:103400001-104860000_dup2|chr13:54840001-55060000_dup	VOUS	VOUS:2;	5号染色体q21.2-q21.3处重复1.46Mb区域，经查询DGV、DECIPHER、OMIM、UCSC以及PubMed公共数据库资源，致病性未知。 13号染色体q14.3处重复0.22Mb区域，经查询DGV、DECIPHER、OMIM、UCSC以及PubMed公共数据库资源，致病性未知。
M	19SC29440L	products of conception	35	.	胚停	T22	Pathogenic	Pathogenic:1;	22号染色体三体，查询公共数据库显示：22号染色体三体可导致严重的脏器畸形或早期胚胎停育，小头畸形，颅骨异常，先天性心脏病，肾脏畸形以及胎儿宫内发育迟缓等[PMID:23599696]。
F	19SC29212YM	products of conception	30	停经31+4W，胎儿畸形，胎儿胼胝体发育不良，脑沟回减少	胼胝体发育不良，脑沟脑回略少	chr10:15840001-15940000_dup	VOUS	VOUS:1;	10号染色体p13处重复100.0Kb区域，经查询DGV、DECIPHER、OMIM、UCSC以及PubMed公共数据库资源，致病性未知。
F	19SC29211YM	prenatal	25	停经19+5W，DS高风险	.	T21	Pathogenic	Pathogenic:1;	21号染色体三体，也称唐氏综合征（Down’s Syndrome），查询公共数据库显示：21-三体综合征的临床表现多样，其主要临床表现包括特殊面容（鼻梁扁平、眼距过宽、眼裂小且外眦上斜、内眦赘皮、舌大外翻、小耳且耳位低等），智力低下（智商通常在25~50之间）生长发育迟缓，肌张力减退，男性不育症等，该综合征部分患者还会表现出骨骼异常（盆骨发育异常、第一和二趾间距增宽及第五指变短内弯等），先天性心脏病（房间隔缺损、室间隔缺损、动脉导管未闭等），消化系统异常（十二指肠狭窄/闭锁、肛门闭锁等）皮肤松弛通贯掌，甲状腺功能低下白血病等，约60%的21-三体综合征胚胎自发流产。
F	19SC29209LM	products of conception	23	胚胎停止发育	.	T4	Pathogenic	Pathogenic:1;	4号染色体三体，查询公共数据库显示：4号染色体三体患者通常表现为胎儿期宫内生长受限，先天性心脏缺损，器官距离过大以及小颌畸形，胚胎早期停育等[PMID:8484409]。
F	19SC28967YM	prenatal	30	G1P1,孕19+2w，不良生育史，孕早期反复流血，癫痫	.	chr22:25660001-26020000_dup	Benign / Likely Benign	Benign / Likely Benign:1;	22号染色体q11.23-q12.1处重复0.36Mb区域，经查询DGV、DECIPHER、OMIM、UCSC以及PubMed公共数据库资源，该片段为多态性。
M	19SC28965YM	prenatal	35	G3P1孕20+w，唐筛高风险，高龄	.	chr22:25660001-25960000_dup	Benign / Likely Benign	Benign / Likely Benign:1;	22号染色体q11.23-q12.1处重复0.3Mb区域，经查询DGV、DECIPHER、OMIM、UCSC以及PubMed公共数据库资源，该片段为多态性。
F	19SC28953YM	prenatal	27	G1P0孕18+4W,无创高风险	.	T21	Pathogenic	Pathogenic:1;	21号染色体三体，也称唐氏综合征（Down’s Syndrome），查询公共数据库显示：21-三体综合征的临床表现多样，其主要临床表现包括特殊面容（鼻梁扁平、眼距过宽、眼裂小且外眦上斜、内眦赘皮、舌大外翻、小耳且耳位低等），智力低下（智商通常在25~50之间）生长发育迟缓，肌张力减退，男性不育症等，该综合征部分患者还会表现出骨骼异常（盆骨发育异常、第一和二趾间距增宽及第五指变短内弯等），先天性心脏病（房间隔缺损、室间隔缺损、动脉导管未闭等），消化系统异常（十二指肠狭窄/闭锁、肛门闭锁等）皮肤松弛通贯掌，甲状腺功能低下白血病等，约60%的21-三体综合征胚胎自发流产。
M	19SC28947L	products of conception	43	.	宫内暗区，宫内早早孕，宫腔少许积液声像	T2|T9	Pathogenic	Pathogenic:2;	2号染色体三体，查询公共数据库显示：2号染色体三体患者通常表现为胎儿期宫内生长受限，室间隔缺损以及面部畸形，胚胎早期停育等[PMID:24075380]。 9号染色体三体，查询公共数据库显示：9号染色体三体患者通常表现为先天性多重畸形（包括大脑、面部、心脏、肾脏以及四肢），神经发育迟缓以及生长受限[PMID:21808948]，孕早期发生流产[PMID:19475342]。
F	19SC28946L	products of conception	32	.	未见胎心	T14	Pathogenic	Pathogenic:1;	14号染色体三体，查询公共数据库显示：14号染色体三体患者通常表现为宫内生长受限，精神运动发育迟缓，智力低下，头面部异常以及心脏结构畸形，胚胎早期停育。
M	19SC28835YM	prenatal	34	.	孕周偏小，股骨偏短	chr2:1600001-1900000_dup	VOUS	VOUS:1;	2号染色体p25.3处重复0.3Mb区域，经查询DGV、DECIPHER、OMIM、UCSC以及PubMed公共数据库资源，致病性未知。
M	19SC28630LM	products of conception	37	停经16+1w，阴道流水半天	羊水无	chr2:1600001-1760000_del|chr2:129660001-130020000_dup|chr16:57080001-57220000_del	VOUS	VOUS:3;	2号染色体p25.3处缺失0.16Mb区域，经查询DGV、DECIPHER、OMIM、UCSC以及PubMed公共数据库资源，致病性未知。 2号染色体q14.3-q21.1处重复0.36Mb区域，经查询DGV、DECIPHER、OMIM、UCSC以及PubMed公共数据库资源，致病性未知。 16号染色体q13处缺失0.14Mb区域，经查询DGV、DECIPHER、OMIM、UCSC以及PubMed公共数据库资源，致病性未知。
F	19SC28629LM	products of conception	32	.	胚胎停育	T16|T21	Pathogenic	Pathogenic:2;	16号染色体三体，查询公共数据库显示：16号染色体三体是常染色体三体中导致习惯性流产最为常见的一种，该三体患者通常表现为胎儿宫内生长受限以及先天性心脏缺损[PMID:19777531]。 21号染色体三体，也称唐氏综合征（Down’s Syndrome），查询公共数据库显示：21-三体综合征的临床表现多样，其主要临床表现包括特殊面容（鼻梁扁平、眼距过宽、眼裂小且外眦上斜、内眦赘皮、舌大外翻、小耳且耳位低等），智力低下（智商通常在25~50之间）生长发育迟缓，肌张力减退，男性不育症等，该综合征部分患者还会表现出骨骼异常（盆骨发育异常、第一和二趾间距增宽及第五指变短内弯等），先天性心脏病（房间隔缺损、室间隔缺损、动脉导管未闭等），消化系统异常（十二指肠狭窄/闭锁、肛门闭锁等）皮肤松弛通贯掌，甲状腺功能低下白血病等，约60%的21-三体综合征胚胎自发流产。
F	19SC28543YM	prenatal	43	孕16+周，NT增厚2.5-3.2mm，NIPT21三体高风险	NT增厚2.5-3.2mm,无创21三体高风险	T21	Pathogenic	Pathogenic:1;	21号染色体三体，也称唐氏综合征（Down’s Syndrome），查询公共数据库显示：21-三体综合征的临床表现多样，其主要临床表现包括特殊面容（鼻梁扁平、眼距过宽、眼裂小且外眦上斜、内眦赘皮、舌大外翻、小耳且耳位低等），智力低下（智商通常在25~50之间）生长发育迟缓，肌张力减退，男性不育症等，该综合征部分患者还会表现出骨骼异常（盆骨发育异常、第一和二趾间距增宽及第五指变短内弯等），先天性心脏病（房间隔缺损、室间隔缺损、动脉导管未闭等），消化系统异常（十二指肠狭窄/闭锁、肛门闭锁等）皮肤松弛通贯掌，甲状腺功能低下白血病等，约60%的21-三体综合征胚胎自发流产。
F	19SC28223LM	products of conception	37	彩超示胎停	胎停	XO[20%]/XX[80%]	Pathogenic	Pathogenic:1;	XO/XX嵌合体，查询公共数据库显示：X染色体单体患者通常表现为身材矮小，后发际低，颈蹼，胸平而宽，乳头间距增宽，卵巢及子宫发育不良，以及其他第二性征发育不良，大部分患者月经异常，通常智力正常但平均IQ比正常同龄人低10-15分，99%的X染色体单体胚胎在早孕期自然流产。通常，嵌合比例越高，异常表型越明显。
M	19SC27890YM	prenatal	33	NT3.2mm	NT3.2mm	T21	Pathogenic	Pathogenic:1;	21号染色体三体，也称唐氏综合征（Down’s Syndrome），查询公共数据库显示：21-三体综合征的临床表现多样，其主要临床表现包括特殊面容（鼻梁扁平、眼距过宽、眼裂小且外眦上斜、内眦赘皮、舌大外翻、小耳且耳位低等），智力低下（智商通常在25~50之间）生长发育迟缓，肌张力减退，男性不育症等，该综合征部分患者还会表现出骨骼异常（盆骨发育异常、第一和二趾间距增宽及第五指变短内弯等），先天性心脏病（房间隔缺损、室间隔缺损、动脉导管未闭等），消化系统异常（十二指肠狭窄/闭锁、肛门闭锁等）皮肤松弛通贯掌，甲状腺功能低下白血病等，约60%的21-三体综合征胚胎自发流产。
F	19SC27465L	products of conception	27	孕17周 B超异常	胎儿双侧前臂长骨偏短 手姿势异常 脐膨出 先天性心脏病单脐动脉	T18	Pathogenic	Pathogenic:1;	18号染色体三体，也称爱德华氏综合征（Edwards syndrome），查询公共数据库显示：18-三体综合征的主要临床表征为生长发育迟缓，肌张力增高，特殊面容（上睑下垂、小眼球、低位耳、耳廓发育不全、小下颌等）智力障碍，室间隔缺损，外生殖器畸形，胸骨短，特殊握拳姿势，手指弓形纹过多，摇椅形足底等，约95%的18-三体综合征胚胎自发流产。
M	19SC27464YM	prenatal	29	孕25+周，B超指标异常	胎儿肾小囊肿，胎儿左心室强光点	chr17:21700001-22240000_dup	Benign / Likely Benign	Benign / Likely Benign:1;	17号染色体p11.2-p11.1处重复0.54Mb区域，经查询DGV、DECIPHER、OMIM、UCSC以及PubMed公共数据库资源，该片段为多态性。
M	19SC25442QM-2	prenatal	38	高龄，B超提示胎儿发育异常	胎儿持续左上腔静脉	chr14:22360001-22960000_del	Benign / Likely Benign	Benign / Likely Benign:1;	14号染色体q11.2处缺失0.6Mb区域，经查询DGV、DECIPHER、OMIM、UCSC以及PubMed公共数据库资源，该片段为多态性。
F	19SC24355LM	products of conception	27	停经2-月，发现胚胎停育一天	胚胎停育	69,XNN	Pathogenic	Pathogenic:1;	三整倍体综合征（Triploid Syndrome）。该综合征的胎儿通常在孕早期出现流产。该综合征患者一般表现为先天性心脏缺陷，生殖器畸形（男性）以及脑部发育异常等[PMID:7476758]
F	19SC24354LM	products of conception	49	停经1+月，阴道流血2天	宫腔内液暗区，大小约1.2*0.8*1.0cm，液暗区上方可见约0.6*0.3*0.8cm大小液暗区	T6	Pathogenic	Pathogenic:1;	6号染色体三体，查询公共数据库显示：6号染色体三体患者通常表现为生长缓慢，智力低下，头盖骨及颅面部异常，短蹼颈以及关节挛缩，胚胎早期停育等。
F	19SC22857QM	prenatal	37	孕31周+2天，B超提示胎儿左肾形态异常（重复肾？）右肾偏小（异位肾？）自然流产1次	B超提示胎儿左肾形态异常(重复肾?)右肾偏小(异位肾?)不良孕产史(胎停1次)	chr22:25660001-25960000_dup2	VOUS	VOUS:1;	22号染色体q11.23-q12.1处重复0.3Mb区域，经查询DGV、DECIPHER、OMIM、UCSC以及PubMed公共数据库资源，致病性未知。
M	19SC22793YM	prenatal	25	G4P1G20+3W,胎儿右侧脉络丛囊肿	胎儿右侧脉络丛囊肿	chrX:6460001-8120000_dup	VOUS	VOUS:1;	X染色体p22.31处重复1.66Mb区域，经查询DGV、DECIPHER、OMIM、UCSC以及PubMed公共数据库资源，致病性未知。
M	19SC22662QM	prenatal	29	停经24+5w	法洛四联症	chr22:18880001-21460000_del	Pathogenic	Pathogenic:1;	22号染色体q11.21处缺失2.58Mb区域，覆盖了DIGEORGE SYNDROME; DGS (proximal, A-B) 100.00%的区域，.；覆盖了22q11 deletion syndrome (Velocardiofacial / DiGeorge syndrome) 100.00%的区域，22q11 deletion syndrome (Velocardiofacial / DiGeorge syndrome)综合征表型几乎涉及机体各个部分，即使同一家系的患者也具有表型异质性，其患者常见的症状和体征包括先天性心脏病、腭裂及其他特殊面容，免疫缺陷和自身免疫病也比较多见，其他包括呼吸问题、肾脏功能异常、低血钙症（可导致癫痫发作）、血小板减少、喂养困难、胃肠道问题、听力缺损和轻度身材矮小等，许多患儿早期存在生长发育迟缓、语言发育迟缓和学习困难，儿童期注意力缺陷多动症和孤独…
M	19SC22653YM	prenatal	27	停经18+3周	复杂性心脏畸形可能	chr14:106700001-107000000_dup	Benign / Likely Benign	Benign / Likely Benign:1;	14号染色体q32.33处重复0.3Mb区域，经查询DGV、DECIPHER、OMIM、UCSC以及PubMed公共数据库资源，该片段为多态性。
M	19SC22626QM	prenatal	29	停经24周	胆囊偏大	chr2:340001-820000_dup	Benign / Likely Benign	Benign / Likely Benign:1;	2号染色体p25.3处重复0.48Mb区域，经查询DGV、DECIPHER、OMIM、UCSC以及PubMed公共数据库资源，该片段为多态性。
M	19SC22367LM	products of conception	29	第一胎唇腭裂引产,第二胎稽留流产	胎停	69,XNN	Pathogenic	Pathogenic:1;	三整倍体综合征（Triploid Syndrome）。该综合征的胎儿通常在孕早期出现流产。该综合征患者一般表现为先天性心脏缺陷，生殖器畸形（男性）以及脑部发育异常等[PMID:7476758]
F	19SC22366LM	products of conception	29	第一胎产后第二天去世，心脏有问题，第二胎四围有问题	胎停	T21	Pathogenic	Pathogenic:1;	21号染色体三体，也称唐氏综合征（Down’s Syndrome），查询公共数据库显示：21-三体综合征的临床表现多样，其主要临床表现包括特殊面容（鼻梁扁平、眼距过宽、眼裂小且外眦上斜、内眦赘皮、舌大外翻、小耳且耳位低等），智力低下（智商通常在25~50之间）生长发育迟缓，肌张力减退，男性不育症等，该综合征部分患者还会表现出骨骼异常（盆骨发育异常、第一和二趾间距增宽及第五指变短内弯等），先天性心脏病（房间隔缺损、室间隔缺损、动脉导管未闭等），消化系统异常（十二指肠狭窄/闭锁、肛门闭锁等）皮肤松弛通贯掌，甲状腺功能低下白血病等，约60%的21-三体综合征胚胎自发流产。
M	19SC22300QM	prenatal	30	B超异常+不良妊娠史	单脐动脉,子宫隔膜	chr8:111740001-113600000_dup|XXY	Pathogenic	Pathogenic:1;VOUS:1;	XXY综合征，也称克氏综合征（Klinefelter syndrome），查询公共数据库显示：XXY综合征患者通常表现为身材高大，性发育不良（第二性征发育异常，生殖器官发育不良），不孕不育，男性乳房发育等，部分患者较正常人智商稍低，少数患者可有乳腺癌，糖尿病，甲状腺功能低下，性腺细胞瘤等。 8号染色体q23.2-q23.3处重复1.86Mb区域，经查询DGV、DECIPHER、OMIM、UCSC以及PubMed公共数据库资源，致病性未知。
M	19SC22174YM	prenatal	30	NT3.8mm	第一次NT6.8第二次3.8MM	chr4:69580001-70580000_dup|T21	Pathogenic	Pathogenic:1;VOUS:1;	21号染色体三体，也称唐氏综合征（Down’s Syndrome），查询公共数据库显示：21-三体综合征的临床表现多样，其主要临床表现包括特殊面容（鼻梁扁平、眼距过宽、眼裂小且外眦上斜、内眦赘皮、舌大外翻、小耳且耳位低等），智力低下（智商通常在25~50之间）生长发育迟缓，肌张力减退，男性不育症等，该综合征部分患者还会表现出骨骼异常（盆骨发育异常、第一和二趾间距增宽及第五指变短内弯等），先天性心脏病（房间隔缺损、室间隔缺损、动脉导管未闭等），消化系统异常（十二指肠狭窄/闭锁、肛门闭锁等）皮肤松弛通贯掌，甲状腺功能低下白血病等，约60%的21-三体综合征胚胎自发流产。 4号染色体q13.2-q13.3处重复1.0Mb区域，经查询DGV、DECIPHER、OMIM、UCSC以及PubMed公共数据库资源，致病性未知。
F	19SC22173YM	prenatal	38	NT3.6MM	NT3.6MM	T21	Pathogenic	Pathogenic:1;	21号染色体三体，也称唐氏综合征（Down’s Syndrome），查询公共数据库显示：21-三体综合征的临床表现多样，其主要临床表现包括特殊面容（鼻梁扁平、眼距过宽、眼裂小且外眦上斜、内眦赘皮、舌大外翻、小耳且耳位低等），智力低下（智商通常在25~50之间）生长发育迟缓，肌张力减退，男性不育症等，该综合征部分患者还会表现出骨骼异常（盆骨发育异常、第一和二趾间距增宽及第五指变短内弯等），先天性心脏病（房间隔缺损、室间隔缺损、动脉导管未闭等），消化系统异常（十二指肠狭窄/闭锁、肛门闭锁等）皮肤松弛通贯掌，甲状腺功能低下白血病等，约60%的21-三体综合征胚胎自发流产。
M	19SC22114QM	prenatal	36	B超异常	后颅窝池略窄，单脐动脉	chr16:15480001-16300000_dup	Likely pathogenic	Likely pathogenic:1;	16号染色体p13.11处重复0.82Mb区域，覆盖了16p13.11 recurrent region (includes MYH11) duplication 100.00%的区域，.；覆盖了16p13.11 recurrent microduplication (neurocognitive disorder susceptibility locus) 54.67%的区域，16p13.11 recurrent microduplication (neurocognitive disorder susceptibility locus)综合征所在重复区域为神经认知障碍(自闭症，智力障碍，多发性先天畸形）易感区，患者可能表现为运动和语言功能发育迟缓，学习障碍，注意缺陷多动障碍，攻击性和破坏性行为，社会交往障碍，孤独症谱系障碍，心脏和主动脉畸形，法洛四联症，大血管转位，主动脉狭窄，关节过…
M	19SC20981LM	products of conception	30	胚胎停育	未见原始心管搏动	69,XNN	Pathogenic	Pathogenic:1;	三整倍体综合征（Triploid Syndrome）。该综合征的胎儿通常在孕早期出现流产。该综合征患者一般表现为先天性心脏缺陷，生殖器畸形（男性）以及脑部发育异常等[PMID:7476758]
M	19SC20835LM-2	products of conception	26	胚胎停止发育	胚胎停止发育	chrX:62480001-62740000_dup	VOUS	VOUS:1;	X染色体q11.1处重复0.26Mb区域，经查询DGV、DECIPHER、OMIM、UCSC以及PubMed公共数据库资源，致病性未知。
F	19SC20833L	products of conception	30	本次全前脑畸形,全身水肿,三尖瓣可见返流故引产	全前脑畸形,全身水肿,三尖瓣可见返流	T18	Pathogenic	Pathogenic:1;	18号染色体三体，也称爱德华氏综合征（Edwards syndrome），查询公共数据库显示：18-三体综合征的主要临床表征为生长发育迟缓，肌张力增高，特殊面容（上睑下垂、小眼球、低位耳、耳廓发育不全、小下颌等）智力障碍，室间隔缺损，外生殖器畸形，胸骨短，特殊握拳姿势，手指弓形纹过多，摇椅形足底等，约95%的18-三体综合征胚胎自发流产。
F	19SC20832L	products of conception	33	上次胎停，本次胎停	点状胎芽，无胎心	T16	Pathogenic	Pathogenic:1;	16号染色体三体，查询公共数据库显示：16号染色体三体是常染色体三体中导致习惯性流产最为常见的一种，该三体患者通常表现为胎儿宫内生长受限以及先天性心脏缺损[PMID:19777531]。
F	19SC20696L	products of conception	31	胎停	无胎心，全身水肿	T13	Pathogenic	Pathogenic:1;	13号染色体三体，也称帕陶综合征（Patau syndrome），查询公共数据库显示：13-三体综合征的主要临床表征为重度发育迟缓，重度智力障碍重度耳聋，肌张力过高/过低，特殊面容（前脑无裂畸形、小眼畸形或无眼、唇/腭裂、小头畸形、耳位低、耳廓畸形等）心脏畸形，手足畸形（手指弯曲或伴叠压、轴后性多指/趾、通贯掌、马蹄内翻足等），泌尿生殖系统畸形等，多数13-三体综合征胚胎自发流产。
F	19SC20529LM	products of conception	39	IVF-ET术后38天，B超发现胚胎停育1天入院	左侧羊角左侧残角	T15|T16	Pathogenic	Pathogenic:2;	15号染色体三体，查询公共数据库显示：15号染色体三体患者通常表现为生长受限，智力低下，头面部异常，短颈以及指（趾）异常，胚胎早期停育等。 16号染色体三体，查询公共数据库显示：16号染色体三体是常染色体三体中导致习惯性流产最为常见的一种，该三体患者通常表现为胎儿宫内生长受限以及先天性心脏缺损[PMID:19777531]。
F	19SC19912LM	products of conception	26	停经10+1周,检查发现胚胎停育	宫内妊娠 未见胎心管搏动 相当6+周	T22	Pathogenic	Pathogenic:1;	22号染色体三体，查询公共数据库显示：22号染色体三体可导致严重的脏器畸形或早期胚胎停育，小头畸形，颅骨异常，先天性心脏病，肾脏畸形以及胎儿宫内发育迟缓等[PMID:23599696]。
F	19SC19664LM	products of conception	36	胚胎停育	胚胎未见原始心管搏动	chr5:19060001-19480000_del	VOUS	VOUS:1;	5号染色体p14.3处缺失0.42Mb区域，经查询DGV、DECIPHER、OMIM、UCSC以及PubMed公共数据库资源，致病性未知。
F	19SC18442LM	products of conception	23	中孕,胎儿孕囊水肿	胎儿水肿	45,XO	Pathogenic	Pathogenic:1;	X染色体单体，也称特纳综合征（Turner syndrome），查询公共数据库显示：X染色体单体患者通常表现为身材矮小，后发际低，颈蹼胸平而宽乳头间距增宽，卵巢及子宫发育不良，以及其他第二性征发育不良，大部分患者月经异常，通常智力正常但平均IQ比正常同龄人低10-15分，99%的X染色体单体胚胎在早孕期自然流产。
M	19SC18239YM	prenatal	30	双肾盂稍宽	双肾盂稍宽	chr6:90160001-90460000_dup	Benign / Likely Benign	Benign / Likely Benign:1;	6号染色体q15处重复0.3Mb区域，经查询DGV、DECIPHER、OMIM、UCSC以及PubMed公共数据库资源，该片段为多态性。
F	19SC18020QM	prenatal	27	孕28周+2天，B超提示胎儿鼻骨显示欠清	胎儿鼻骨显示不清	chr14:22500001-22960000_del	Benign / Likely Benign	Benign / Likely Benign:1;	14号染色体q11.2处缺失0.46Mb区域，经查询DGV、DECIPHER、OMIM、UCSC以及PubMed公共数据库资源，该片段为多态性。
M	19SC14146YM	prenatal	41	孕16周，NT4.0，合并高龄，要求产前诊断	NT 4.0	T21	Pathogenic	Pathogenic:1;	21号染色体三体，也称唐氏综合征（Down’s Syndrome），查询公共数据库显示：21-三体综合征的临床表现多样，其主要临床表现包括特殊面容（鼻梁扁平、眼距过宽、眼裂小且外眦上斜、内眦赘皮、舌大外翻、小耳且耳位低等），智力低下（智商通常在25~50之间）生长发育迟缓，肌张力减退，男性不育症等，该综合征部分患者还会表现出骨骼异常（盆骨发育异常、第一和二趾间距增宽及第五指变短内弯等），先天性心脏病（房间隔缺损、室间隔缺损、动脉导管未闭等），消化系统异常（十二指肠狭窄/闭锁、肛门闭锁等）皮肤松弛通贯掌，甲状腺功能低下白血病等，约60%的21-三体综合征胚胎自发流产。
M	19SC14107YM	prenatal	29	孕25+3周，超声提示胎儿双侧唇，腭裂畸形	超声提示胎儿双侧唇，腭裂畸形	chr8:2080001-2380000_dup	Benign / Likely Benign	Benign / Likely Benign:1;	8号染色体p23.3-p23.2处重复0.3Mb区域，经查询DGV、DECIPHER、OMIM、UCSC以及PubMed公共数据库资源，该片段为多态性。
M	19SC13114LM	products of conception	26	停经11W 胚胎停育	胚胎停育	chr16:29720001-30020000_del	Likely pathogenic	Likely pathogenic:1;	16号染色体p11.2处缺失0.3Mb区域，覆盖了CHROMOSOME 16p11.2 DELETION SYNDROME, 593-KB 54.56%的区域，.。包含了KIF22基因[OMIM:603213]100.00%的CDS区域，KIF22基因的突变与SPONDYLOEPIMETAPHYSEAL DYSPLASIA WITH MULTIPLE DISLOCATIONS[OMIM:603546]相关，SPONDYLOEPIMETAPHYSEAL DYSPLASIA WITH MULTIPLE DISLOCATIONS为常染色体显性遗传，患者主要表现为张力减退，髋关节脱位和关节松弛，骨骼畸形（膝、脊柱和臀部等），身材矮小以及面中部发育不良等；包含了PRRT2基因[OMIM:614386]100.00%的CDS区域，PRRT2基因[OMIM:614386]的突变与阵发性运动障碍[OMI…
F	19SC11949LM	products of conception	31	B超提示8+5周胚胎发育停止	B超提示胚胎发育停止	T16	Pathogenic	Pathogenic:1;	16号染色体三体，查询公共数据库显示：16号染色体三体是常染色体三体中导致习惯性流产最为常见的一种，该三体患者通常表现为胎儿宫内生长受限以及先天性心脏缺损[PMID:19777531]。
M	19SC11948LM	products of conception	34	B超提示7周2天胚胎发育停止	孕卵枯萎	chr1:100540001-100720000_dup	VOUS	VOUS:1;	1号染色体p21.2处重复0.18Mb区域，经查询DGV、DECIPHER、OMIM、UCSC以及PubMed公共数据库资源，致病性未知。
M	19SC11938LM	products of conception	26	B超提示9周胚胎发育停止	B超提示胚胎发育停止	69,XNN	Pathogenic	Pathogenic:1;	三整倍体综合征（Triploid Syndrome）。该综合征的胎儿通常在孕早期出现流产。该综合征患者一般表现为先天性心脏缺陷，生殖器畸形（男性）以及脑部发育异常等[PMID:7476758]
M	19SC11831LM	products of conception	28	胎停育,检测是否染色体原因	胚胎停育	chr12:37980001-38280000_dup	Benign / Likely Benign	Benign / Likely Benign:1;	12号染色体q11-q12处重复0.3Mb区域，经查询DGV、DECIPHER、OMIM、UCSC以及PubMed公共数据库资源，该片段为多态性。
F	19SC11589LM	products of conception	29	停经8+周，B超提示胎腹下出血半天	未见胚芽及胎心搏动	T6|T13|T14|T15	Pathogenic	Pathogenic:4;	6号染色体三体，查询公共数据库显示：6号染色体三体患者通常表现为生长缓慢，智力低下，头盖骨及颅面部异常，短蹼颈以及关节挛缩，胚胎早期停育等。 13号染色体三体，也称帕陶综合征（Patau syndrome），查询公共数据库显示：13-三体综合征的主要临床表征为重度发育迟缓，重度智力障碍重度耳聋，肌张力过高/过低，特殊面容（前脑无裂畸形、小眼畸形或无眼、唇/腭裂、小头畸形、耳位低、耳廓畸形等）心脏畸形，手足畸形（手指弯曲或伴叠压、轴后性多指/趾、通贯掌、马蹄内翻足等），泌尿生殖系统畸形等，多数13-三体综合征胚胎自发流产。 14号染色体三体，查询公共数据库显示：14号染色体三体患者通常表现为宫内生长受限，精神运动发育迟缓，智力低下，头面部异常以及心脏结构畸形，胚胎早期停育。 15号染色体三体，查询公共数据库显示：15号染色体三体患者通常表现为生长受限，智力低下，头面部异常，短颈以及指（趾）…
F	19SC10530LM	products of conception	26	胚胎停育	胚胎停育	T8|XO[10%]/XX[90%]	Pathogenic	Pathogenic:2;	8号染色体三体，查询公共数据库显示：8号染色体三体患者通常表现为发育迟缓，关节痉挛深，手掌足底褶皱，胚胎早期停育[PMID:19353586]，另外该染色体三体可能与骨髓发育异常综合征（myelodysplastic syndrome）相关[PMID:22414973]。 XO/XX嵌合体，查询公共数据库显示：X染色体单体患者通常表现为身材矮小，后发际低，颈蹼，胸平而宽，乳头间距增宽，卵巢及子宫发育不良，以及其他第二性征发育不良，大部分患者月经异常，通常智力正常但平均IQ比正常同龄人低10-15分，99%的X染色体单体胚胎在早孕期自然流产。通常，嵌合比例越高，异常表型越明显。
F	19SC10529LM	products of conception	25	胚停	胚停	chr17:12080001-12400000_dup|T16	Pathogenic	Pathogenic:1;VOUS:1;	16号染色体三体，查询公共数据库显示：16号染色体三体是常染色体三体中导致习惯性流产最为常见的一种，该三体患者通常表现为胎儿宫内生长受限以及先天性心脏缺损[PMID:19777531]。 17号染色体p12处重复0.32Mb区域，经查询DGV、DECIPHER、OMIM、UCSC以及PubMed公共数据库资源，致病性未知。
M	19SC09816LM	products of conception	39	7.13胎心正常，7.18显示胎停两三天	胎停，羊水少	chrX:112320001-112740000_dup	VOUS	VOUS:1;	X染色体q23处重复0.42Mb区域，经查询DGV、DECIPHER、OMIM、UCSC以及PubMed公共数据库资源，致病性未知。
F	19SC08265YM	prenatal	29	孕24周，B超提示右侧脉络丛囊肿？	右侧脉络丛囊肿	chr8:11140001-11560000_dup	VOUS	VOUS:1;	8号染色体p23.1处重复0.42Mb区域，经查询DGV、DECIPHER、OMIM、UCSC以及PubMed公共数据库资源，致病性未知。
F	19SC08261YM	prenatal	35	孕17周+4天，高龄，NT增高（2.8mm)	NT2.8mm	chr12:38120001-38420000_dup	Benign / Likely Benign	Benign / Likely Benign:1;	12号染色体q11-q12处重复0.3Mb区域，经查询DGV、DECIPHER、OMIM、UCSC以及PubMed公共数据库资源，该片段为多态性。
F	19SC07039YM	prenatal	26	B超显示肠管回声增强，唐筛结果显示开放性神经管高危	肠管回声增强	chr22:22280001-22580000_dup	Benign / Likely Benign	Benign / Likely Benign:1;	22号染色体q11.22处重复0.3Mb区域，经查询DGV、DECIPHER、OMIM、UCSC以及PubMed公共数据库资源，该片段为多态性。
F	19SC07038LM	products of conception	28	本次胎停	胎停	T22(mos)[30%]	Pathogenic	Pathogenic:1;	22号染色体三体，查询公共数据库显示：22号染色体三体可导致严重的脏器畸形或早期胚胎停育，小头畸形，颅骨异常，先天性心脏病，肾脏畸形以及胎儿宫内发育迟缓等[PMID:23599696]。通常，嵌合比例越高，异常表型越明显。
F	19SC05634LM	products of conception	23	要求绒毛检测	胚胎停止发育	T16	Pathogenic	Pathogenic:1;	16号染色体三体，查询公共数据库显示：16号染色体三体是常染色体三体中导致习惯性流产最为常见的一种，该三体患者通常表现为胎儿宫内生长受限以及先天性心脏缺损[PMID:19777531]。
M	19SC05625LM	products of conception	28	要求绒毛检测	胚胎停止发育	T16	Pathogenic	Pathogenic:1;	16号染色体三体，查询公共数据库显示：16号染色体三体是常染色体三体中导致习惯性流产最为常见的一种，该三体患者通常表现为胎儿宫内生长受限以及先天性心脏缺损[PMID:19777531]。
F	19SC05441L	products of conception	30	孕2月余，发现胚胎停止发育1天	胚胎停止发育	chr9:200001-11200000_del|chr9:11200001-36020000_dup	Pathogenic	Pathogenic:1;Likely pathogenic:1;	9号染色体p24.3-p23处缺失11.0Mb区域，覆盖了Mental retardation, autosomal dominant 2 97.89%的区域，Mental retardation, autosomal dominant 2, 614113 (4), Autosomal dominant；覆盖了Chromosome 9p24.3 deletion syndrome 91.32%的区域，46XY sex reversal 4, 154230 (4)。包含了单倍剂量敏感基因：DMRT1。包含了DOCK8基因[OMIM:611432]100.00%的CDS区域，DOCK8基因[OMIM:611432]，该基因的突变与 hyper-IgE recurrent infection syndrome [OMIM:243700]相关，hyper-IgE recurrent infect…
M	19SC04063LM	products of conception	38	停经13周，发现胎儿异常一周	NT3.1mm鼻骨骨化不全	T21	Pathogenic	Pathogenic:1;	21号染色体三体，也称唐氏综合征（Down’s Syndrome），查询公共数据库显示：21-三体综合征的临床表现多样，其主要临床表现包括特殊面容（鼻梁扁平、眼距过宽、眼裂小且外眦上斜、内眦赘皮、舌大外翻、小耳且耳位低等），智力低下（智商通常在25~50之间）生长发育迟缓，肌张力减退，男性不育症等，该综合征部分患者还会表现出骨骼异常（盆骨发育异常、第一和二趾间距增宽及第五指变短内弯等），先天性心脏病（房间隔缺损、室间隔缺损、动脉导管未闭等），消化系统异常（十二指肠狭窄/闭锁、肛门闭锁等）皮肤松弛通贯掌，甲状腺功能低下白血病等，约60%的21-三体综合征胚胎自发流产。
M	19SC02065LM	products of conception	35	本次胎停	胎停	T13	Pathogenic	Pathogenic:1;	13号染色体三体，也称帕陶综合征（Patau syndrome），查询公共数据库显示：13-三体综合征的主要临床表征为重度发育迟缓，重度智力障碍重度耳聋，肌张力过高/过低，特殊面容（前脑无裂畸形、小眼畸形或无眼、唇/腭裂、小头畸形、耳位低、耳廓畸形等）心脏畸形，手足畸形（手指弯曲或伴叠压、轴后性多指/趾、通贯掌、马蹄内翻足等），泌尿生殖系统畸形等，多数13-三体综合征胚胎自发流产。
M	19SC01493LM	products of conception	22	胎停1次	无胎心	T15	Pathogenic	Pathogenic:1;	15号染色体三体，查询公共数据库显示：15号染色体三体患者通常表现为生长受限，智力低下，头面部异常，短颈以及指（趾）异常，胚胎早期停育等。
M	19SC01474LM	products of conception	35	胎停2次	稽留产	T22	Pathogenic	Pathogenic:1;	22号染色体三体，查询公共数据库显示：22号染色体三体可导致严重的脏器畸形或早期胚胎停育，小头畸形，颅骨异常，先天性心脏病，肾脏畸形以及胎儿宫内发育迟缓等[PMID:23599696]。
M	19SC01461LM	products of conception	27	B超：胎儿心脏畸形，小脑延髓池增宽	心脏畸形，小脑延髓池明显增宽	chr12:99900001-100200000_del|T18	Pathogenic	Pathogenic:1;VOUS:1;	18号染色体三体，也称爱德华氏综合征（Edwards syndrome），查询公共数据库显示：18-三体综合征的主要临床表征为生长发育迟缓，肌张力增高，特殊面容（上睑下垂、小眼球、低位耳、耳廓发育不全、小下颌等）智力障碍，室间隔缺损，外生殖器畸形，胸骨短，特殊握拳姿势，手指弓形纹过多，摇椅形足底等，约95%的18-三体综合征胚胎自发流产。 12号染色体q23.1处缺失0.3Mb区域，经查询DGV、DECIPHER、OMIM、UCSC以及PubMed公共数据库资源，致病性未知。
F	19SC01459LM	products of conception	24	胎停1次	稽留流产	chr3:4120001-4320000_del	VOUS	VOUS:1;	3号染色体p26.1处缺失0.2Mb区域，经查询DGV、DECIPHER、OMIM、UCSC以及PubMed公共数据库资源，致病性未知。
M	19SC00318LM	products of conception	29	停经6+月，发现胎儿畸形28天要求引产	胎儿脊柱声像声像改变，单椎体	chr8:127940001-129340000_dup2|chr15:22740001-23100000_del	Likely pathogenic	Likely pathogenic:1;VOUS:1;	15号染色体q11.2处缺失0.36Mb区域，覆盖了15q11.2 recurrent region (BP1-BP2) (includes NIPA1) deletion 100.00%的区域，.。包含了NIPA1基因[OMIM:608145]100.00%的CDS区域，NIPA1基因[OMIM:608145]的突变与spastic paraplegia 6（SPG6）[OMIM:600363]相关，SPG6为常染色体显性遗传，该患者主要表现为下肢痉挛，括约肌障碍等。有文献报道，9例患者检测到15q11.2(chr15:20300000-20640000,hg18)区域缺失，其中多例患者的共同临床表征为运动和语言发育迟缓，先天性畸形，行为问题（包括注意缺陷多动障碍、自闭症、强迫症）等[pmid:19328872]；该区域缺失患者临床表型多样且存在外显不全的情况[pmid:2568942…
M	19SC00295L	products of conception	28	孕20+天，胚胎停育	胚胎停育	T16	Pathogenic	Pathogenic:1;	16号染色体三体，查询公共数据库显示：16号染色体三体是常染色体三体中导致习惯性流产最为常见的一种，该三体患者通常表现为胎儿宫内生长受限以及先天性心脏缺损[PMID:19777531]。
F	18SC51769LM-2	products of conception	22	孕8周胎儿停止发育	5周B超正常，7-8检查停止发育	chr8:139180001-139380000_dup|chr20:2880001-3080000_dup|chrX:6460001-7220000_dup	VOUS	VOUS:3;	8号染色体q24.23处重复0.2Mb区域，经查询DGV、DECIPHER、OMIM、UCSC以及PubMed公共数据库资源，致病性未知。 20号染色体p13处重复0.2Mb区域，经查询DGV、DECIPHER、OMIM、UCSC以及PubMed公共数据库资源，致病性未知。 X染色体p22.31处重复0.76Mb区域，经查询DGV、DECIPHER、OMIM、UCSC以及PubMed公共数据库资源，致病性未知。
M	18SC50087LM	products of conception	26	胎停	胎停	T20	Pathogenic	Pathogenic:1;	20号染色体三体，查询公共数据库显示：20号染色体三体患者通常表现为胎儿期宫内生长受限，先天性多重畸形，胚胎早期停育[PMID:20666959,15791659]。
F	18SC46767L	products of conception	29	孕80天，B超检查发现胚胎停育	B超提示胚胎停育	45,XO	Pathogenic	Pathogenic:1;	X染色体单体，也称特纳综合征（Turner syndrome），查询公共数据库显示：X染色体单体患者通常表现为身材矮小，后发际低，颈蹼胸平而宽乳头间距增宽，卵巢及子宫发育不良，以及其他第二性征发育不良，大部分患者月经异常，通常智力正常但平均IQ比正常同龄人低10-15分，99%的X染色体单体胚胎在早孕期自然流产。
F	18SC43464LM	products of conception	29	孕12+3W,B超检查已胚停,既往3次早孕胚停史	BUS提示已胎停	chr6:128900001-170920000_del|chr12:160001-33760000_dup|chr12:68000001-68140000_dup|chrX:6440001-8140000_dup	Pathogenic	Pathogenic:2;VOUS:2;	6号染色体q22.33-q27处缺失42.02Mb区域，覆盖了Chromosome 6q24-q25 deletion syndrome 100.00%的区域，Chromosome 6q24-q25 deletion syndrome[OMIM:612863]综合征患者主要表现为特殊面容，发育迟缓，肌张力减退，精神运动发育迟滞，先天性心脏病，听力损失，宫内发育迟缓等。包含了单倍剂量敏感基因：EYA4,HIVEP2,TAB2,ARID1B。包含了LAMA2基因[OMIM:156225]100.00%的CDS区域，LAMA2基因[OMIM:156225]的突变与MUSCULAR DYSTROPHY， CONGENITAL MEROSIN-DEFICIENT， 1A (MDC1A)[OMIM:607855]相关，MDC1A为常染色体隐性遗传，患者主要表现为张力减退，重度肌无力，运动发育迟缓，关…
F	18SC39916LM	products of conception	27	稽留流产	胎停	T13	Pathogenic	Pathogenic:1;	13号染色体三体，也称帕陶综合征（Patau syndrome），查询公共数据库显示：13-三体综合征的主要临床表征为重度发育迟缓，重度智力障碍重度耳聋，肌张力过高/过低，特殊面容（前脑无裂畸形、小眼畸形或无眼、唇/腭裂、小头畸形、耳位低、耳廓畸形等）心脏畸形，手足畸形（手指弯曲或伴叠压、轴后性多指/趾、通贯掌、马蹄内翻足等），泌尿生殖系统畸形等，多数13-三体综合征胚胎自发流产。
F	18SC33794L	products of conception	33	孕40天，自然流产4次，本次孕40天阴道出血3天	引导少量出血3天，有2个男孩	45,XO	Pathogenic	Pathogenic:1;	X染色体单体，也称特纳综合征（Turner syndrome），查询公共数据库显示：X染色体单体患者通常表现为身材矮小，后发际低，颈蹼胸平而宽乳头间距增宽，卵巢及子宫发育不良，以及其他第二性征发育不良，大部分患者月经异常，通常智力正常但平均IQ比正常同龄人低10-15分，99%的X染色体单体胚胎在早孕期自然流产。
M	18SC30016LM	products of conception	35	空心囊，一直未见卵黄体	空心囊，一直未见卵黄体	chrY:23200001-23480000_dup	VOUS	VOUS:1;	Y染色体q11.223处重复0.28Mb区域，经查询DGV、DECIPHER、OMIM、UCSC以及PubMed公共数据库资源，致病性未知。

## Sheet: CNV-level
caseid	sample_type	cnv	REDBot classification	summary	cytoband	Aneuploid	Syndrome	All gene	HI,pLI	OMIM gene	ClinGen	Paper	Patient	DGV
CNV1907DM	prenatal	chr15:32020001-32460000_dup	VOUS	15号染色体q13.3处重复0.44Mb区域，经查询DGV、DECIPHER、OMIM、UCSC以及PubMed公共数据库资源，致病性未知。	q13.3	.	覆盖了15q13.3 recurrent region (D-CHRNA7 to BP5) (includes CHRNA7 and OTUD7A) duplication[ClinGen:ISCA-46295]综合征99.91%的区域，score(grade):40，.。 覆盖了15q13.3 recurrent region (BP4-BP5) (includes CHRNA7) duplication[ClinGen:ISCA-37411]综合征33.96%的区域，score(grade):1，.。	CHRNA7	.	.	包含了CHRNA7基因99.52%的经典转录本的CDS区域，haploinsufficiency_score：0，triplosensitivity_score：0	涵盖了PMID[20506139]100.00%的区域，1例15q13.3重复患者(patient 64)主要的临床表征为中度发育迟缓[pmid:20506139] 涵盖了PMID[21841781]91.67%的区域，该区域重复（包含chrna7基因）异常表征的外显率比其他大多数基因组疾病的低[pmid:21841781]	涵盖了患者[decipher_ID:263378]100.00%的区域，致病性：Unknown，遗传模式：Unknown，表型：nan。 涵盖了患者[decipher_ID:272281]100.00%的区域，致病性：Unknown，遗传模式：Inherited from normal parent，表型：nan。 涵盖了患者[decipher_ID:265471]100.00%的区域，致病性：Unknown，遗传模式：Inherited from normal parent，表型：nan。 涵盖了患者[decipher_ID:328497]100.00%的区域，致病性：Unknown，遗传模式：Paternally inherited, constitutive in father，表型：Intellectual disability, mild。 涵盖了患者[decipher_ID:…	样本量：17421，正常携带人数：16，占比：0.00091843，pubmedid：21841781 样本量：771，正常携带人数：4，占比：0.00518807，pubmedid：17911159 样本量：270，正常携带人数：4，占比：0.01481481，pubmedid：17122850 样本量：29084，正常携带人数：33，占比：0.00113464，pubmedid：25217958 样本量：1109，正常携带人数：2，占比：0.00180343，pubmedid：21179565 样本量：3017，正常携带人数：1，占比：0.00033146，pubmedid：25118596 样本量：51，正常携带人数：1，占比：0.01960784，pubmedid：17666407
19XBV1305	products of conception	X	Pathogenic	X染色体单体，也称特纳综合征（Turner syndrome），查询公共数据库显示：X染色体单体患者通常表现为身材矮小，后发际低，颈蹼胸平而宽乳头间距增宽，卵巢及子宫发育不良，以及其他第二性征发育不良，大部分患者月经异常，通常智力正常但平均IQ比正常同龄人低10-15分，99%的X染色体单体胚胎在早孕期自然流产。	.	X染色体单体，也称特纳综合征（Turner syndrome），查询公共数据库显示：X染色体单体患者通常表现为身材矮小，后发际低，颈蹼胸平而宽乳头间距增宽，卵巢及子宫发育不良，以及其他第二性征发育不良，大部分患者月经异常，通常智力正常但平均IQ比正常同龄人低10-15分，99%的X染色体单体胚胎在早孕期自然流产。	.	.	.	.	.	.	.	.
19XBV1293	products of conception	chr18:56800000-63720000_dup	VOUS	18号染色体q21.32-q22.1处重复6.92Mb区域，经查询DGV、DECIPHER、OMIM、UCSC以及PubMed公共数据库资源，致病性未知。	q21.32-q22.1	.	.	SEC11C,GRP,RAX,CPLX4,LMAN1,CCBE1,PMAIP1,MC4R,CDH20,RNF152,PIGN,KIAA1468,TNFRSF11A,ZCCHC2,PHLPP1,BCL2,KDSR,VPS4B,SERPINB5,SERPINB12,SERPINB13,SERPINB4,SERPINB3,SERPINB11,SERPINB7,SERPINB2,SERPINB10,HMSD,SERPINB8,CDH7	包含了CDH20基因100.00%的经典转录本的CDS区域，HI：14.91，pLI：0.980513136445033， 包含了KIAA1468基因100.00%的经典转录本的CDS区域，HI：17.28，pLI：0.999999559987516， 包含了PHLPP1基因100.00%的经典转录本的CDS区域，HI：31.07，pLI：0.918153757180465， 包含了BCL2基因100.00%的经典转录本的CDS区域，HI：2.54，pLI：0.337855763889345，	包含了RAX基因100.00%的经典转录本的CDS区域,Microphthalmia, isolated 3, 611038 (3), Autosomal recessive 包含了LMAN1基因100.00%的经典转录本的CDS区域,Combined factor V and VIII deficiency, 227300 (3), Autosomal recessive 包含了CCBE1基因100.00%的经典转录本的CDS区域,CCBE1基因[OMIM:612753]的突变与HENNEKAM LYMPHANGIECTASIA-LYMPHEDEMA SYNDROME 1(HKLLS1)[OMIM:235510]相关，HKLLS1为常染色体隐性遗传，其患者主要表现为甲状腺淋巴管扩张症，肾积水，肠淋巴管扩张，房间隔缺损，室间隔缺损，心包淋巴管扩张，眶周水肿，眼距过宽，扁平脸，低位耳，小口…	包含了SERPINB7基因100.00%的经典转录本的CDS区域，haploinsufficiency_score：30，triplosensitivity_score：0	.	涵盖了患者[decipher_ID:305678]100.00%的区域，致病性：Uncertain，遗传模式：Unknown，表型：nan。 涵盖了患者[decipher_ID:282766]100.00%的区域，致病性：Unknown，遗传模式：Unknown，表型：nan。 涵盖了患者[decipher_ID:284972]100.00%的区域，致病性：Uncertain，遗传模式：Unknown，表型：Bicuspid aortic valve, Bulbous nose, Congenital hemolytic anemia, Hypoplastic nasal bridge, Intellectual disability, Narrow mouth, Pursed lips, Short stature。 涵盖了患者[clinvar_variationID:395271]1…	.
19XBV1293	products of conception	chr18:65640000-78020000_del	Pathogenic	18号染色体q22.1-q23处缺失12.38Mb区域，包含了RTTN基因[OMIM:610436]100.00%的CDS区域，RTTN基因[OMIM:610436]，该基因的突变与POLYMICROGYRIA WITH SEIZURES(PMGYS)[OMIM:614833]相关，PMGYS为常染色体隐性遗传，患者主要表现为癫痫，中度至重度不同程度的智力障碍，小头畸形以及特殊面容等现象；包含了TSHZ1基因[OMIM:614427]100.00%的CDS区域，TSHZ1基因[OMIM:614427]，该基因的单倍剂量不足可导致Congenital aural atresia (CAA)[OMIM:607842][PMID:22152683]，CAA为常染色体显性遗传，患者主要临床表征为双侧传导性听力损失，外耳道内侧完整骨闭锁（一些病人），外耳道局部发育不全最终发展为盲瘘（一些病人），鼓…	q22.1-q23	.	覆盖了Chromosome 18q deletion syndrome[OMIM:601808]综合征20.80%的区域，score(grade):3，Chromosome 18q deletion syndrome[OMIM:601808]综合征患者主要表现为智力障碍，身材矮小，张力减退，听力障碍，足部畸形，生长激素缺乏，动脉导管未闭，室间隔缺损，房间隔缺损，小脑发育不全等。	TMX3,CCDC102B,DOK6,CD226,RTTN,SOCS6,GTSCR1,CBLN2,NETO1,FBXO15,TIMM21,CYB5A,C18orf63,FAM69C,CNDP2,CNDP1,ZNF407,ZADH2,TSHZ1,SMIM21,ZNF516,C18orf65,ZNF236,MBP,GALR1,SALL3,ATP9B,NFATC1,CTDP1,KCNG2,PQLC1,HSBP1L1,TXNL4A,RBFA,ADNP2,PARD6G-AS1,PARD6G	包含了NETO1基因100.00%的经典转录本的CDS区域，HI：29.59，pLI：0.949402709104517， 包含了ZNF407基因100.00%的经典转录本的CDS区域，HI：53.21，pLI：0.999995919065608， 包含了TSHZ1基因100.00%的经典转录本的CDS区域，HI：39.35，pLI：0.939559480233567， 包含了ZNF236基因100.00%的经典转录本的CDS区域，HI：68.96，pLI：0.999998363501894， 包含了MBP基因100.00%的经典转录本的CDS区域，HI：7.33，pLI：0.568470953651191， 包含了NFATC1基因100.00%的经典转录本的CDS区域，HI：22.25，pLI：0.969219887746034， 包含了CTDP1基因100.00%的经典转录本的CDS…	包含了RTTN基因100.00%的经典转录本的CDS区域,RTTN基因[OMIM:610436]，该基因的突变与POLYMICROGYRIA WITH SEIZURES(PMGYS)[OMIM:614833]相关，PMGYS为常染色体隐性遗传，患者主要表现为癫痫，中度至重度不同程度的智力障碍，小头畸形以及特殊面容等现象 包含了CYB5A基因100.00%的经典转录本的CDS区域,Methemoglobinemia and ambiguous genitalia, 250790 (3), Autosomal recessive 包含了TSHZ1基因100.00%的经典转录本的CDS区域,TSHZ1基因[OMIM:614427]，该基因的单倍剂量不足可导致Congenital aural atresia (CAA)[OMIM:607842][PMID:22152683]，CAA为常染色体显性…	包含了CYB5A基因100.00%的经典转录本的CDS区域，haploinsufficiency_score：30，triplosensitivity_score：0 包含了ZNF407基因100.00%的经典转录本的CDS区域，haploinsufficiency_score：0，triplosensitivity_score：0 包含了GALR1基因100.00%的经典转录本的CDS区域，haploinsufficiency_score：0，triplosensitivity_score：0	涵盖了PMID[23495172]100.00%的区域，1例18q22.3-q23(chr18:72493281-74110482,hg19)缺失患者主要的临床表征为传导性听力损失，双侧外耳道狭窄，双侧垂直距骨，言语迟缓等[pmid:23495172] 涵盖了PMID[22152683]100.00%的区域，1个家系中3人携带18q22.3-q23缺失片段，其共同的临床表征为先天性垂直距骨，双侧听力损失，双侧先天性耳道闭锁，特殊面容等[pmid:22152683] 涵盖了PMID[27766118]100.00%的区域，1例18q22.3-q23缺失患者主要的临床表征为发育迟缓，双侧垂直距骨，先天性耳道闭锁，轻度精神运动迟缓等[pmid:27766118] 涵盖了PMID[20358626]100.00%的区域，1例18q22.3-q23缺失患者主要的临床表征为身材矮小，发育迟缓，语言发…	涵盖了患者[decipher_ID:337617]100.00%的区域，致病性：Unknown，遗传模式：Unknown，表型：nan。 涵盖了患者[decipher_ID:274263]100.00%的区域，致病性：Unknown，遗传模式：Unknown，表型：nan。 涵盖了患者[clinvar_variationID:149168]100.00%的区域，致病性：Uncertain significance，遗传模式：not provided，表型：See cases。 涵盖了患者[decipher_ID:255097]100.00%的区域，致病性：Unknown，遗传模式：Inherited from normal parent，表型：Abnormality of the thumb, Aphasia, Hypertelorism, Intellectual disability…	.
19SC36412YM	prenatal	chr3:78360001-81060000_del	VOUS	3号染色体p12.3-p12.2处缺失2.7Mb区域，经查询DGV、DECIPHER、OMIM、UCSC以及PubMed公共数据库资源，致病性未知。	p12.3-p12.2	.	.	ROBO1	包含了ROBO1基因100.00%的经典转录本的CDS区域，HI：3.33，pLI：3.04028778350882e-08，	.	包含了ROBO1基因100.00%的经典转录本的CDS区域，haploinsufficiency_score：0，triplosensitivity_score：0	.	涵盖了患者[decipher_ID:333322]100.00%的区域，致病性：Uncertain Uncertain，遗传模式：Unknown，表型：Abnormality of the respiratory system, Congestive heart failure, Ventricular septal defect。 涵盖了患者[clinvar_variationID:152351]100.00%的区域，致病性：Uncertain significance，遗传模式：paternal，表型：See cases。 涵盖了患者[clinvar_variationID:154152]100.00%的区域，致病性：Uncertain significance，遗传模式：not provided，表型：See cases。 涵盖了患者[decipher_ID:315075]100.…	.
19SC36410YM	prenatal	chr13:23540001-24940000_del	Likely pathogenic	13号染色体q12.12处缺失1.4Mb区域，包含了SGCG基因[OMIM:608896]100.00%的CDS区域，SGCG基因[OMIM:608896]的突变与limb-girdle muscular dystrophy type 2C(LGMD2C)[OMIM:253700]相关，LGMD2C为常染色体隐性遗传，患者主要表现为肌萎缩，关节挛缩，脊柱前凸过度，脊柱侧弯，右心室肥大，右心室扩张等；包含了SACS基因[OMIM:604490]100.00%的CDS区域，SACS基因[OMIM:604490]和MIPEP基因[OMIM:602241]，SACS基因的突变与spastic ataxia of the Charlevoix-Saguenay type (SACS)[OMIM:270550]相关，SACS为常染色体隐性遗传，是一种复杂的神经退行性疾病，其患者通常在婴幼儿期发病，主…	q12.12	.	.	SGCG,SACS,TNFRSF19,MIPEP,C1QTNF9B-AS1,C1QTNF9B,SPATA13,C1QTNF9	.	包含了SGCG基因100.00%的经典转录本的CDS区域,SGCG基因[OMIM:608896]的突变与limb-girdle muscular dystrophy type 2C(LGMD2C)[OMIM:253700]相关，LGMD2C为常染色体隐性遗传，患者主要表现为肌萎缩，关节挛缩，脊柱前凸过度，脊柱侧弯，右心室肥大，右心室扩张等 包含了SACS基因100.00%的经典转录本的CDS区域,SACS基因[OMIM:604490]和MIPEP基因[OMIM:602241]，SACS基因的突变与spastic ataxia of the Charlevoix-Saguenay type (SACS)[OMIM:270550]相关，SACS为常染色体隐性遗传，是一种复杂的神经退行性疾病，其患者通常在婴幼儿期发病，主要表现为小脑共济失调，远端肌无力，指异常，远端感觉缺失，小脑蚓部萎缩，构音…	包含了SGCG基因100.00%的经典转录本的CDS区域，haploinsufficiency_score：30，triplosensitivity_score：0 包含了SACS基因100.00%的经典转录本的CDS区域，haploinsufficiency_score：30，triplosensitivity_score：0	涵盖了PMID[18398442]100.00%的区域，1例患者13q12.12处缺失1.54mb区域，包含sacs基因的全部，且其等位基因携带有突变，表现出arsacs的临床表征[pmid:18398442]	涵盖了患者[clinvar_variationID:157269]100.00%的区域，致病性：not provided，遗传模式：unknown，表型：Normal pregnancy。 涵盖了患者[decipher_ID:331058]100.00%的区域，致病性：Likely pathogenic，遗传模式：Unknown，表型：nan。 涵盖了患者[clinvar_variationID:530810]100.00%的区域，致病性：Pathogenic，遗传模式：germline，表型：Severe autosomal recessive muscular dystrophy of childhood - North African type。 涵盖了患者[decipher_ID:294061]100.00%的区域，致病性：Likely pathogenic Partial，遗传…	.
19SC36407YM	prenatal	chr18:65400001-78020000_del	Pathogenic	18号染色体q22.1-q23处缺失12.62Mb区域，包含了RTTN基因[OMIM:610436]100.00%的CDS区域，RTTN基因[OMIM:610436]，该基因的突变与POLYMICROGYRIA WITH SEIZURES(PMGYS)[OMIM:614833]相关，PMGYS为常染色体隐性遗传，患者主要表现为癫痫，中度至重度不同程度的智力障碍，小头畸形以及特殊面容等现象；包含了TSHZ1基因[OMIM:614427]100.00%的CDS区域，TSHZ1基因[OMIM:614427]，该基因的单倍剂量不足可导致Congenital aural atresia (CAA)[OMIM:607842][PMID:22152683]，CAA为常染色体显性遗传，患者主要临床表征为双侧传导性听力损失，外耳道内侧完整骨闭锁（一些病人），外耳道局部发育不全最终发展为盲瘘（一些病人），鼓…	q22.1-q23	.	覆盖了Chromosome 18q deletion syndrome[OMIM:601808]综合征21.20%的区域，score(grade):3，Chromosome 18q deletion syndrome[OMIM:601808]综合征患者主要表现为智力障碍，身材矮小，张力减退，听力障碍，足部畸形，生长激素缺乏，动脉导管未闭，室间隔缺损，房间隔缺损，小脑发育不全等。	TMX3,CCDC102B,DOK6,CD226,RTTN,SOCS6,GTSCR1,CBLN2,NETO1,FBXO15,TIMM21,CYB5A,C18orf63,FAM69C,CNDP2,CNDP1,ZNF407,ZADH2,TSHZ1,SMIM21,ZNF516,C18orf65,ZNF236,MBP,GALR1,SALL3,ATP9B,NFATC1,CTDP1,KCNG2,PQLC1,HSBP1L1,TXNL4A,RBFA,ADNP2,PARD6G-AS1,PARD6G	包含了NETO1基因100.00%的经典转录本的CDS区域，HI：29.59，pLI：0.949402709104517， 包含了ZNF407基因100.00%的经典转录本的CDS区域，HI：53.21，pLI：0.999995919065608， 包含了TSHZ1基因100.00%的经典转录本的CDS区域，HI：39.35，pLI：0.939559480233567， 包含了ZNF236基因100.00%的经典转录本的CDS区域，HI：68.96，pLI：0.999998363501894， 包含了MBP基因100.00%的经典转录本的CDS区域，HI：7.33，pLI：0.568470953651191， 包含了NFATC1基因100.00%的经典转录本的CDS区域，HI：22.25，pLI：0.969219887746034， 包含了CTDP1基因100.00%的经典转录本的CDS…	包含了RTTN基因100.00%的经典转录本的CDS区域,RTTN基因[OMIM:610436]，该基因的突变与POLYMICROGYRIA WITH SEIZURES(PMGYS)[OMIM:614833]相关，PMGYS为常染色体隐性遗传，患者主要表现为癫痫，中度至重度不同程度的智力障碍，小头畸形以及特殊面容等现象 包含了CYB5A基因100.00%的经典转录本的CDS区域,Methemoglobinemia and ambiguous genitalia, 250790 (3), Autosomal recessive 包含了TSHZ1基因100.00%的经典转录本的CDS区域,TSHZ1基因[OMIM:614427]，该基因的单倍剂量不足可导致Congenital aural atresia (CAA)[OMIM:607842][PMID:22152683]，CAA为常染色体显性…	包含了CYB5A基因100.00%的经典转录本的CDS区域，haploinsufficiency_score：30，triplosensitivity_score：0 包含了ZNF407基因100.00%的经典转录本的CDS区域，haploinsufficiency_score：0，triplosensitivity_score：0 包含了GALR1基因100.00%的经典转录本的CDS区域，haploinsufficiency_score：0，triplosensitivity_score：0	涵盖了PMID[23495172]100.00%的区域，1例18q22.3-q23(chr18:72493281-74110482,hg19)缺失患者主要的临床表征为传导性听力损失，双侧外耳道狭窄，双侧垂直距骨，言语迟缓等[pmid:23495172] 涵盖了PMID[22152683]100.00%的区域，1个家系中3人携带18q22.3-q23缺失片段，其共同的临床表征为先天性垂直距骨，双侧听力损失，双侧先天性耳道闭锁，特殊面容等[pmid:22152683] 涵盖了PMID[27766118]100.00%的区域，1例18q22.3-q23缺失患者主要的临床表征为发育迟缓，双侧垂直距骨，先天性耳道闭锁，轻度精神运动迟缓等[pmid:27766118] 涵盖了PMID[20358626]100.00%的区域，1例18q22.3-q23缺失患者主要的临床表征为身材矮小，发育迟缓，语言发…	涵盖了患者[decipher_ID:337617]100.00%的区域，致病性：Unknown，遗传模式：Unknown，表型：nan。 涵盖了患者[decipher_ID:274263]100.00%的区域，致病性：Unknown，遗传模式：Unknown，表型：nan。 涵盖了患者[clinvar_variationID:149168]100.00%的区域，致病性：Uncertain significance，遗传模式：not provided，表型：See cases。 涵盖了患者[decipher_ID:255097]100.00%的区域，致病性：Unknown，遗传模式：Inherited from normal parent，表型：Abnormality of the thumb, Aphasia, Hypertelorism, Intellectual disability…	.
19SC36406YM	prenatal	chr18:60560001-63320000_del	VOUS	18号染色体q21.33-q22.1处缺失2.76Mb区域，经查询DGV、DECIPHER、OMIM、UCSC以及PubMed公共数据库资源，致病性未知。	q21.33-q22.1	.	覆盖了Chromosome 18q deletion syndrome[OMIM:601808]综合征4.64%的区域，score(grade):3，Chromosome 18q deletion syndrome[OMIM:601808]综合征患者主要表现为智力障碍，身材矮小，张力减退，听力障碍，足部畸形，生长激素缺乏，动脉导管未闭，室间隔缺损，房间隔缺损，小脑发育不全等。	PHLPP1,BCL2,KDSR,VPS4B,SERPINB5,SERPINB12,SERPINB13,SERPINB4,SERPINB3,SERPINB11,SERPINB7,SERPINB2,SERPINB10,HMSD,SERPINB8	包含了PHLPP1基因32.86%的经典转录本的CDS区域，HI：31.07，pLI：0.918153757180465， 包含了BCL2基因100.00%的经典转录本的CDS区域，HI：2.54，pLI：0.337855763889345，	包含了BCL2基因100.00%的经典转录本的CDS区域,Leukemia/lymphoma, B-cell, 2 (3) 包含了KDSR基因100.00%的经典转录本的CDS区域,Erythrokeratodermia variabilis et progressiva 4, 617526 (3), Autosomal recessive 包含了SERPINB7基因100.00%的经典转录本的CDS区域,Palmoplantar keratoderma, Nagashima type, 615598 (3), Autosomal recessive 包含了SERPINB8基因100.00%的经典转录本的CDS区域,Peeling skin syndrome 5, 617115 (3), Autosomal recessive	包含了SERPINB7基因100.00%的经典转录本的CDS区域，haploinsufficiency_score：30，triplosensitivity_score：0	.	涵盖了患者[clinvar_variationID:155380]100.00%的区域，致病性：Uncertain significance，遗传模式：not provided，表型：See cases。 涵盖了患者[decipher_ID:290094]100.00%的区域，致病性：Uncertain，遗传模式：Maternally inherited, constitutive in mother，表型：Autistic behavior, Intellectual disability, mild。 涵盖了患者[decipher_ID:281827]100.00%的区域，致病性：Unknown，遗传模式：Unknown，表型：Delayed eruption of teeth, Delayed speech and language development, Inguinal he…	.
19SC36349LM	products of conception	XNN	Pathogenic	三整倍体综合征（Triploid Syndrome）。该综合征的胎儿通常在孕早期出现流产。该综合征患者一般表现为先天性心脏缺陷，生殖器畸形（男性）以及脑部发育异常等[PMID:7476758]	.	三整倍体综合征（Triploid Syndrome）。该综合征的胎儿通常在孕早期出现流产。该综合征患者一般表现为先天性心脏缺陷，生殖器畸形（男性）以及脑部发育异常等[PMID:7476758]	.	.	.	.	.	.	.	.
19SC36347LM	products of conception	T16	Pathogenic	16号染色体三体，查询公共数据库显示：16号染色体三体是常染色体三体中导致习惯性流产最为常见的一种，该三体患者通常表现为胎儿宫内生长受限以及先天性心脏缺损[PMID:19777531]。	.	16号染色体三体，查询公共数据库显示：16号染色体三体是常染色体三体中导致习惯性流产最为常见的一种，该三体患者通常表现为胎儿宫内生长受限以及先天性心脏缺损[PMID:19777531]。	.	.	.	.	.	.	.	.
19SC35804YM	prenatal	chr1:239900001-240300000_dup	Benign / Likely Benign	1号染色体q43处重复0.4Mb区域，经查询DGV、DECIPHER、OMIM、UCSC以及PubMed公共数据库资源，该片段为多态性。	q43	.	.	CHRM3,FMN2	包含了CHRM3基因100.00%的经典转录本的CDS区域，HI：33.36，pLI：0.937026128208817， 包含了FMN2基因11.67%的经典转录本的CDS区域，HI：13.15，pLI：0.994502609230201，	包含了CHRM3基因100.00%的经典转录本的CDS区域,CHRM3基因[OMIM:118494]，该基因的突变与prune belly syndrome (PBS)[OMIM:100100]相关，PBS为常染色体隐性遗传，患者主要表现为羊水过少，动脉导管未闭，先天性心脏病，肾积水，畸形足，先天性髋关节脱位，输尿管积水等 包含了FMN2基因11.67%的经典转录本的CDS区域,FMN2基因[OMIM:606373]，该基因的突变与MENTAL RETARDATION, AUTOSOMAL RECESSIVE 47(MRT47)[OMIM:616193]相关，MRT47为常染色体隐性遗传，患者主要表现智力障碍，语言发育迟缓等现象，部分患者还表现为张力减退，复杂性局部性癫痫	包含了CHRM3基因100.00%的经典转录本的CDS区域，haploinsufficiency_score：1，triplosensitivity_score：0	.	涵盖了患者[decipher_ID:287952]100.00%的区域，致病性：Uncertain，遗传模式：Unknown，表型：Intrauterine growth retardation。	样本量：270，正常携带人数：1，占比：0.0037037，pubmedid：17122850
19SC35387YM	prenatal	chr15:21900001-23100000_dup	Benign / Likely Benign	15号染色体q11.2处重复1.2Mb区域，经查询DGV、DECIPHER、OMIM、UCSC以及PubMed公共数据库资源，该片段为多态性。	q11.2	.	覆盖了15q11.2 recurrent region (BP1-BP2) (includes NIPA1) duplication[ClinGen:ISCA-37448]综合征100.00%的区域，score(grade):40，.。 覆盖了CLASS1 CHROMOSOME 15q11-q13 DUPLICATION SYNDROME[ClinGen:ISCA-37404]综合征4.82%的区域，score(grade):3，.。	POTEB,OR4M2,OR4N4,GOLGA6L1,TUBGCP5,CYFIP1,NIPA2,NIPA1	包含了CYFIP1基因100.00%的经典转录本的CDS区域，HI：23.3，pLI：0.994933031618259，	包含了NIPA1基因100.00%的经典转录本的CDS区域,NIPA1基因[OMIM:608145]的突变与spastic paraplegia 6（SPG6）[OMIM:600363]相关，SPG6为常染色体显性遗传，该患者主要表现为下肢痉挛，括约肌障碍等	包含了NIPA2基因100.00%的经典转录本的CDS区域，haploinsufficiency_score：0，triplosensitivity_score：0 包含了NIPA1基因100.00%的经典转录本的CDS区域，haploinsufficiency_score：0，triplosensitivity_score：0	.	涵盖了患者[decipher_ID:614]100.00%的区域，致病性：Unknown，遗传模式：Unknown，表型：Intellectual disability, Primary amenorrhea, Short stature。 涵盖了患者[decipher_ID:339263]100.00%的区域，致病性：Unknown，遗传模式：Paternally inherited, constitutive in father，表型：Autistic behavior, Delayed speech and language development。 涵盖了患者[decipher_ID:286693]100.00%的区域，致病性：Uncertain，遗传模式：Unknown，表型：Delayed speech and language development。 涵盖了患者[deci…	样本量：771，正常携带人数：3，占比：0.00389105，pubmedid：17911159 样本量：2026，正常携带人数：3，占比：0.00148075，pubmedid：19592680 样本量：29084，正常携带人数：13，占比：0.00044698，pubmedid：25217958 样本量：1109，正常携带人数：1，占比：0.00090171，pubmedid：21179565
19SC35384YM	prenatal	X	Pathogenic	X染色体单体，也称特纳综合征（Turner syndrome），查询公共数据库显示：X染色体单体患者通常表现为身材矮小，后发际低，颈蹼胸平而宽乳头间距增宽，卵巢及子宫发育不良，以及其他第二性征发育不良，大部分患者月经异常，通常智力正常但平均IQ比正常同龄人低10-15分，99%的X染色体单体胚胎在早孕期自然流产。	.	X染色体单体，也称特纳综合征（Turner syndrome），查询公共数据库显示：X染色体单体患者通常表现为身材矮小，后发际低，颈蹼胸平而宽乳头间距增宽，卵巢及子宫发育不良，以及其他第二性征发育不良，大部分患者月经异常，通常智力正常但平均IQ比正常同龄人低10-15分，99%的X染色体单体胚胎在早孕期自然流产。	.	.	.	.	.	.	.	.
19SC35382YM	prenatal	chr15:22760001-23100000_del	Likely pathogenic	15号染色体q11.2处缺失0.34Mb区域，覆盖了15q11.2 recurrent region (BP1-BP2) (includes NIPA1) deletion 100.00%的区域，.。包含了NIPA1基因[OMIM:608145]100.00%的CDS区域，NIPA1基因[OMIM:608145]的突变与spastic paraplegia 6（SPG6）[OMIM:600363]相关，SPG6为常染色体显性遗传，该患者主要表现为下肢痉挛，括约肌障碍等。有文献报道，9例患者检测到15q11.2(chr15:20300000-20640000,hg18)区域缺失，其中多例患者的共同临床表征为运动和语言发育迟缓，先天性畸形，行为问题（包括注意缺陷多动障碍、自闭症、强迫症）等[pmid:19328872]；该区域缺失患者临床表型多样且存在外显不全的情况[pmid:2568942…	q11.2	.	覆盖了15q11.2 recurrent region (BP1-BP2) (includes NIPA1) deletion[ClinGen:ISCA-37448]综合征100.00%的区域，score(grade):2，.。 覆盖了Prader-Willi syndrome (Type 1)/Angelman syndrome (Type 1)[DECIPHER:.]综合征5.98%的区域，score(grade):1，Prader-Willi syndrome (Type 1)/Angelman syndrome(Type 1)患者的特征是严重发育迟缓和智力障碍，严重的语言缺陷，躯干性共济失调，注意力短暂以及不合时宜的高兴举止，此外，小头畸形和癫痫等症状也很常见，部分患者还会出现对水着迷，睡眠困难，少睡，皮肤、毛发色素减少和眼睛颜色浅等症状；患者婴儿期主要表现为肌张力低下，喂食困难…	TUBGCP5,CYFIP1,NIPA2,NIPA1	包含了CYFIP1基因100.00%的经典转录本的CDS区域，HI：23.3，pLI：0.994933031618259，	包含了NIPA1基因100.00%的经典转录本的CDS区域,NIPA1基因[OMIM:608145]的突变与spastic paraplegia 6（SPG6）[OMIM:600363]相关，SPG6为常染色体显性遗传，该患者主要表现为下肢痉挛，括约肌障碍等	包含了NIPA2基因100.00%的经典转录本的CDS区域，haploinsufficiency_score：0，triplosensitivity_score：0 包含了NIPA1基因100.00%的经典转录本的CDS区域，haploinsufficiency_score：0，triplosensitivity_score：0	涵盖了PMID[19328872]100.00%的区域，9例患者检测到15q11.2(chr15:20300000-20640000,hg18)区域缺失，其中多例患者的共同临床表征为运动和语言发育迟缓，先天性畸形，行为问题（包括注意缺陷多动障碍、自闭症、强迫症）等[pmid:19328872] 涵盖了PMID[25689425]100.00%的区域，该区域缺失患者临床表型多样且存在外显不全的情况[pmid:25689425] 涵盖了PMID[17268193]100.00%的区域，1例15q11.2(chr15:20384943-20637977,hg18)缺失患者主要的临床表征为智力障碍，重度发育迟缓，言语障碍，运动/平衡障碍，行为异常，腭裂，肌张力减退等，该文献患者父亲检测出相同的缺失区域，临床表征相似但相对较轻，主要为轻度发育迟缓，寡言少语，注意力短暂等[pmid:17268193…	涵盖了患者[decipher_ID:1047]100.00%的区域，致病性：Unknown，遗传模式：Unknown，表型：Autism, Behavioral abnormality, Intellectual disability, Microtia, Muscular hypotonia。 涵盖了患者[decipher_ID:1233]100.00%的区域，致病性：Unknown，遗传模式：Unknown，表型：Autism, Delayed speech and language development, Frontal upsweep of hair, Hyperactivity, Hypoplasia of the maxilla, Intellectual disability, Proportionate short stature, Sandal gap, Seizur…	样本量：17421，正常携带人数：7，占比：0.00040181，pubmedid：21841781 样本量：3017，正常携带人数：2，占比：0.00066291，pubmedid：25118596 样本量：771，正常携带人数：3，占比：0.00389105，pubmedid：17911159 样本量：60，正常携带人数：1，占比：0.01666667，pubmedid：16327808 样本量：2026，正常携带人数：7，占比：0.00345508，pubmedid：19592680 样本量：29084，正常携带人数：45，占比：0.00154724，pubmedid：25217958 样本量：443，正常携带人数：1，占比：0.00225734，pubmedid：18288195
19SC35381L	products of conception	T7	Pathogenic	7号染色体三体，查询公共数据库显示：7号染色体三体患者通常表现为胎儿期宫内生长受限，小头畸形，皮肤色素改变，面部不对称，胚胎早期停育[PMID:23040944,12124684]。	.	7号染色体三体，查询公共数据库显示：7号染色体三体患者通常表现为胎儿期宫内生长受限，小头畸形，皮肤色素改变，面部不对称，胚胎早期停育[PMID:23040944,12124684]。	.	.	.	.	.	.	.	.
19SC35378LM	products of conception	X	Pathogenic	X染色体单体，也称特纳综合征（Turner syndrome），查询公共数据库显示：X染色体单体患者通常表现为身材矮小，后发际低，颈蹼胸平而宽乳头间距增宽，卵巢及子宫发育不良，以及其他第二性征发育不良，大部分患者月经异常，通常智力正常但平均IQ比正常同龄人低10-15分，99%的X染色体单体胚胎在早孕期自然流产。	.	X染色体单体，也称特纳综合征（Turner syndrome），查询公共数据库显示：X染色体单体患者通常表现为身材矮小，后发际低，颈蹼胸平而宽乳头间距增宽，卵巢及子宫发育不良，以及其他第二性征发育不良，大部分患者月经异常，通常智力正常但平均IQ比正常同龄人低10-15分，99%的X染色体单体胚胎在早孕期自然流产。	.	.	.	.	.	.	.	.
19SC35361YM	prenatal	T21	Pathogenic	21号染色体三体，也称唐氏综合征（Down’s Syndrome），查询公共数据库显示：21-三体综合征的临床表现多样，其主要临床表现包括特殊面容（鼻梁扁平、眼距过宽、眼裂小且外眦上斜、内眦赘皮、舌大外翻、小耳且耳位低等），智力低下（智商通常在25~50之间）生长发育迟缓，肌张力减退，男性不育症等，该综合征部分患者还会表现出骨骼异常（盆骨发育异常、第一和二趾间距增宽及第五指变短内弯等），先天性心脏病（房间隔缺损、室间隔缺损、动脉导管未闭等），消化系统异常（十二指肠狭窄/闭锁、肛门闭锁等）皮肤松弛通贯掌，甲状腺功能低下白血病等，约60%的21-三体综合征胚胎自发流产。	.	21号染色体三体，也称唐氏综合征（Down’s Syndrome），查询公共数据库显示：21-三体综合征的临床表现多样，其主要临床表现包括特殊面容（鼻梁扁平、眼距过宽、眼裂小且外眦上斜、内眦赘皮、舌大外翻、小耳且耳位低等），智力低下（智商通常在25~50之间）生长发育迟缓，肌张力减退，男性不育症等，该综合征部分患者还会表现出骨骼异常（盆骨发育异常、第一和二趾间距增宽及第五指变短内弯等），先天性心脏病（房间隔缺损、室间隔缺损、动脉导管未闭等），消化系统异常（十二指肠狭窄/闭锁、肛门闭锁等）皮肤松弛通贯掌，甲状腺功能低下白血病等，约60%的21-三体综合征胚胎自发流产。	.	.	.	.	.	.	.	.
19SC34594Y	prenatal	T21	Pathogenic	21号染色体三体，也称唐氏综合征（Down’s Syndrome），查询公共数据库显示：21-三体综合征的临床表现多样，其主要临床表现包括特殊面容（鼻梁扁平、眼距过宽、眼裂小且外眦上斜、内眦赘皮、舌大外翻、小耳且耳位低等），智力低下（智商通常在25~50之间）生长发育迟缓，肌张力减退，男性不育症等，该综合征部分患者还会表现出骨骼异常（盆骨发育异常、第一和二趾间距增宽及第五指变短内弯等），先天性心脏病（房间隔缺损、室间隔缺损、动脉导管未闭等），消化系统异常（十二指肠狭窄/闭锁、肛门闭锁等）皮肤松弛通贯掌，甲状腺功能低下白血病等，约60%的21-三体综合征胚胎自发流产。	.	21号染色体三体，也称唐氏综合征（Down’s Syndrome），查询公共数据库显示：21-三体综合征的临床表现多样，其主要临床表现包括特殊面容（鼻梁扁平、眼距过宽、眼裂小且外眦上斜、内眦赘皮、舌大外翻、小耳且耳位低等），智力低下（智商通常在25~50之间）生长发育迟缓，肌张力减退，男性不育症等，该综合征部分患者还会表现出骨骼异常（盆骨发育异常、第一和二趾间距增宽及第五指变短内弯等），先天性心脏病（房间隔缺损、室间隔缺损、动脉导管未闭等），消化系统异常（十二指肠狭窄/闭锁、肛门闭锁等）皮肤松弛通贯掌，甲状腺功能低下白血病等，约60%的21-三体综合征胚胎自发流产。	.	.	.	.	.	.	.	.
19SC34582Y	prenatal	chr18:440001-1820000_dup	VOUS	18号染色体p11.32处重复1.38Mb区域，经查询DGV、DECIPHER、OMIM、UCSC以及PubMed公共数据库资源，致病性未知。	p11.32	.	覆盖了ISOCHROMOSOME 18p SYNDROME[OMIM:614290]综合征8.93%的区域，score(grade):3，Tetrasomy 18p综合征[OMIM:614290]主要临床表征有生长发育迟缓，喂养困难，小头畸形，斜视，肌张力异常，脊柱侧凸、脊柱后凸畸形，手足异常，心脏缺陷，智力障碍（不同程度）等。。	COLEC12,CETN1,CLUL1,TYMSOS,TYMS,ENOSF1,YES1,ADCYAP1	包含了COLEC12基因33.53%的经典转录本的CDS区域，HI：23.25，pLI：0.991466232637133， 包含了TYMS基因100.00%的经典转录本的CDS区域，HI：4.62，pLI：0.924544533248258， 包含了YES1基因100.00%的经典转录本的CDS区域，HI：5.24，pLI：0.0463916223696272，	.	.	.	涵盖了患者[decipher_ID:257164]100.00%的区域，致病性：Unknown，遗传模式：Inherited from normal parent，表型：nan。 涵盖了患者[decipher_ID:290169]100.00%的区域，致病性：Uncertain，遗传模式：Paternally inherited, constitutive in father，表型：Seizures。 涵盖了患者[decipher_ID:253425]100.00%的区域，致病性：Unknown，遗传模式：Inherited from normal parent，表型：nan。 涵盖了患者[clinvar_variationID:145342]100.00%的区域，致病性：Uncertain significance，遗传模式：not provided，表型：See cases。 涵盖了…	样本量：17421，正常携带人数：1，占比：5.74e-05，pubmedid：21841781
19SC34398Y	prenatal	chr22:18940001-21820000_del	Pathogenic	22号染色体q11.21处缺失2.88Mb区域，覆盖了22q11 deletion syndrome (Velocardiofacial / DiGeorge syndrome) 100.00%的区域，22q11 deletion syndrome (Velocardiofacial / DiGeorge syndrome)综合征表型几乎涉及机体各个部分，即使同一家系的患者也具有表型异质性，其患者常见的症状和体征包括先天性心脏病、腭裂及其他特殊面容，免疫缺陷和自身免疫病也比较多见，其他包括呼吸问题、肾脏功能异常、低血钙症（可导致癫痫发作）、血小板减少、喂养困难、胃肠道问题、听力缺损和轻度身材矮小等，许多患儿早期存在生长发育迟缓、语言发育迟缓和学习困难，儿童期注意力缺陷多动症和孤独症谱系障碍以及长大后精神病的发病风险均上升，如精神分裂症、抑郁、焦虑和双向精神病等，部分患者先天性角膜边缘浑浊…	q11.21	.	覆盖了22q11 deletion syndrome (Velocardiofacial / DiGeorge syndrome)[DECIPHER:.]综合征100.00%的区域，score(grade):1，22q11 deletion syndrome (Velocardiofacial / DiGeorge syndrome)综合征表型几乎涉及机体各个部分，即使同一家系的患者也具有表型异质性，其患者常见的症状和体征包括先天性心脏病、腭裂及其他特殊面容，免疫缺陷和自身免疫病也比较多见，其他包括呼吸问题、肾脏功能异常、低血钙症（可导致癫痫发作）、血小板减少、喂养困难、胃肠道问题、听力缺损和轻度身材矮小等，许多患儿早期存在生长发育迟缓、语言发育迟缓和学习困难，儿童期注意力缺陷多动症和孤独症谱系障碍以及长大后精神病的发病风险均上升，如精神分裂症、抑郁、焦虑和双向精神病等，部分患者先天性角…	DGCR5,DGCR2,TSSK2,DGCR14,GSC2,SLC25A1,CLTCL1,HIRA,MRPL40,C22orf39,UFD1L,CDC45,CLDN5,SEPT5,GP1BB,TBX1,C22orf29,GNB1L,TXNRD2,COMT,ARVCF,TANGO2,DGCR8,TRMT2A,RANBP1,ZDHHC8,CCDC188,RTN4R,DGCR6L,TMEM191B,RIMBP3,ZNF74,SCARF2,KLHL22,MED15,SERPIND1,PI4KA,SNAP29,CRKL,AIFM3,LZTR1,THAP7,THAP7-AS1,P2RX6,SLC7A4,LRRC74B,RIMBP3B,HIC2	包含了HIRA基因100.00%的经典转录本的CDS区域，HI：19.48，pLI：0.999998171154956， 包含了UFD1L基因100.00%的经典转录本的CDS区域，HI：11.96，pLI：0.997407162576096， 包含了CDC45基因100.00%的经典转录本的CDS区域，HI：8.4，pLI：0.0691043589822534， 包含了SEPT5基因100.00%的经典转录本的CDS区域，HI：32.68，pLI：0.914631982551485， 包含了TBX1基因100.00%的经典转录本的CDS区域，HI：4.92，pLI：0.983396787766063，* 包含了DGCR8基因100.00%的经典转录本的CDS区域，HI：5.07，pLI：0.999895838044823， 包含了RANBP1基因100.00%的经典转录本的CDS区域，…	包含了SLC25A1基因100.00%的经典转录本的CDS区域,Combined D-2- and L-2-hydroxyglutaric aciduria, 615182 (3), Autosomal recessive; ?Myasthenic syndrome, congenital, 23, presynaptic, 618197 (3), Autosomal recessive 包含了CDC45基因100.00%的经典转录本的CDS区域,Meier-Gorlin syndrome 7, 617063 (3), Autosomal recessive 包含了GP1BB基因100.00%的经典转录本的CDS区域,Bernard-Soulier syndrome, type B, 231200 (3), Autosomal recessive; Giant platelet diso…	包含了HIRA基因100.00%的经典转录本的CDS区域，haploinsufficiency_score：0，triplosensitivity_score：0 包含了TBX1基因100.00%的经典转录本的CDS区域，haploinsufficiency_score：2，triplosensitivity_score：0 包含了SCARF2基因100.00%的经典转录本的CDS区域，haploinsufficiency_score：30，triplosensitivity_score：0 包含了CRKL基因100.00%的经典转录本的CDS区域，haploinsufficiency_score：0，triplosensitivity_score：0	涵盖了PMID[25123976]100.00%的区域，1例22q11.2(chr22:21065681-21461951,hg19)缺失患者主要的临床表征为腹股沟疝，隐睾，肾缺如，特殊面容等，1例22q11.2(chr22:21060359-21461607,hg19)缺失患者主要的临床表征为重度运动和认知障碍，脊柱裂，脊柱侧弯，巨头畸形，脑积水，小脑发育不全，特殊面容等，其母亲携带此缺失片段，无明显的临床表征[pmid:25123976] 涵盖了PMID[26278718]100.00%的区域，该综合征中部区域缺失患者主要临床表征为生长受限，发育迟缓，智力障碍，语言发育迟缓，面部异常等[pmid:26278718]	涵盖了患者[decipher_ID:281056]100.00%的区域，致病性：Unknown，遗传模式：Paternally inherited, constitutive in father，表型：Behavioral abnormality。 涵盖了患者[decipher_ID:260575]100.00%的区域，致病性：Pathogenic，遗传模式：De novo constitutive，表型：Abnormality of the nervous system, Abnormality of the palpebral fissures, Dysphagia, Global developmental delay, Inverted nipples, Redundant skin。 涵盖了患者[clinvar_variationID:564976]100.00%的区域，致病性…	.
19SC34397Y	prenatal	chr16:34460001-34760000_dup	Benign / Likely Benign	16号染色体p11.2-p11.1处重复0.3Mb区域，经查询DGV、DECIPHER、OMIM、UCSC以及PubMed公共数据库资源，该片段为多态性。	p11.2-p11.1	.	覆盖了3 copies: 16p centromere[ClinGen:ISCA-37481]综合征31.73%的区域，score(grade):40，.。	LINC01566	.	.	.	.	涵盖了患者[decipher_ID:281899]100.00%的区域，致病性：Unknown，遗传模式：Unknown，表型：Delayed speech and language development, Seizures。 涵盖了患者[decipher_ID:283459]100.00%的区域，致病性：Unknown，遗传模式：Unknown，表型：Autistic behavior。 涵盖了患者[decipher_ID:283458]100.00%的区域，致病性：Unknown，遗传模式：Unknown，表型：Autistic behavior。 涵盖了患者[decipher_ID:283461]98.23%的区域，致病性：Unknown，遗传模式：Unknown，表型：Autistic behavior。 涵盖了患者[decipher_ID:283462]96.60%的区域，致…	样本量：29084，正常携带人数：31，占比：0.00106588，pubmedid：25217958 样本量：1109，正常携带人数：8，占比：0.00721371，pubmedid：21179565 样本量：2026，正常携带人数：23，占比：0.01135242，pubmedid：19592680 样本量：771，正常携带人数：12，占比：0.0155642，pubmedid：17911159
19SC34392Y	prenatal	chrX:6460001-8160000_dup	VOUS	X染色体p22.31处重复1.7Mb区域，经查询DGV、DECIPHER、OMIM、UCSC以及PubMed公共数据库资源，致病性未知。	p22.31	.	覆盖了Xp22.31 recurrent region (includes STS) duplication[ClinGen:ISCA-37417]综合征99.75%的区域，score(grade):40，.。	PUDP,STS,VCX,PNPLA4,VCX2	包含了STS基因100.00%的经典转录本的CDS区域，HI：40.89，pLI：0.981414315787146，	包含了STS基因100.00%的经典转录本的CDS区域,(Steroid sulphatase，STS)基因[OMIM:300747]，该基因的缺失与Steroid sulphatase deficiency (STS)[OMIM:308100]相关，STS是一种X连锁隐性遗传的表皮脂类代谢异常疾病，也称为X染色体连锁鱼鳞癣，几乎全部见于男性患者，出生时或出生不久后发病，主要临床表征为四肢、面、颈、躯干、臀部常见大面积的鳞屑，以颈、面、躯干受累最严重，皮损持续存在且不随年龄而改善，部分患者并发角膜混浊、支气管哮喘、过敏性鼻炎等，部分女性携带者在臂及胫前可见轻度鳞屑，部分携带有Xp22.3处更大缺失片段（包括临近基因）的患者，可能会表现出精神发育迟滞，Kallmann综合征（性腺机能减退、嗅觉丧失），软骨发育不良，身材矮小和/或眼白化病等，受限于X染色体异常片段大小、连接位置、随机失活、偏…	包含了STS基因100.00%的经典转录本的CDS区域，haploinsufficiency_score：3，triplosensitivity_score：0	涵盖了PMID[24800990]100.00%的区域，一对母子携带有此重复片段，母亲的临床表征为学习困难，儿子的主要临床表征为智力障碍，癫痫自闭症畸形足肌张力减退等[pmid:24800990] 涵盖了PMID[20132918]100.00%的区域，在7793例患者（主要的临床表征为发育迟缓，智力障碍，特殊面容，自闭症等）的研究报道[pmid:20132918]中，检测出约0.37%的患者（12例男性，17例女性）仅携带此重复片段，进一步的家系检测发现，部分患者的母亲和祖母也携带有此重复片段，无异常表征 涵盖了PMID[19592680]100.00%的区域，在2026例正常表征的儿童中，检测到1例女童和1例男童携带此重复片段[pmid:19592680]	涵盖了患者[decipher_ID:249205]100.00%的区域，致病性：Unknown，遗传模式：De novo constitutive，表型：Intellectual disability。 涵盖了患者[decipher_ID:300318]100.00%的区域，致病性：Unknown，遗传模式：Unknown，表型：Global developmental delay。 涵盖了患者[decipher_ID:381295]100.00%的区域，致病性：Uncertain，遗传模式：Unknown，表型：Global developmental delay, Schizophrenia, Specific learning disability。 涵盖了患者[clinvar_variationID:219042]100.00%的区域，致病性：Uncertain signific…	.
19SC34377Y	prenatal	chr3:197020001-197320000_dup	Benign / Likely Benign	3号染色体q29处重复0.3Mb区域，经查询DGV、DECIPHER、OMIM、UCSC以及PubMed公共数据库资源，该片段为多态性。	q29	.	覆盖了CHROMOSOME 3q29 DUPLICATION SYNDROME[ClinGen:ISCA-37443]综合征18.88%的区域，score(grade):2，.。 覆盖了3q29 microduplication syndrome[DECIPHER:.]综合征18.54%的区域，score(grade):.，3q29 microduplication syndrome，目前全世界已报道的该综合征病例不超过30例，该综合征的体征和症状在不同患者中有所差异，其较为常见的临床表征包括轻度/中度智力障碍，头小畸形，轻度特殊面容（圆脸，球状鼻，睑裂下斜，高腭等），心脏异常，肥胖等，较为少见的临床表征包括颅缝早闭，掌纹过多，扁平足，癫痫，严重的智力障碍，肌张力低下，传导性耳聋，肌肉、骨骼畸形，脑瘫等[PMID:18241066，21982553，24838842]。 覆盖了Chrom…	DLG1,BDH1	包含了DLG1基因1.61%的经典转录本的CDS区域，HI：5.37，pLI：0.998742049204796，	.	.	.	.	样本量：17421，正常携带人数：2，占比：0.0001148，pubmedid：21841781 样本量：1557，正常携带人数：2，占比：0.00128452，pubmedid：19166990 样本量：443，正常携带人数：2，占比：0.00451467，pubmedid：18288195 样本量：29084，正常携带人数：2，占比：6.877e-05，pubmedid：25217958
19SC34377Y	prenatal	chr12:112920001-133820000_dup	Pathogenic	12号染色体q24.13-q24.33处重复20.9Mb区域，包含了MED13L基因[OMIM:608771]100.00%的CDS区域，MED13L基因[OMIM:608771]，有文献报道，MED13L基因单倍剂量不足患者主要的临床表征为中度至重度智力障碍，特殊面容，大多数患者还表现出重度语言发育迟缓，肌张力减退，部分患者还表现出脑部异常，先天性心脏缺陷，共济失调，癫痫发作等[PMID:28645799]，有文献报道，1例MED13L基因ex3-4缺失患者(chr12:116422574-116632333，hg19)主要临床表征为发育迟缓，法洛四联症，肌张力减退，特殊面容，内弧肢势等[PMID:23403903]，1例MED13L基因ex3-4缺失患者(chr12:116440087-116616387，hg19)主要临床表征为重度语言和运动发育迟缓，肌张力减退，共济失调，特殊面容…	q24.13-q24.33	.	.	PTPN11,RPH3A,OAS1,OAS3,OAS2,DTX1,RASAL1,CFAP73,DDX54,RITA1,IQCD,TPCN1,SLC8B1,PLBD2,SDS,SDSL,LHX5,RBM19,TBX5,TBX3,MED13L,LINC00173,MAP1LC3B2,C12orf49,RNFT2,HRK,FBXW8,TESC,FBXO21,NOS1,KSR2,RFC5,WSB2,VSIG10,PEBP1,TAOK3,SUDS3,SRRM4,HSPB8,CCDC60,TMEM233,PRKAB1,CIT,BICDL1,RAB35,GCN1,RPLP0,PXN,SIRT4,PLA2G1B,MSI1,COX6A1,TRIAP1,GATC,SRSF9,DYNLL1,COQ5,RNF10,POP5,CABP1,MLEC,UNC119B,ACADS,SPPL3,HNF1A,C12orf4…	包含了PTPN11基因26.35%的经典转录本的CDS区域，HI：1.58，pLI：0.999877230878678， 包含了TBX5基因100.00%的经典转录本的CDS区域，HI：1.67，pLI：0.991878563864068， 包含了TBX3基因100.00%的经典转录本的CDS区域，HI：3.05，pLI：0.948925457312872， 包含了MED13L基因100.00%的经典转录本的CDS区域，HI：7.11，pLI：0.999999998677147， 包含了FBXO21基因100.00%的经典转录本的CDS区域，HI：37.47，pLI：0.990625618968859， 包含了NOS1基因100.00%的经典转录本的CDS区域，HI：13.75，pLI：0.998694760625134， 包含了KSR2基因100.00%的经典转录本的CDS区域，HI：…	包含了PTPN11基因26.35%的经典转录本的CDS区域,LEOPARD syndrome 1, 151100 (3), Autosomal dominant; Leukemia, juvenile myelomonocytic, somatic, 607785 (3); Metachondromatosis, 156250 (3), Autosomal dominant; Noonan syndrome 1, 163950 (3), Autosomal dominant 包含了TBX5基因100.00%的经典转录本的CDS区域,Holt-Oram syndrome, 142900 (3), Autosomal dominant 包含了TBX3基因100.00%的经典转录本的CDS区域,Ulnar-mammary syndrome, 181450 (3), Autosomal domi…	包含了PTPN11基因26.35%的经典转录本的CDS区域，haploinsufficiency_score：3，triplosensitivity_score：0 包含了RPH3A基因100.00%的经典转录本的CDS区域，haploinsufficiency_score：1，triplosensitivity_score：0 包含了TBX5基因100.00%的经典转录本的CDS区域，haploinsufficiency_score：3，triplosensitivity_score：0 包含了TBX3基因100.00%的经典转录本的CDS区域，haploinsufficiency_score：3，triplosensitivity_score：0 包含了MED13L基因100.00%的经典转录本的CDS区域，haploinsufficiency_score：3，triplosensi…	涵盖了PMID[29046205]94.66%的区域，1例12q24.21(chr12:116170802-117206259,hg19)重复患者主要的临床表征为特殊面容，脊柱侧弯，室间隔缺损，语言发育迟缓，中度智力障碍，癫痫自闭症行为等[pmid:29046205] 涵盖了PMID[16760730]94.66%的区域，1例12q24.21-q24.23区域重复患者主要的临床表征为智力障碍，小头畸形，身材矮小，肌张力低下，特殊面容，耳聋痉挛等[pmid:16760730] 涵盖了PMID[6533359]94.66%的区域，1例12q24.2-qter区域重复患者主要的临床表征为发育迟缓，神经运动缺陷，骨骼异常，心脏缺损，先天性大脑异常，特殊面容，小颌畸形，短头畸形等[pmid:6533359]	涵盖了患者[decipher_ID:328495]100.00%的区域，致病性：Unknown，遗传模式：Unknown，表型：Intellectual disability。 涵盖了患者[decipher_ID:261709]100.00%的区域，致病性：Unknown，遗传模式：Inherited from normal parent，表型：nan。 涵盖了患者[decipher_ID:255927]100.00%的区域，致病性：Unknown，遗传模式：Inherited from normal parent，表型：nan。 涵盖了患者[decipher_ID:264502]100.00%的区域，致病性：Unknown，遗传模式：Unknown，表型：Ataxia, Intellectual disability, Strabismus。 涵盖了患者[decipher_ID:383…	.
19SC34377Y	prenatal	chr21:15060001-35080000_dup	Pathogenic	21号染色体q11.2-q22.11处重复20.02Mb区域，覆盖了Early-onset Alzheimer disease with cerebral amyloid angiopathy 100.00%的区域，Early-onset Alzheimer disease with cerebral amyloid angiopathy综合征患者主要表现为痴呆，神经纤维缠结，衰老斑等。包含了三倍剂量敏感基因：APP。包含了LIPI基因[OMIM:609252]100.00%的CDS区域，LIPI[OMIM:609252]基因，该基因的突变与HYPERTRIGLYCERIDEMIA， FAMILIAL[OMIM:145750]易感性相关，HYPERTRIGLYCERIDEMIA， FAMILIAL为常染色体显性遗传，患者主要表现为高甘油三酯血症，早发性动脉粥样硬化等症状；包含了TMPRS…	q11.2-q22.11	.	覆盖了Early-onset Alzheimer disease with cerebral amyloid angiopathy[DECIPHER:.]综合征100.00%的区域，score(grade):.，Early-onset Alzheimer disease with cerebral amyloid angiopathy综合征患者主要表现为痴呆，神经纤维缠结，衰老斑等。	LIPI,RBM11,ABCC13,HSPA13,SAMSN1,LOC388813,NRIP1,USP25,MIR99AHG,CXADR,BTG3,C21orf91,CHODL,TMPRSS15,NCAM2,LINC01684,MRPL39,JAM2,ATP5J,GABPA,APP,CYYR1-AS1,CYYR1,ADAMTS1,ADAMTS5,LINC01697,N6AMT1,LTN1,RWDD2B,USP16,CCT8,MAP3K7CL,BACH1,GRIK1,CLDN17,CLDN8,KRTAP24-1,KRTAP25-1,KRTAP26-1,KRTAP27-1,KRTAP23-1,KRTAP13-2,KRTAP13-1,KRTAP13-3,KRTAP13-4,KRTAP15-1,KRTAP19-1,KRTAP19-2,KRTAP19-3,KRTAP19-4,KRTAP19-5,K…	包含了NRIP1基因100.00%的经典转录本的CDS区域，HI：26.06，pLI：0.991172158226933， 包含了USP25基因100.00%的经典转录本的CDS区域，HI：25.35，pLI：0.990130458125693， 包含了NCAM2基因100.00%的经典转录本的CDS区域，HI：26.12，pLI：0.922157338297282， 包含了GABPA基因100.00%的经典转录本的CDS区域，HI：16.15，pLI：0.973789161166602， 包含了APP基因100.00%的经典转录本的CDS区域，HI：0.94，pLI：0.331710617165879，* 包含了CCT8基因100.00%的经典转录本的CDS区域，HI：17.02，pLI：0.982792760113934， 包含了GRIK1基因100.00%的经典转录本的CDS区域，…	包含了LIPI基因100.00%的经典转录本的CDS区域,LIPI[OMIM:609252]基因，该基因的突变与HYPERTRIGLYCERIDEMIA， FAMILIAL[OMIM:145750]易感性相关，HYPERTRIGLYCERIDEMIA， FAMILIAL为常染色体显性遗传，患者主要表现为高甘油三酯血症，早发性动脉粥样硬化等症状 包含了NRIP1基因100.00%的经典转录本的CDS区域,?Congenital anomalies of kidney and urinary tract 3, 618270 (3), Autosomal dominant 包含了TMPRSS15基因100.00%的经典转录本的CDS区域,TMPRSS15基因[OMIM:606635]，该基因的突变与enterokinase deficiency[OMIM:226200]相关，Enterokin…	包含了APP基因100.00%的经典转录本的CDS区域，haploinsufficiency_score：0，triplosensitivity_score：2	涵盖了PMID[24145769]100.00%的区域，一般不会表现唐氏综合征的症状，但可表现为轻微的张力减退及关节连接硬度降低，有些病人会伴发轻微的特殊面容[pmid:24145769]	涵盖了患者[decipher_ID:380461]100.00%的区域，致病性：Unknown，遗传模式：Maternally inherited, constitutive in mother，表型：nan。 涵盖了患者[clinvar_variationID:564648]100.00%的区域，致病性：Uncertain significance，遗传模式：germline，表型：not provided。 涵盖了患者[clinvar_variationID:149204]100.00%的区域，致病性：Uncertain significance，遗传模式：not provided，表型：See cases。 涵盖了患者[decipher_ID:288251]100.00%的区域，致病性：Uncertain，遗传模式：Paternally inherited, constitutiv…	.
19SC34368Y	prenatal	chr16:15480001-18180000_dup	Likely pathogenic	16号染色体p13.11-p12.3处重复2.7Mb区域，覆盖了16p13.11 recurrent region (includes MYH11) duplication 100.00%的区域，.；覆盖了16p13.11 recurrent microduplication (neurocognitive disorder susceptibility locus) 67.11%的区域，16p13.11 recurrent microduplication (neurocognitive disorder susceptibility locus)综合征所在重复区域为神经认知障碍(自闭症，智力障碍，多发性先天畸形）易感区，患者可能表现为运动和语言功能发育迟缓，学习障碍，注意缺陷多动障碍，攻击性和破坏性行为，社会交往障碍，孤独症谱系障碍，心脏和主动脉畸形，法洛四联症，大血管转位，主动脉狭…	p13.11-p12.3	.	覆盖了16p13.11 recurrent region (includes MYH11) duplication[ClinGen:ISCA-37415]综合征100.00%的区域，score(grade):2，.。 覆盖了16p13.11 recurrent microduplication (neurocognitive disorder susceptibility locus)[DECIPHER:.]综合征67.11%的区域，score(grade):.，16p13.11 recurrent microduplication (neurocognitive disorder susceptibility locus)综合征所在重复区域为神经认知障碍(自闭症，智力障碍，多发性先天畸形）易感区，患者可能表现为运动和语言功能发育迟缓，学习障碍，注意缺陷多动障碍，攻击性和破坏性行为，社会…	MPV17L,C16orf45,KIAA0430,NDE1,MYH11,FOPNL,ABCC1,ABCC6,NOMO3,NPIPA7,XYLT1	包含了KIAA0430基因100.00%的经典转录本的CDS区域，HI：36.94，pLI：0.999999565958546， 包含了MYH11基因100.00%的经典转录本的CDS区域，HI：7.87，pLI：0.998956488496709， 包含了XYLT1基因100.00%的经典转录本的CDS区域，HI：36.69，pLI：0.985159711217428，	包含了NDE1基因100.00%的经典转录本的CDS区域,Lissencephaly 4 (with microcephaly), 614019 (3), Autosomal recessive; ?Microhydranencephaly, 605013 (3), Autosomal recessive 包含了MYH11基因100.00%的经典转录本的CDS区域,Aortic aneurysm, familial thoracic 4, 132900 (3), Autosomal dominant 包含了ABCC6基因100.00%的经典转录本的CDS区域,Arterial calcification, generalized, of infancy, 2, 614473 (3), Autosomal recessive; Pseudoxanthoma elasticum, 26480…	包含了NDE1基因100.00%的经典转录本的CDS区域，haploinsufficiency_score：30，triplosensitivity_score：0 包含了MYH11基因100.00%的经典转录本的CDS区域，haploinsufficiency_score：0，triplosensitivity_score：0	涵盖了PMID[18550696]100.00%的区域，该综合征存在外显不全的情况，部分该重复片段携带者无明显临床症状[pmid:18550696] 涵盖了PMID[30287593]100.00%的区域，多例16p13.11重复患者主要的临床表征为学习困难，智力障碍，自闭症谱系障碍，发育迟缓等，进一步的家系检测发现，文献中部分患者的父亲或母亲也携带此重复片段，无异常表征[pmid:30287593]	涵盖了患者[decipher_ID:256922]100.00%的区域，致病性：Unknown，遗传模式：Unknown，表型：Intellectual disability。 涵盖了患者[decipher_ID:257505]100.00%的区域，致病性：Unknown，遗传模式：Inherited from normal parent，表型：nan。 涵盖了患者[decipher_ID:257161]100.00%的区域，致病性：Unknown，遗传模式：Inherited from parent with similar phenotype to child，表型：nan。 涵盖了患者[clinvar_variationID:584108]100.00%的区域，致病性：Uncertain significance，遗传模式：germline，表型：Aortic aneurysm, …	.
19SC34342Y	prenatal	chr8:86840001-87880000_dup	VOUS	8号染色体q21.2-q21.3处重复1.04Mb区域，经查询DGV、DECIPHER、OMIM、UCSC以及PubMed公共数据库资源，致病性未知。	q21.2-q21.3	.	.	PSKH2,ATP6V0D2,SLC7A13,WWP1,RMDN1,CPNE3,CNGB3,CNBD1	包含了WWP1基因100.00%的经典转录本的CDS区域，HI：19.0，pLI：0.956844283836257，	包含了CNGB3基因100.00%的经典转录本的CDS区域,Achromatopsia 3, 262300 (3), Autosomal recessive; Macular degeneration, juvenile, 248200 (3), Autosomal recessive	.	.	涵盖了患者[decipher_ID:279728]100.00%的区域，致病性：Unknown，遗传模式：Unknown，表型：Global developmental delay。 涵盖了患者[decipher_ID:284242]100.00%的区域，致病性：Likely pathogenic，遗传模式：Maternally inherited, constitutive in mother，表型：Dysphasia。 涵盖了患者[decipher_ID:279178]100.00%的区域，致病性：Likely pathogenic，遗传模式：Maternally inherited, constitutive in mother，表型：Horseshoe kidney, Intellectual disability, moderate。 涵盖了患者[decipher_ID:288…	.
19SC34191LM	products of conception	chr1:49880001-50180000_del	VOUS	1号染色体p33处缺失0.3Mb区域，经查询DGV、DECIPHER、OMIM、UCSC以及PubMed公共数据库资源，致病性未知。	p33	.	.	AGBL4	包含了AGBL4基因20.14%的经典转录本的CDS区域，HI：3.56，pLI：3.57830057240453e-06，	.	.	.	涵盖了患者[decipher_ID:314620]100.00%的区域，致病性：Uncertain Uncertain，遗传模式：Biparental，表型：nan。 涵盖了患者[clinvar_variationID:156737]100.00%的区域，致病性：not provided，遗传模式：unknown，表型：Large for gestational age。 涵盖了患者[decipher_ID:259559]100.00%的区域，致病性：Unknown，遗传模式：Inherited from parent with similar phenotype to child，表型：Hyperactivity。 涵盖了患者[decipher_ID:327422]100.00%的区域，致病性：Uncertain Uncertain，遗传模式：De novo constitutive，…	.
19SC34191LM	products of conception	chr16:15040001-16260000_dup	Likely pathogenic	16号染色体p13.11处重复1.22Mb区域，覆盖了16p13.11 recurrent region (includes MYH11) duplication 95.87%的区域，.；覆盖了16p13.11 recurrent microduplication (neurocognitive disorder susceptibility locus) 81.33%的区域，16p13.11 recurrent microduplication (neurocognitive disorder susceptibility locus)综合征所在重复区域为神经认知障碍(自闭症，智力障碍，多发性先天畸形）易感区，患者可能表现为运动和语言功能发育迟缓，学习障碍，注意缺陷多动障碍，攻击性和破坏性行为，社会交往障碍，孤独症谱系障碍，心脏和主动脉畸形，法洛四联症，大血管转位，主动脉狭窄，关节过度…	p13.11	.	覆盖了16p13.11 recurrent region (includes MYH11) duplication[ClinGen:ISCA-37415]综合征95.87%的区域，score(grade):2，.。 覆盖了16p13.11 recurrent microduplication (neurocognitive disorder susceptibility locus)[DECIPHER:.]综合征81.33%的区域，score(grade):.，16p13.11 recurrent microduplication (neurocognitive disorder susceptibility locus)综合征所在重复区域为神经认知障碍(自闭症，智力障碍，多发性先天畸形）易感区，患者可能表现为运动和语言功能发育迟缓，学习障碍，注意缺陷多动障碍，攻击性和破坏性行为，社会交…	NPIPA1,NTAN1,RRN3,PDXDC1,NPIPA5,MPV17L,C16orf45,KIAA0430,NDE1,MYH11,FOPNL,ABCC1,ABCC6	包含了KIAA0430基因100.00%的经典转录本的CDS区域，HI：36.94，pLI：0.999999565958546， 包含了MYH11基因100.00%的经典转录本的CDS区域，HI：7.87，pLI：0.998956488496709，	包含了NDE1基因100.00%的经典转录本的CDS区域,Lissencephaly 4 (with microcephaly), 614019 (3), Autosomal recessive; ?Microhydranencephaly, 605013 (3), Autosomal recessive 包含了MYH11基因100.00%的经典转录本的CDS区域,Aortic aneurysm, familial thoracic 4, 132900 (3), Autosomal dominant 包含了ABCC6基因21.84%的经典转录本的CDS区域,Arterial calcification, generalized, of infancy, 2, 614473 (3), Autosomal recessive; Pseudoxanthoma elasticum, 264800…	包含了NTAN1基因100.00%的经典转录本的CDS区域，haploinsufficiency_score：0，triplosensitivity_score：0 包含了NDE1基因100.00%的经典转录本的CDS区域，haploinsufficiency_score：30，triplosensitivity_score：0 包含了MYH11基因100.00%的经典转录本的CDS区域，haploinsufficiency_score：0，triplosensitivity_score：0	涵盖了PMID[18550696]100.00%的区域，该综合征存在外显不全的情况，部分该重复片段携带者无明显临床症状[pmid:18550696]	涵盖了患者[decipher_ID:257733]100.00%的区域，致病性：Unknown，遗传模式：Inherited from normal parent，表型：nan。 涵盖了患者[decipher_ID:288507]100.00%的区域，致病性：Uncertain，遗传模式：Paternally inherited, constitutive in father，表型：Abnormal pulmonary valve morphology, Global developmental delay, Intellectual disability, Low-set ears, Micrognathia, Polymicrogyria, Skull asymmetry, Transient neonatal diabetes mellitus。 涵盖了患者[decipher_ID…	.
19SC34191LM	products of conception	T22	Pathogenic	22号染色体三体，查询公共数据库显示：22号染色体三体可导致严重的脏器畸形或早期胚胎停育，小头畸形，颅骨异常，先天性心脏病，肾脏畸形以及胎儿宫内发育迟缓等[PMID:23599696]。	.	22号染色体三体，查询公共数据库显示：22号染色体三体可导致严重的脏器畸形或早期胚胎停育，小头畸形，颅骨异常，先天性心脏病，肾脏畸形以及胎儿宫内发育迟缓等[PMID:23599696]。	.	.	.	.	.	.	.	.
19SC34101LT	products of conception	chr21:15060000-32000000_del	Pathogenic	21号染色体q11.2-q22.11处缺失16.94Mb区域，包含了LIPI基因[OMIM:609252]100.00%的CDS区域，LIPI[OMIM:609252]基因，该基因的突变与HYPERTRIGLYCERIDEMIA， FAMILIAL[OMIM:145750]易感性相关，HYPERTRIGLYCERIDEMIA， FAMILIAL为常染色体显性遗传，患者主要表现为高甘油三酯血症，早发性动脉粥样硬化等症状；包含了TMPRSS15基因[OMIM:606635]100.00%的CDS区域，TMPRSS15基因[OMIM:606635]，该基因的突变与enterokinase deficiency[OMIM:226200]相关，Enterokinase deficiency为常染色体隐性遗传，患者主要表现为发育停滞，肠激酶缺乏症，肠肽酶缺乏症，腹泻，低蛋白性水肿等现象。有文献报道，…	q11.2-q22.11	.	.	LIPI,RBM11,ABCC13,HSPA13,SAMSN1,LOC388813,NRIP1,USP25,MIR99AHG,CXADR,BTG3,C21orf91,CHODL,TMPRSS15,NCAM2,LINC01684,MRPL39,JAM2,ATP5J,GABPA,APP,CYYR1-AS1,CYYR1,ADAMTS1,ADAMTS5,LINC01697,N6AMT1,LTN1,RWDD2B,USP16,CCT8,MAP3K7CL,BACH1,GRIK1,CLDN17,CLDN8,KRTAP24-1,KRTAP25-1,KRTAP26-1,KRTAP27-1,KRTAP23-1,KRTAP13-2,KRTAP13-1,KRTAP13-3,KRTAP13-4,KRTAP15-1,KRTAP19-1,KRTAP19-2,KRTAP19-3,KRTAP19-4,KRTAP19-5,K…	包含了NRIP1基因100.00%的经典转录本的CDS区域，HI：26.06，pLI：0.991172158226933， 包含了USP25基因100.00%的经典转录本的CDS区域，HI：25.35，pLI：0.990130458125693， 包含了NCAM2基因100.00%的经典转录本的CDS区域，HI：26.12，pLI：0.922157338297282， 包含了GABPA基因100.00%的经典转录本的CDS区域，HI：16.15，pLI：0.973789161166602， 包含了APP基因100.00%的经典转录本的CDS区域，HI：0.94，pLI：0.331710617165879， 包含了CCT8基因100.00%的经典转录本的CDS区域，HI：17.02，pLI：0.982792760113934， 包含了GRIK1基因100.00%的经典转录本的CDS区域，H…	包含了LIPI基因100.00%的经典转录本的CDS区域,LIPI[OMIM:609252]基因，该基因的突变与HYPERTRIGLYCERIDEMIA， FAMILIAL[OMIM:145750]易感性相关，HYPERTRIGLYCERIDEMIA， FAMILIAL为常染色体显性遗传，患者主要表现为高甘油三酯血症，早发性动脉粥样硬化等症状 包含了NRIP1基因100.00%的经典转录本的CDS区域,?Congenital anomalies of kidney and urinary tract 3, 618270 (3), Autosomal dominant 包含了TMPRSS15基因100.00%的经典转录本的CDS区域,TMPRSS15基因[OMIM:606635]，该基因的突变与enterokinase deficiency[OMIM:226200]相关，Enterokin…	包含了APP基因100.00%的经典转录本的CDS区域，haploinsufficiency_score：0，triplosensitivity_score：2	涵盖了PMID[12794708]100.00%的区域，21号染色体q11.2-q21.1缺失患者主要的临床表征为语言发育迟缓，轻度湿疹，鼻过敏等[pmid:12794708] 涵盖了PMID[25464110]100.00%的区域，1例21q21.1缺失患者（case 2）主要的临床表征为整体发育迟缓，双侧隐睾，多动症面部异常等[pmid:25464110] 涵盖了PMID[19863549]96.36%的区域，1例21号染色体21q21-q22缺失患者主要的临床表征为羊水过多，特殊面容，喂养困难，生长缓慢，严重的精神运动发育迟缓，严重远视，呼吸阻塞等[pmid:19863549] 涵盖了PMID[24458657]82.47%的区域，1例21q22.11缺失患者主要的临床表征为发育迟缓[pmid:24458657]	涵盖了患者[decipher_ID:339783]100.00%的区域，致病性：Uncertain，遗传模式：Unknown，表型：Split foot, Triphalangeal thumb。 涵盖了患者[decipher_ID:318596]100.00%的区域，致病性：Unknown，遗传模式：De novo constitutive，表型：nan。 涵盖了患者[decipher_ID:289281]100.00%的区域，致病性：Uncertain，遗传模式：Maternally inherited, constitutive in mother，表型：Global developmental delay。 涵盖了患者[clinvar_variationID:59006]100.00%的区域，致病性：Pathogenic，遗传模式：not provided，表型：See case…	.
19SC34101LT	products of conception	chr21:35960000-36520000_del	Pathogenic	21号染色体q22.12处缺失0.56Mb区域，包含了单倍剂量敏感基因：RUNX1。	q22.12	.	.	RCAN1,CLIC6,LINC01426,RUNX1	包含了RUNX1基因100.00%的经典转录本的CDS区域，HI：0.45，pLI：0.449323606506754，**	包含了RUNX1基因100.00%的经典转录本的CDS区域,Leukemia, acute myeloid, 601626 (3), Autosomal dominant, Somatic mutation; Platelet disorder, familial, with associated myeloid malignancy, 601399 (3), Autosomal dominant	包含了RCAN1基因28.18%的经典转录本的CDS区域，haploinsufficiency_score：0，triplosensitivity_score：0 包含了RUNX1基因100.00%的经典转录本的CDS区域，haploinsufficiency_score：3，triplosensitivity_score：0	.	涵盖了患者[decipher_ID:271468]100.00%的区域，致病性：Unknown，遗传模式：De novo constitutive，表型：nan。 涵盖了患者[clinvar_variationID:417477]100.00%的区域，致病性：Pathogenic，遗传模式：germline，表型：Familial platelet disorder with associated myeloid malignancy。 涵盖了患者[clinvar_variationID:417476]100.00%的区域，致病性：Pathogenic，遗传模式：germline，表型：Familial platelet disorder with associated myeloid malignancy。 涵盖了患者[clinvar_variationID:604915]100.00…	.
19SC34101LT	products of conception	chr21:36520000-38560000_dup	VOUS	21号染色体q22.12-q22.13处重复2.04Mb区域，经查询DGV、DECIPHER、OMIM、UCSC以及PubMed公共数据库资源，致病性未知。	q22.12-q22.13	.	.	SETD4,CBR1,CBR3,DOPEY2,MORC3,CHAF1B,CLDN14,SIM2,HLCS,RIPPLY3,PIGP,TTC3	包含了MORC3基因100.00%的经典转录本的CDS区域，HI：33.9，pLI：0.999874192317744，	包含了CLDN14基因100.00%的经典转录本的CDS区域,Deafness, autosomal recessive 29, 614035 (3), Autosomal recessive 包含了HLCS基因100.00%的经典转录本的CDS区域,Holocarboxylase synthetase deficiency, 253270 (3), Autosomal recessive 包含了PIGP基因100.00%的经典转录本的CDS区域,?Epileptic encephalopathy, early infantile, 55, 617599 (3), Autosomal recessive	包含了CLDN14基因100.00%的经典转录本的CDS区域，haploinsufficiency_score：30，triplosensitivity_score：0 包含了HLCS基因100.00%的经典转录本的CDS区域，haploinsufficiency_score：30，triplosensitivity_score：0	.	涵盖了患者[clinvar_variationID:564654]100.00%的区域，致病性：Uncertain significance，遗传模式：germline，表型：not provided。 涵盖了患者[decipher_ID:345201]100.00%的区域，致病性：Uncertain Uncertain，遗传模式：Unknown，表型：Cleft palate, Patent foramen ovale。 涵盖了患者[decipher_ID:286548]100.00%的区域，致病性：Unknown，遗传模式：Maternally inherited, constitutive in mother，表型：nan。 涵盖了患者[decipher_ID:263738]100.00%的区域，致病性：Unknown，遗传模式：Inherited from normal pare…	.
19SC34101LT	products of conception	chr21:39780000-42160000_dup	VOUS	21号染色体q22.2处重复2.38Mb区域，经查询DGV、DECIPHER、OMIM、UCSC以及PubMed公共数据库资源，致病性未知。	q22.2	.	.	ERG,LINC00114,ETS2,PSMG1,BRWD1,HMGN1,WRB,LCA5L,WRB-SH3BGR,SH3BGR,B3GALT5,IGSF5,PCP4,DSCAM	包含了ERG基因78.54%的经典转录本的CDS区域，HI：7.08，pLI：0.968344473919641， 包含了ETS2基因100.00%的经典转录本的CDS区域，HI：18.03，pLI：0.993350130351238， 包含了BRWD1基因100.00%的经典转录本的CDS区域，HI：41.06，pLI：0.999999462325348， 包含了DSCAM基因92.97%的经典转录本的CDS区域，HI：11.07，pLI：0.99999999983846，	.	包含了DSCAM基因92.97%的经典转录本的CDS区域，haploinsufficiency_score：3，triplosensitivity_score：0	.	涵盖了患者[decipher_ID:360739]100.00%的区域，致病性：Likely pathogenic，遗传模式：Unknown，表型：Delayed speech and language development, Moderate global developmental delay。 涵盖了患者[decipher_ID:264146]100.00%的区域，致病性：Unknown，遗传模式：Unknown，表型：nan。 涵盖了患者[clinvar_variationID:253826]100.00%的区域，致病性：Uncertain significance，遗传模式：unknown，表型：See cases。 涵盖了患者[decipher_ID:360739]100.00%的区域，致病性：Likely pathogenic，遗传模式：Unknown，表型：Delaye…	.
19SC34101LT	products of conception	chr21:42160000-48100000_del	Pathogenic	21号染色体q22.2-q22.3处缺失5.94Mb区域，包含了单倍剂量敏感基因：DSCAM。包含了CBS基因[OMIM:613381]100.00%的CDS区域，CBS基因[OMIM:613381]的突变与homocystinuria with or without response to pyridoxine[OMIM:236200]相关，homocystinuria with or without response to pyridoxine为常染色体隐性遗传，患者主要表现为智力障碍，癫痫，骨骼异常（类似马凡综合征），高胱氨酸尿症，血栓栓塞，心肌梗死等；包含了SIK1基因[OMIM:605705]100.00%的CDS区域，SIK1基因[OMIM:605705]的突变与early infantile epileptic encephalopathy-30 (EIEE30)[OMIM…	q22.2-q22.3	.	.	DSCAM,PLAC4,BACE2,FAM3B,MX2,MX1,TMPRSS2,RIPK4,PRDM15,C2CD2,ZBTB21,UMODL1,ABCG1,TFF3,TFF2,TFF1,TMPRSS3,UBASH3A,RSPH1,SLC37A1,PDE9A,WDR4,NDUFV3,ERVH48-1,PKNOX1,CBS,U2AF1,CRYAA,SIK1,HSF2BP,RRP1B,PDXK,CSTB,RRP1,AGPAT3,TRAPPC10,PWP2,C21orf33,ICOSLG,DNMT3L,AIRE,PFKL,C21orf2,TRPM2,LRRC3,KRTAP10-1,KRTAP10-2,KRTAP10-3,KRTAP10-4,KRTAP10-5,KRTAP10-6,KRTAP10-7,KRTAP10-8,KRTAP10-9,KRTAP10-10,KRTAP10-11,KRTAP1…	包含了DSCAM基因7.03%的经典转录本的CDS区域，HI：11.07，pLI：0.99999999983846，** 包含了BACE2基因100.00%的经典转录本的CDS区域，HI：68.94，pLI：0.952644808591658， 包含了ZBTB21基因100.00%的经典转录本的CDS区域，HI：75.46，pLI：0.986130663064607， 包含了PKNOX1基因100.00%的经典转录本的CDS区域，HI：51.72，pLI：0.98655084446177， 包含了U2AF1基因100.00%的经典转录本的CDS区域，HI：33.21，pLI：0.986595630278487， 包含了SIK1基因100.00%的经典转录本的CDS区域，HI：67.79，pLI：0.993830465042737， 包含了PDXK基因100.00%的经典转录本的CDS区域…	包含了RIPK4基因100.00%的经典转录本的CDS区域,CHAND syndrome, 214350 (3), Autosomal recessive; Popliteal pterygium syndrome, Bartsocas-Papas type, 263650 (3), Autosomal recessive 包含了TMPRSS3基因100.00%的经典转录本的CDS区域,Deafness, autosomal recessive 8/10, 601072 (3), Autosomal recessive 包含了RSPH1基因100.00%的经典转录本的CDS区域,Ciliary dyskinesia, primary, 24, 615481 (3), Autosomal recessive 包含了WDR4基因100.00%的经典转录本的CDS区域,Galloway-Mow…	包含了DSCAM基因7.03%的经典转录本的CDS区域，haploinsufficiency_score：3，triplosensitivity_score：0 包含了RIPK4基因100.00%的经典转录本的CDS区域，haploinsufficiency_score：30，triplosensitivity_score：0 包含了TMPRSS3基因100.00%的经典转录本的CDS区域，haploinsufficiency_score：30，triplosensitivity_score：0 包含了CBS基因100.00%的经典转录本的CDS区域，haploinsufficiency_score：30，triplosensitivity_score：0 包含了CSTB基因100.00%的经典转录本的CDS区域，haploinsufficiency_score：30，triplosen…	涵盖了PMID[22628242]100.00%的区域，1例21q22.3缺失患者主要的临床表征为中线颅面畸形（包括中线唇裂，器官过距，额骨突出等），轻度学习障碍，侧脑室轻度扩大，胼胝体发育不全等[pmid:22628242] 涵盖了PMID[18521840]100.00%的区域，同一家系多例21q22.3缺失患者主要的临床表征为阅读障碍，学习困难[pmid:18521840] 涵盖了PMID[25663264]92.81%的区域，1例21q22.3缺失患者主要的临床表征为先天性心脏缺陷（严重的主动脉瓣狭窄，二尖瓣闭锁，左心室发育不良等），特殊面容，生长发育迟缓等[pmid:25663264]	涵盖了患者[decipher_ID:305884]100.00%的区域，致病性：Uncertain，遗传模式：Unknown，表型：nan。 涵盖了患者[clinvar_variationID:219043]100.00%的区域，致病性：Uncertain significance，遗传模式：unknown，表型：See cases。 涵盖了患者[decipher_ID:286341]100.00%的区域，致病性：Uncertain，遗传模式：Paternally inherited, constitutive in father，表型：nan。 涵盖了患者[clinvar_variationID:538706]100.00%的区域，致病性：Uncertain significance，遗传模式：germline，表型：Homocystinuria due to CBS deficien…	.
19SC34048LM	products of conception	chr1:820000-6280000_del	Pathogenic	1号染色体p36.33-p36.31处缺失5.46Mb区域，覆盖了CHROMOSOME 1p36 DELETION SYNDROME 99.82%的区域，.；覆盖了1p36 microdeletion syndrome 42.56%的区域，1p36 microdeletion syndrome综合征患者主要的临床症状为特殊面容（一字眉、深眼窝、上颔发育不全、鼻梁塌陷、宽鼻梁、长人中、尖下巴、低耳位、后旋耳、唇腭裂、内眦赘皮、闭合延迟前囟门），脑部异常（小头畸形、脑侧室及蛛网膜下腔扩张、皮质萎缩、弥漫性脑萎缩、胼胝质发育不全），心脏异常（动脉导管未闭、室间隔缺损、房间隔缺损），视听障碍（远视、注意力不集中、神经性耳聋），骨骼异常（骨龄延迟、脊柱侧弯、肋骨异常），四肢畸形（短而弯曲的手指/脚趾、短足、下肢不对称），器官畸形（胃肠问题、肾功能异常、肛门前置或闭锁、甲状腺功能减退），语言障碍，智…	p36.33-p36.31	.	覆盖了CHROMOSOME 1p36 DELETION SYNDROME[ClinGen:ISCA-37434]综合征99.82%的区域，score(grade):3，.。 覆盖了1p36 microdeletion syndrome[DECIPHER:.]综合征42.56%的区域，score(grade):1，1p36 microdeletion syndrome综合征患者主要的临床症状为特殊面容（一字眉、深眼窝、上颔发育不全、鼻梁塌陷、宽鼻梁、长人中、尖下巴、低耳位、后旋耳、唇腭裂、内眦赘皮、闭合延迟前囟门），脑部异常（小头畸形、脑侧室及蛛网膜下腔扩张、皮质萎缩、弥漫性脑萎缩、胼胝质发育不全），心脏异常（动脉导管未闭、室间隔缺损、房间隔缺损），视听障碍（远视、注意力不集中、神经性耳聋），骨骼异常（骨龄延迟、脊柱侧弯、肋骨异常），四肢畸形（短而弯曲的手指/脚趾、短足、下肢不对称），器官…	SAMD11,NOC2L,KLHL17,PLEKHN1,PERM1,HES4,ISG15,AGRN,RNF223,C1orf159,TTLL10,TNFRSF18,TNFRSF4,SDF4,B3GALT6,FAM132A,UBE2J2,SCNN1D,ACAP3,PUSL1,INTS11,CPTP,TAS1R3,DVL1,MXRA8,AURKAIP1,CCNL2,MRPL20,ANKRD65,TMEM88B,VWA1,ATAD3C,ATAD3B,ATAD3A,TMEM240,SSU72,FNDC10,MIB2,MMP23B,CDK11B,SLC35E2B,CDK11A,SLC35E2,NADK,GNB1,CALML6,TMEM52,CFAP74,GABRD,PRKCZ,FAAP20,SKI,MORN1,RER1,PEX10,PLCH2,PANK4,HES5,TNFRSF14,FAM213B…	包含了GNB1基因100.00%的经典转录本的CDS区域，HI：22.4，pLI：0.995187833121982， 包含了GABRD基因100.00%的经典转录本的CDS区域，HI：59.29，pLI：0.923498878454823， 包含了SKI基因100.00%的经典转录本的CDS区域，HI：34.04，pLI：0.981402099833324， 包含了RER1基因100.00%的经典转录本的CDS区域，HI：52.21，pLI：0.969239732851388， 包含了PANK4基因100.00%的经典转录本的CDS区域，HI：51.36，pLI：0.945333401831958， 包含了PRDM16基因100.00%的经典转录本的CDS区域，HI：21.12，pLI：0.999843194473124， 包含了TP73基因100.00%的经典转录本的CDS区域，HI…	包含了ISG15基因100.00%的经典转录本的CDS区域,Immunodeficiency 38, 616126 (3), Autosomal recessive 包含了AGRN基因100.00%的经典转录本的CDS区域,基因AGRN[OMIM:103320]的突变与congenital myasthenic syndrome-8 (CMS8) [OMIM:615120]相关，CMS8为常染色体隐性遗传，患者主要表现为肌无力 包含了TNFRSF4基因100.00%的经典转录本的CDS区域,?Immunodeficiency 16, 615593 (3), Autosomal recessive 包含了B3GALT6基因100.00%的经典转录本的CDS区域,B3GALT6[OMIM:615291]基因的突变与Ehlers-Danlos syndrome progeroid type 2…	包含了AGRN基因100.00%的经典转录本的CDS区域，haploinsufficiency_score：30，triplosensitivity_score：0 包含了B3GALT6基因100.00%的经典转录本的CDS区域，haploinsufficiency_score：30，triplosensitivity_score：0 包含了GNB1基因100.00%的经典转录本的CDS区域，haploinsufficiency_score：1，triplosensitivity_score：0 包含了SKI基因100.00%的经典转录本的CDS区域，haploinsufficiency_score：0，triplosensitivity_score：0 包含了TP73基因100.00%的经典转录本的CDS区域，haploinsufficiency_score：0，triplosensi…	涵盖了PMID[20635359]100.00%的区域，多例1p36缺失患者主要的临床表征为特殊面容，发育迟缓，智力障碍，语言表达困难，行为异常，新生儿肌张力减退等[pmid:20635359] 涵盖了PMID[23892090]100.00%的区域，多例1号染色体p36缺失患者共同的临床表征为特殊面容，发育迟缓，智力障碍，言语延迟，肥胖等[pmid:23892090] 涵盖了PMID[16564757]100.00%的区域，1号染色体p36.33-p36.32缺失患者主要的临床表征为发育迟缓，肌张力减退，特殊面容等[pmid:16564757] 涵盖了PMID[8585567]100.00%的区域，该片段缺失患者的临床表征主要为，小头畸形，严重的智力障碍，特殊面容，以及行为异常（自残自虐）等[pmid:8585567] 涵盖了PMID[11580756]81.58%的区域，kcnab2…	涵盖了患者[clinvar_variationID:145558]100.00%的区域，致病性：Uncertain significance，遗传模式：not provided，表型：See cases。 涵盖了患者[clinvar_variationID:397081]100.00%的区域，致病性：Uncertain significance，遗传模式：not provided，表型：See cases。 涵盖了患者[clinvar_variationID:441718]100.00%的区域，致病性：Uncertain significance，遗传模式：not provided，表型：See cases。 涵盖了患者[decipher_ID:106]100.00%的区域，致病性：Unknown，遗传模式：De novo constitutive，表型：Abnormality of t…	.
19SC34048LM	products of conception	chr9:116820001-141020000_dup	Pathogenic	9号染色体q32-q34.3处重复24.2Mb区域，包含了TRIM32基因[OMIM:602290]100.00%的CDS区域，TRIM32基因[OMIM:602290]，该基因的突变与Bardet-Biedl syndrome-11 (BBS11)[OMIM:615988]和limb-girdle muscular dystrophy type 2H (LGMD2H)[OMIM:254110]相关，BBS11为常染色体隐性遗传，患者主要表现为学习障碍，肾功能异常，多指畸形，性腺功能减退等，LGMD2H为常染色体隐性遗传，患者主要表现为肌肉萎缩，腱反射减弱等；包含了NR5A1基因[OMIM:184757]100.00%的CDS区域，NR5A1基因[OMIM:184757]，该基因的突变与premature ovarian failure-7 (POF7) [OMIM:612964]相关，…	q32-q34.3	.	.	AMBP,KIF12,COL27A1,ORM1,ORM2,AKNA,WHRN,ATP6V1G1,TMEM268,LOC100505478,TNFSF15,TNFSF8,TNC,DEC1,PAPPA,TRIM32,ASTN2,TLR4,BRINP1,CDK5RAP2,MEGF9,FBXW2,PSMD5,PHF19,TRAF1,C5,CNTRL,RAB14,GSN,STOM,DAB2IP,TTLL11,NDUFA8,MORN5,LHX6,RBM18,MRRF,PTGS1,OR1J1,OR1J2,OR1J4,OR1N1,OR1N2,OR1L8,OR1Q1,OR1B1,OR1L1,OR1L3,OR1L4,OR1L6,OR5C1,OR1K1,PDCL,RC3H2,ZBTB6,ZBTB26,GPR21,RABGAP1,STRBP,CRB2,DENND1A,LHX2,NEK6,PSMB7,NR5A1,…	包含了COL27A1基因100.00%的经典转录本的CDS区域，HI：57.54，pLI：0.999999360727437， 包含了TNC基因100.00%的经典转录本的CDS区域，HI：3.7，pLI：1.4524742493256e-05， 包含了PAPPA基因100.00%的经典转录本的CDS区域，HI：7.0，pLI：0.967751416645701， 包含了ASTN2基因100.00%的经典转录本的CDS区域，HI：2.19，pLI：0.989172283780343， 包含了TLR4基因100.00%的经典转录本的CDS区域，HI：7.76，pLI：4.18065301209718e-06， 包含了BRINP1基因100.00%的经典转录本的CDS区域，HI：7.9，pLI：0.995424257691719， 包含了MEGF9基因100.00%的经典转录本的CDS区域，…	包含了COL27A1基因100.00%的经典转录本的CDS区域,Steel syndrome, 615155 (3), Autosomal recessive 包含了WHRN基因100.00%的经典转录本的CDS区域,Deafness, autosomal recessive 31, 607084 (3), Autosomal recessive; Usher syndrome, type 2D, 611383 (3), Autosomal recessive 包含了TNC基因100.00%的经典转录本的CDS区域,Deafness, autosomal dominant 56, 615629 (3), Autosomal dominant 包含了TRIM32基因100.00%的经典转录本的CDS区域,TRIM32基因[OMIM:602290]，该基因的突变与Bardet-Biedl s…	包含了WHRN基因100.00%的经典转录本的CDS区域，haploinsufficiency_score：30，triplosensitivity_score：0 包含了TRIM32基因100.00%的经典转录本的CDS区域，haploinsufficiency_score：30，triplosensitivity_score：0 包含了NR5A1基因100.00%的经典转录本的CDS区域，haploinsufficiency_score：3，triplosensitivity_score：0 包含了LMX1B基因100.00%的经典转录本的CDS区域，haploinsufficiency_score：3，triplosensitivity_score：0 包含了STXBP1基因100.00%的经典转录本的CDS区域，haploinsufficiency_score：3，triplos…	涵盖了PMID[25380321]100.00%的区域，1例9q34.11-q34.3重复患者主要的临床表征为中度智力障碍，生长停滞，肌张力减退，卵圆孔未闭，心脏杂音，脊柱侧凸，细长指(趾)，宽掌喂养困难，中度运动发育迟缓，语言发育迟缓等[pmid:25380321] 涵盖了PMID[17663474]100.00%的区域，1例46,xx,dup(9)(q33.3q34.1)患者主要的临床表征为发育迟缓，中度精神发育迟滞，生长停滞，特殊面容，脊柱侧凸，阻塞性睡眠呼吸暂停，肌张力减退，喂养困难，肥胖膝外翻扁平足趾畸形继发性闭经，紫绀等[pmid:17663474] 涵盖了PMID[21834029]100.00%的区域，多例患者检测到该区域重复，其共同临床表征为张力减退，轻度智力障碍，面部异常，手指细长，部分患者还表现为发育停滞，心脏畸形，超重/肥胖，脊柱侧凸等[pmid:21834029…	涵盖了患者[decipher_ID:287877]100.00%的区域，致病性：Uncertain，遗传模式：Unknown，表型：Autism, Delayed speech and language development, Global developmental delay。 涵盖了患者[decipher_ID:287877]100.00%的区域，致病性：Likely pathogenic，遗传模式：Unknown，表型：Autism, Delayed speech and language development, Global developmental delay。 涵盖了患者[decipher_ID:341693]100.00%的区域，致病性：Uncertain，遗传模式：Maternally inherited, constitutive in mother，表型：Gl…	.
19SC34044LM	products of conception	XYY	Pathogenic	XYY综合征，查询公共数据库显示：XYY综合征患者通常表现为身材高大，畸形头，出生初期肌张力高，器官距离过大，运动不协调或震颤，智力偏低等[PMID:23810129]，也可能有行为问题如学习障碍，脾气暴躁等。	.	XYY综合征，查询公共数据库显示：XYY综合征患者通常表现为身材高大，畸形头，出生初期肌张力高，器官距离过大，运动不协调或震颤，智力偏低等[PMID:23810129]，也可能有行为问题如学习障碍，脾气暴躁等。	.	.	.	.	.	.	.	.
19SC34036LM	products of conception	chr7:61740001-62600000_del	VOUS	7号染色体q11.21处缺失0.86Mb区域，经查询DGV、DECIPHER、OMIM、UCSC以及PubMed公共数据库资源，致病性未知。	q11.21	.	覆盖了Monosomy 7 of bone marrow[OMIM:252270]综合征0.88%的区域，score(grade):3，Myelodysplasia and leukemia syndrome with monosomy 7, 252270 (4), Autosomal recessive。	.	.	.	.	.	涵盖了患者[clinvar_variationID:157058]100.00%的区域，致病性：not provided，遗传模式：unknown，表型：Normal pregnancy。	.
19SC34036LM	products of conception	chr7:110860001-111040000_dup	VOUS	7号染色体q31.1处重复0.18Mb区域，经查询DGV、DECIPHER、OMIM、UCSC以及PubMed公共数据库资源，致病性未知。	q31.1	.	.	IMMP2L	包含了IMMP2L基因20.98%的经典转录本的CDS区域，HI：4.25，pLI：0.0407609178597598，	.	.	.	.	样本量：17421，正常携带人数：1，占比：5.74e-05，pubmedid：21841781
19SC34031LM	products of conception	chr3:54040001-54580000_dup	VOUS	3号染色体p21.1-p14.3处重复0.54Mb区域，经查询DGV、DECIPHER、OMIM、UCSC以及PubMed公共数据库资源，致病性未知。	p21.1-p14.3	.	.	CACNA2D3	包含了CACNA2D3基因44.48%的经典转录本的CDS区域，HI：2.05，pLI：0.998032255145607，	.	.	.	.	.
19SC34026LM	products of conception	T16	Pathogenic	16号染色体三体，查询公共数据库显示：16号染色体三体是常染色体三体中导致习惯性流产最为常见的一种，该三体患者通常表现为胎儿宫内生长受限以及先天性心脏缺损[PMID:19777531]。	.	16号染色体三体，查询公共数据库显示：16号染色体三体是常染色体三体中导致习惯性流产最为常见的一种，该三体患者通常表现为胎儿宫内生长受限以及先天性心脏缺损[PMID:19777531]。	.	.	.	.	.	.	.	.
19SC34025LM	products of conception	chr2:34440001-35820000_dup	VOUS	2号染色体p22.3处重复1.38Mb区域，经查询DGV、DECIPHER、OMIM、UCSC以及PubMed公共数据库资源，致病性未知。	p22.3	.	.	.	.	.	.	.	涵盖了患者[decipher_ID:355186]100.00%的区域，致病性：Uncertain，遗传模式：Unknown，表型：Micropenis, Neonatal hypotonia, Right aortic arch。	.
19SC34024LM	products of conception	chr8:52720001-52880000_dup	VOUS	8号染色体q11.23处重复0.16Mb区域，经查询DGV、DECIPHER、OMIM、UCSC以及PubMed公共数据库资源，致病性未知。	q11.23	.	.	PXDNL,PCMTD1	.	.	.	.	.	样本量：29084，正常携带人数：1，占比：3.438e-05，pubmedid：25217958
19SC34012LM	products of conception	T16	Pathogenic	16号染色体三体，查询公共数据库显示：16号染色体三体是常染色体三体中导致习惯性流产最为常见的一种，该三体患者通常表现为胎儿宫内生长受限以及先天性心脏缺损[PMID:19777531]。	.	16号染色体三体，查询公共数据库显示：16号染色体三体是常染色体三体中导致习惯性流产最为常见的一种，该三体患者通常表现为胎儿宫内生长受限以及先天性心脏缺损[PMID:19777531]。	.	.	.	.	.	.	.	.
19SC34003LM	products of conception	T10	Pathogenic	10号染色体三体，查询公共数据库显示：10号染色体三体患者通常表现为严重的耳部畸形，唇腭裂以及其它器官畸形（包括眼睛、心脏、肾脏和手足）[PMID:23401811]孕早期发生流产，另外该染色体三体可能与婴幼儿急性髓性白血病（Acute Myeloid Leukemia,AML)相关[PMID:20830243]。	.	10号染色体三体，查询公共数据库显示：10号染色体三体患者通常表现为严重的耳部畸形，唇腭裂以及其它器官畸形（包括眼睛、心脏、肾脏和手足）[PMID:23401811]孕早期发生流产，另外该染色体三体可能与婴幼儿急性髓性白血病（Acute Myeloid Leukemia,AML)相关[PMID:20830243]。	.	.	.	.	.	.	.	.
19SC34003LM	products of conception	X/XX	Pathogenic	XO/XX嵌合体，查询公共数据库显示：X染色体单体患者通常表现为身材矮小，后发际低，颈蹼，胸平而宽，乳头间距增宽，卵巢及子宫发育不良，以及其他第二性征发育不良，大部分患者月经异常，通常智力正常但平均IQ比正常同龄人低10-15分，99%的X染色体单体胚胎在早孕期自然流产。通常，嵌合比例越高，异常表型越明显。	.	XO/XX嵌合体，查询公共数据库显示：X染色体单体患者通常表现为身材矮小，后发际低，颈蹼，胸平而宽，乳头间距增宽，卵巢及子宫发育不良，以及其他第二性征发育不良，大部分患者月经异常，通常智力正常但平均IQ比正常同龄人低10-15分，99%的X染色体单体胚胎在早孕期自然流产。通常，嵌合比例越高，异常表型越明显。	.	.	.	.	.	.	.	.
19SC33890LM	products of conception	T3	Pathogenic	3号染色体三体，查询公共数据库显示：3号染色体三体患者通常表现为胎儿期宫内生长受限，智力低下，发育迟缓，心脏以及颅面部异常，胚胎早期停育。	.	3号染色体三体，查询公共数据库显示：3号染色体三体患者通常表现为胎儿期宫内生长受限，智力低下，发育迟缓，心脏以及颅面部异常，胚胎早期停育。	.	.	.	.	.	.	.	.
19SC33719YM	prenatal	chr9:300000-680000_dup	Benign / Likely Benign	9号染色体p24.3处重复0.38Mb区域，经查询DGV、DECIPHER、OMIM、UCSC以及PubMed公共数据库资源，该片段为多态性。	p24.3	.	.	DOCK8,KANK1	.	包含了DOCK8基因65.89%的经典转录本的CDS区域,DOCK8基因[OMIM:611432]，该基因的突变与 hyper-IgE recurrent infection syndrome [OMIM:243700]相关，hyper-IgE recurrent infection syndrome为常染色体隐性遗传，患者主要表现为血清IgE增加，结缔组织、骨骼异常，复发性细菌、病毒、真菌感染，复发性皮肤脓肿等 包含了KANK1基因4.44%的经典转录本的CDS区域,KANK1基因[OMIM:607704]可能是以母系印记基因方式致病，该基因的部分缺失（缺失片段为父源）与CEREBRAL PALSY， SPASTIC QUADRIPLEGIC， 2(CPSQ2)[OMIM:612900]相关，CPSQ2患者主要表现为先天性神经退行性疾病，先天性肌张力低下，出生一年后发展为痉挛性四肢瘫伴…	包含了KANK1基因4.44%的经典转录本的CDS区域，haploinsufficiency_score：0，triplosensitivity_score：0	涵盖了PMID[29191242]100.00%的区域，该区域重复与神经发育疾病（精神分裂症，双相障碍，自闭症谱系障碍，注意力缺陷多动障碍，抑郁等）相关[pmid:29191242]	涵盖了患者[clinvar_variationID:536617]100.00%的区域，致病性：Uncertain significance，遗传模式：germline，表型：Hyperimmunoglobulin E recurrent infection syndrome, autosomal recessive。 涵盖了患者[decipher_ID:383923]100.00%的区域，致病性：Uncertain Uncertain，遗传模式：Maternally inherited, constitutive in mother，表型：Global developmental delay。 涵盖了患者[clinvar_variationID:442456]100.00%的区域，致病性：Uncertain significance，遗传模式：not provided，表型：See c…	样本量：3017，正常携带人数：2，占比：0.00066291，pubmedid：25118596
19SC33718YM	prenatal	chr9:580001-1860000_dup	VOUS	9号染色体p24.3处重复1.28Mb区域，经查询DGV、DECIPHER、OMIM、UCSC以及PubMed公共数据库资源，致病性未知。	p24.3	.	.	KANK1,DMRT1,DMRT3,DMRT2	.	包含了KANK1基因100.00%的经典转录本的CDS区域,KANK1基因[OMIM:607704]可能是以母系印记基因方式致病，该基因的部分缺失（缺失片段为父源）与CEREBRAL PALSY， SPASTIC QUADRIPLEGIC， 2(CPSQ2)[OMIM:612900]相关，CPSQ2患者主要表现为先天性神经退行性疾病，先天性肌张力低下，出生一年后发展为痉挛性四肢瘫伴有短暂性眼球震颤，脑萎缩，巨脑室，不同程度的智力障碍等，这一案例与KANK1可能是以母系印记基因方式致病的推测不符，该疾病的遗传方式可能受其他因素的影响[PMID:23454270]	包含了KANK1基因100.00%的经典转录本的CDS区域，haploinsufficiency_score：0，triplosensitivity_score：0 包含了DMRT1基因100.00%的经典转录本的CDS区域，haploinsufficiency_score：2，triplosensitivity_score：0 包含了DMRT2基因100.00%的经典转录本的CDS区域，haploinsufficiency_score：0，triplosensitivity_score：0	.	涵盖了患者[decipher_ID:256034]100.00%的区域，致病性：Unknown，遗传模式：Inherited from normal parent，表型：nan。 涵盖了患者[decipher_ID:331299]100.00%的区域，致病性：Likely pathogenic，遗传模式：Maternally inherited, constitutive in mother，表型：Global developmental delay。 涵盖了患者[clinvar_variationID:253844]100.00%的区域，致病性：Uncertain significance，遗传模式：unknown，表型：See cases。 涵盖了患者[clinvar_variationID:563639]100.00%的区域，致病性：Uncertain significance，遗…	.
19SC33711YM	prenatal	chr1:46140001-46520000_dup	Benign / Likely Benign	1号染色体p34.1处重复0.38Mb区域，经查询DGV、DECIPHER、OMIM、UCSC以及PubMed公共数据库资源，该片段为多态性。	p34.1	.	.	TMEM69,IPP,MAST2,PIK3R3	包含了PIK3R3基因12.07%的经典转录本的CDS区域，HI：4.59，pLI：1.40585793273596e-06，	.	.	.	涵盖了患者[decipher_ID:333167]100.00%的区域，致病性：Unknown，遗传模式：Unknown，表型：nan。 涵盖了患者[decipher_ID:266672]100.00%的区域，致病性：Unknown，遗传模式：Unknown，表型：nan。 涵盖了患者[decipher_ID:287067]100.00%的区域，致病性：Uncertain，遗传模式：Maternally inherited, constitutive in mother，表型：Intellectual disability, moderate。 涵盖了患者[decipher_ID:370948]100.00%的区域，致病性：Unknown，遗传模式：Paternally inherited, constitutive in father，表型：Global developmental d…	样本量：3017，正常携带人数：1，占比：0.00033146，pubmedid：25118596
19SC33708YM	prenatal	chr9:200001-500000_dup	Benign / Likely Benign	9号染色体p24.3处重复0.3Mb区域，经查询DGV、DECIPHER、OMIM、UCSC以及PubMed公共数据库资源，该片段为多态性。	p24.3	.	.	C9orf66,DOCK8	.	包含了DOCK8基因100.00%的经典转录本的CDS区域,DOCK8基因[OMIM:611432]，该基因的突变与 hyper-IgE recurrent infection syndrome [OMIM:243700]相关，hyper-IgE recurrent infection syndrome为常染色体隐性遗传，患者主要表现为血清IgE增加，结缔组织、骨骼异常，复发性细菌、病毒、真菌感染，复发性皮肤脓肿等	.	涵盖了PMID[29191242]100.00%的区域，该区域重复与神经发育疾病（精神分裂症，双相障碍，自闭症谱系障碍，注意力缺陷多动障碍，抑郁等）相关[pmid:29191242]	涵盖了患者[clinvar_variationID:57105]100.00%的区域，致病性：Uncertain significance，遗传模式：not provided，表型：See cases。 涵盖了患者[clinvar_variationID:536620]100.00%的区域，致病性：Uncertain significance，遗传模式：germline，表型：Hyperimmunoglobulin E recurrent infection syndrome, autosomal recessive。 涵盖了患者[clinvar_variationID:160966]100.00%的区域，致病性：Uncertain significance，遗传模式：maternal，表型：See cases。 涵盖了患者[clinvar_variationID:536618]100.…	样本量：29084，正常携带人数：2，占比：6.877e-05，pubmedid：25217958 样本量：1109，正常携带人数：3，占比：0.00270514，pubmedid：21179565
19SC33708YM	prenatal	chrX:5120001-6480000_dup	VOUS	X染色体p22.32-p22.31处重复1.36Mb区域，经查询DGV、DECIPHER、OMIM、UCSC以及PubMed公共数据库资源，致病性未知。	p22.32-p22.31	.	覆盖了Xp22.31 recurrent region (includes STS) duplication[ClinGen:ISCA-37417]综合征1.45%的区域，score(grade):40，.。	NLGN4X,VCX3A	包含了NLGN4X基因100.00%的经典转录本的CDS区域，HI：64.4，pLI：0.932298559009719，	包含了NLGN4X基因100.00%的经典转录本的CDS区域,NLGN4X基因[OMIM:300427]缺失与X-linked autism-2 (AUTSX2)相关，男性患者主要表现为自闭症，智力障碍等，女性携带者可能有轻微的精神发育问题，主要表现为学习障碍，抑郁以及焦虑等[OMIM:300495]	包含了VCX3A基因100.00%的经典转录本的CDS区域，haploinsufficiency_score：0，triplosensitivity_score：40	.	涵盖了患者[clinvar_variationID:58706]100.00%的区域，致病性：Pathogenic，遗传模式：maternal，表型：See cases。 涵盖了患者[decipher_ID:296652]100.00%的区域，致病性：Uncertain，遗传模式：Unknown，表型：Autistic behavior, Inflammation of the large intestine, Inflammatory abnormality of the eye, Low-set ears, Pleural effusion, Short nose, Short stature。 涵盖了患者[decipher_ID:267898]100.00%的区域，致病性：Unknown，遗传模式：Inherited from normal parent，表型：nan。 涵盖了患者…	.
19SC33688YM	prenatal	chr8:86120001-86540000_dup	Benign / Likely Benign	8号染色体q21.2处重复0.42Mb区域，经查询DGV、DECIPHER、OMIM、UCSC以及PubMed公共数据库资源，该片段为多态性。	q21.2	.	.	E2F5,C8orf59,CA13,CA1,CA3,CA3-AS1,CA2	包含了CA2基因100.00%的经典转录本的CDS区域，HI：3.7，pLI：0.100369922719721，	包含了CA2基因100.00%的经典转录本的CDS区域,CA2基因[OMIM:611492]，该基因的突变与OSTEOPETROSIS, AUTOSOMAL RECESSIVE 3(OPTB3)[OMIM:259730]相关，OPTB3为常染色体隐性遗传，患者主要表现为骨硬化，身材矮小，肝脾肿大，颅骨骨质增生，牙齿错位咬合，基底神经节钙化等，部分患者还表现为智力障碍	.	.	.	样本量：39，正常携带人数：4，占比：0.1025641，pubmedid：15286789
19SC33687YM	prenatal	chr8:160001-1500000_del	VOUS	8号染色体p23.3处缺失1.34Mb区域，经查询DGV、DECIPHER、OMIM、UCSC以及PubMed公共数据库资源，致病性未知。	p23.3	.	.	ZNF596,FBXO25,TDRP,ERICH1,DLGAP2	包含了DLGAP2基因2.06%的经典转录本的CDS区域，HI：58.64，pLI：0.950397325917595，	.	包含了DLGAP2基因2.06%的经典转录本的CDS区域，haploinsufficiency_score：0，triplosensitivity_score：0	.	涵盖了患者[decipher_ID:2764]100.00%的区域，致病性：Unknown，遗传模式：Unknown，表型：Muscular hypotonia, Seizures, Tapered finger。 涵盖了患者[decipher_ID:274368]100.00%的区域，致病性：Unknown，遗传模式：Inherited from parent with similar phenotype to child，表型：Short stature。 涵盖了患者[decipher_ID:262256]100.00%的区域，致病性：Unknown，遗传模式：Inherited from normal parent，表型：nan。 涵盖了患者[clinvar_variationID:394459]100.00%的区域，致病性：Uncertain significance，遗传模式：…	.
19SC33687YM	prenatal	chr16:80001-7800000_dup	Pathogenic	16号染色体p13.3处重复7.72Mb区域，覆盖了Chromosome 16p13.3 duplication syndrome 99.10%的区域，Chromosome 16p13.3 duplication syndrome[OMIM:613458]综合征患者的主要临床表征为轻度智力障碍，轻度到中度发育迟缓，特殊面容，手脚骨骼异常，房间隔缺损，室间隔缺损等。包含了PKD1基因[OMIM:601313]100.00%的CDS区域，PKD1基因[OMIM:601313]，该基因的缺失与Polycystic Kidney Disease (PKD)[OMIM:173900]相关，PKD为常染色体显性遗传，患者主要表现为肝囊肿，结肠憩室，肾衰竭，心瓣膜病发病率增加等；包含了THOC6基因[OMIM:615403]100.00%的CDS区域，THOC6基因[OMIM:615403]，该基因的…	p13.3	.	覆盖了16p13.3 region (includes CREBBP) duplication[ClinGen:ISCA-37406]综合征100.00%的区域，score(grade):1，.。 覆盖了Chromosome 16p13.3 duplication syndrome[OMIM:613458]综合征99.10%的区域，score(grade):3，Chromosome 16p13.3 duplication syndrome[OMIM:613458]综合征患者的主要临床表征为轻度智力障碍，轻度到中度发育迟缓，特殊面容，手脚骨骼异常，房间隔缺损，室间隔缺损等。	POLR3K,SNRNP25,RHBDF1,MPG,NPRL3,HBZ,HBM,HBA2,HBA1,HBQ1,LUC7L,FAM234A,RGS11,ARHGDIG,PDIA2,AXIN1,MRPL28,TMEM8A,NME4,DECR2,RAB11FIP3,CAPN15,PRR35,NHLRC4,PIGQ,RAB40C,WFIKKN1,METTL26,MCRIP2,WDR90,RHOT2,RHBDL1,STUB1,JMJD8,WDR24,FBXL16,METRN,FAM173A,CCDC78,HAGHL,NARFL,MSLN,RPUSD1,CHTF18,GNG13,PRR25,LMF1,SOX8,SSTR5,C1QTNF8,CACNA1H,TPSG1,TPSB2,TPSAB1,TPSD1,UBE2I,BAIAP3,TSR3,GNPTG,UNKL,C16orf91,CCDC154,CLC…	包含了AXIN1基因100.00%的经典转录本的CDS区域，HI：4.55，pLI：0.247772063902675， 包含了RAB11FIP3基因100.00%的经典转录本的CDS区域，HI：65.98，pLI：0.99624251258264， 包含了CAPN15基因100.00%的经典转录本的CDS区域，HI：71.52，pLI：0.965209511170234， 包含了FBXL16基因100.00%的经典转录本的CDS区域，HI：54.79，pLI：0.95155737500943， 包含了UBE2I基因100.00%的经典转录本的CDS区域，HI：5.69，pLI：0.943944487319045， 包含了CLCN7基因100.00%的经典转录本的CDS区域，HI：59.31，pLI：0.981282976462541， 包含了TMEM204基因100.00%的经典转录本…	包含了NPRL3基因100.00%的经典转录本的CDS区域,Epilepsy, familial focal, with variable foci 3, 617118 (3), Autosomal dominant 包含了HBA2基因100.00%的经典转录本的CDS区域,Erythrocytosis 7, 617981 (3); Heinz body anemia, 140700 (3), Autosomal dominant; Hemoglobin H disease, deletional and nondeletional, 613978 (3); Thalassemia, alpha-, 604131 (3) 包含了HBA1基因100.00%的经典转录本的CDS区域,Erythrocytosis, 7, 617981 (3); Heinz body anemias, alph…	包含了HBA2基因100.00%的经典转录本的CDS区域，haploinsufficiency_score：30，triplosensitivity_score：0 包含了HBA1基因100.00%的经典转录本的CDS区域，haploinsufficiency_score：30，triplosensitivity_score：0 包含了SOX8基因100.00%的经典转录本的CDS区域，haploinsufficiency_score：0，triplosensitivity_score：0 包含了GFER基因100.00%的经典转录本的CDS区域，haploinsufficiency_score：30，triplosensitivity_score：0 包含了TSC2基因100.00%的经典转录本的CDS区域，haploinsufficiency_score：3，triplosensit…	涵盖了PMID[23063576]100.00%的区域，多例16p13.3重复患者共同的临床表征为智力障碍，语言发育迟缓，特殊面容（睑裂狭窄，上睑下垂，腭裂/双歧悬雍垂），中度四肢异常（指甲异常凸起，趾甲过凸），斜视腹股沟疝等[pmid:23063576]	涵盖了患者[clinvar_variationID:542813]100.00%的区域，致病性：Uncertain significance，遗传模式：germline，表型：Epilepsy, familial focal, with variable foci 3。 涵盖了患者[clinvar_variationID:583646]100.00%的区域，致病性：Uncertain significance，遗传模式：germline，表型：Epilepsy, familial focal, with variable foci 3。 涵盖了患者[clinvar_variationID:583978]100.00%的区域，致病性：Uncertain significance，遗传模式：germline，表型：Epilepsy, familial focal, with variable…	.
19SC33505QM	prenatal	chr14:22580001-22940000_del	Benign / Likely Benign	14号染色体q11.2处缺失0.36Mb区域，经查询DGV、DECIPHER、OMIM、UCSC以及PubMed公共数据库资源，该片段为多态性。	q11.2	.	覆盖了14q11.2 region (TCRA region) deletion[ClinGen:ISCA-37476]综合征39.56%的区域，score(grade):40，.。 覆盖了Chromosome 14q11-q22 deletion syndrome[OMIM:613457]综合征0.92%的区域，score(grade):3，Chromosome 14q11-q22 deletion syndrome, 613457 (4), Isolated cases。	.	.	.	.	.	涵盖了患者[clinvar_variationID:157302]100.00%的区域，致病性：not provided，遗传模式：unknown，表型：Large for gestational age。 涵盖了患者[decipher_ID:282030]99.96%的区域，致病性：Uncertain，遗传模式：Unknown，表型：Autism, Delayed speech and language development, Neurodevelopmental delay。 涵盖了患者[decipher_ID:282031]98.31%的区域，致病性：Uncertain，遗传模式：Unknown，表型：Attention deficit hyperactivity disorder, Autism, Delayed fine motor development, Delayed …	样本量：29084，正常携带人数：6，占比：0.0002063，pubmedid：25217958 样本量：3017，正常携带人数：1，占比：0.00033146，pubmedid：25118596 样本量：96，正常携带人数：1，占比：0.01041667，pubmedid：23290073 样本量：873，正常携带人数：11，占比：0.01260023，pubmedid：25503493 样本量：31，正常携带人数：1，占比：0.03225806，pubmedid：15273396 样本量：767，正常携带人数：1，占比：0.00130378，pubmedid：23714750 样本量：31，正常携带人数：9，占比：0.29032258，pubmedid：20364138
19SC33505QM	prenatal	chr15:87180001-87600000_dup	Benign / Likely Benign	15号染色体q25.3处重复0.42Mb区域，经查询DGV、DECIPHER、OMIM、UCSC以及PubMed公共数据库资源，该片段为多态性。	q25.3	.	.	AGBL1	.	包含了AGBL1基因41.32%的经典转录本的CDS区域,Corneal dystrophy, Fuchs endothelial, 8, 615523 (3), Autosomal dominant	.	.	涵盖了患者[clinvar_variationID:394923]100.00%的区域，致病性：Uncertain significance，遗传模式：not provided，表型：See cases。 涵盖了患者[decipher_ID:305586]100.00%的区域，致病性：Uncertain Uncertain，遗传模式：Paternally inherited, constitutive in father，表型：Absent speech, Intellectual disability, moderate。	样本量：2026，正常携带人数：1，占比：0.00049358，pubmedid：19592680
19SC33491YM	prenatal	chr3:160600001-162740000_del	VOUS	3号染色体q25.33-q26.1处缺失2.14Mb区域，经查询DGV、DECIPHER、OMIM、UCSC以及PubMed公共数据库资源，致病性未知。	q25.33-q26.1	.	.	PPM1L,B3GALNT1,NMD3,SPTSSB,OTOL1	.	包含了B3GALNT1基因100.00%的经典转录本的CDS区域,[Blood group, P1PK system, P(k) phenotype], 111400 (3); [Blood group, globoside system], 615021 (3)	.	.	涵盖了患者[decipher_ID:381471]100.00%的区域，致病性：Unknown，遗传模式：Unknown，表型：nan。 涵盖了患者[clinvar_variationID:155049]100.00%的区域，致病性：Uncertain significance，遗传模式：not provided，表型：See cases。 涵盖了患者[clinvar_variationID:156891]100.00%的区域，致病性：not provided，遗传模式：unknown，表型：Normal pregnancy。 涵盖了患者[clinvar_variationID:156886]100.00%的区域，致病性：not provided，遗传模式：unknown，表型：Gestational diabetes mellitus uncontrolled;Large for ge…	.
19SC33491YM	prenatal	T21	Pathogenic	21号染色体三体，也称唐氏综合征（Down’s Syndrome），查询公共数据库显示：21-三体综合征的临床表现多样，其主要临床表现包括特殊面容（鼻梁扁平、眼距过宽、眼裂小且外眦上斜、内眦赘皮、舌大外翻、小耳且耳位低等），智力低下（智商通常在25~50之间）生长发育迟缓，肌张力减退，男性不育症等，该综合征部分患者还会表现出骨骼异常（盆骨发育异常、第一和二趾间距增宽及第五指变短内弯等），先天性心脏病（房间隔缺损、室间隔缺损、动脉导管未闭等），消化系统异常（十二指肠狭窄/闭锁、肛门闭锁等）皮肤松弛通贯掌，甲状腺功能低下白血病等，约60%的21-三体综合征胚胎自发流产。	.	21号染色体三体，也称唐氏综合征（Down’s Syndrome），查询公共数据库显示：21-三体综合征的临床表现多样，其主要临床表现包括特殊面容（鼻梁扁平、眼距过宽、眼裂小且外眦上斜、内眦赘皮、舌大外翻、小耳且耳位低等），智力低下（智商通常在25~50之间）生长发育迟缓，肌张力减退，男性不育症等，该综合征部分患者还会表现出骨骼异常（盆骨发育异常、第一和二趾间距增宽及第五指变短内弯等），先天性心脏病（房间隔缺损、室间隔缺损、动脉导管未闭等），消化系统异常（十二指肠狭窄/闭锁、肛门闭锁等）皮肤松弛通贯掌，甲状腺功能低下白血病等，约60%的21-三体综合征胚胎自发流产。	.	.	.	.	.	.	.	.
19SC33481YM	prenatal	chr3:860001-1440000_dup	Likely pathogenic	3号染色体p26.3处重复0.58Mb区域，有文献报道，1例3p26.3(chr3:1149286-1348884, hg19)重复患者的主要临床表征为发育迟缓，身材矮小，关节过度活动，小头畸形，前发际低，第二、三脚趾并趾等[pmid:26257835]。	p26.3	.	.	CNTN6	.	.	包含了CNTN6基因98.00%的经典转录本的CDS区域，haploinsufficiency_score：1，triplosensitivity_score：0	涵盖了PMID[26257835]100.00%的区域，1例3p26.3(chr3:1149286-1348884, hg19)重复患者的主要临床表征为发育迟缓，身材矮小，关节过度活动，小头畸形，前发际低，第二、三脚趾并趾等[pmid:26257835]	涵盖了患者[decipher_ID:370207]100.00%的区域，致病性：Uncertain Uncertain，遗传模式：Paternally inherited, constitutive in father，表型：nan。 涵盖了患者[clinvar_variationID:562709]100.00%的区域，致病性：Uncertain significance，遗传模式：germline，表型：not provided。 涵盖了患者[decipher_ID:306692]100.00%的区域，致病性：Pathogenic Full，遗传模式：Unknown，表型：Global developmental delay。 涵盖了患者[clinvar_variationID:148814]100.00%的区域，致病性：Uncertain significance，遗传模式：not…	样本量：17421，正常携带人数：1，占比：5.74e-05，pubmedid：21841781 样本量：29084，正常携带人数：2，占比：6.877e-05，pubmedid：25217958
19SC33481YM	prenatal	chr3:79960001-80300000_del	Benign / Likely Benign	3号染色体p12.2处缺失0.34Mb区域，经查询DGV、DECIPHER、OMIM、UCSC以及PubMed公共数据库资源，该片段为多态性。	p12.2	.	.	.	.	.	.	.	.	样本量：181，正常携带人数：1，占比：0.00552486，pubmedid：17116639 样本量：17421，正常携带人数：1，占比：5.74e-05，pubmedid：21841781 样本量：1557，正常携带人数：1，占比：0.00064226，pubmedid：19166990
19SC33459YM	prenatal	T21	Pathogenic	21号染色体三体，也称唐氏综合征（Down’s Syndrome），查询公共数据库显示：21-三体综合征的临床表现多样，其主要临床表现包括特殊面容（鼻梁扁平、眼距过宽、眼裂小且外眦上斜、内眦赘皮、舌大外翻、小耳且耳位低等），智力低下（智商通常在25~50之间）生长发育迟缓，肌张力减退，男性不育症等，该综合征部分患者还会表现出骨骼异常（盆骨发育异常、第一和二趾间距增宽及第五指变短内弯等），先天性心脏病（房间隔缺损、室间隔缺损、动脉导管未闭等），消化系统异常（十二指肠狭窄/闭锁、肛门闭锁等）皮肤松弛通贯掌，甲状腺功能低下白血病等，约60%的21-三体综合征胚胎自发流产。	.	21号染色体三体，也称唐氏综合征（Down’s Syndrome），查询公共数据库显示：21-三体综合征的临床表现多样，其主要临床表现包括特殊面容（鼻梁扁平、眼距过宽、眼裂小且外眦上斜、内眦赘皮、舌大外翻、小耳且耳位低等），智力低下（智商通常在25~50之间）生长发育迟缓，肌张力减退，男性不育症等，该综合征部分患者还会表现出骨骼异常（盆骨发育异常、第一和二趾间距增宽及第五指变短内弯等），先天性心脏病（房间隔缺损、室间隔缺损、动脉导管未闭等），消化系统异常（十二指肠狭窄/闭锁、肛门闭锁等）皮肤松弛通贯掌，甲状腺功能低下白血病等，约60%的21-三体综合征胚胎自发流产。	.	.	.	.	.	.	.	.
19SC33453YM	prenatal	chr15:22760000-32460000_dup	Pathogenic	15号染色体q11.2-q13.3处重复9.7Mb区域，覆盖了CLASS1 CHROMOSOME 15q11-q13 DUPLICATION SYNDROME 100.00%的区域，.；覆盖了CLASS2 CHROMOSOME 15q11-q13 DUPLICATION SYNDROME 100.00%的区域，.。包含了NIPA1基因[OMIM:608145]100.00%的CDS区域，NIPA1基因[OMIM:608145]的突变与spastic paraplegia 6（SPG6）[OMIM:600363]相关，SPG6为常染色体显性遗传，该患者主要表现为下肢痉挛，括约肌障碍等；包含了NSMCE3基因[OMIM:608243]100.00%的CDS区域，NSMCE3基因[OMIM:608243]的突变与lung disease， immunodeficiency， and chrom…	q11.2-q13.3	.	覆盖了15q11.2 recurrent region (BP1-BP2) (includes NIPA1) duplication[ClinGen:ISCA-37448]综合征100.00%的区域，score(grade):40，.。 覆盖了CLASS1 CHROMOSOME 15q11-q13 DUPLICATION SYNDROME[ClinGen:ISCA-37404]综合征100.00%的区域，score(grade):3，.。 覆盖了CLASS2 CHROMOSOME 15q11-q13 DUPLICATION SYNDROME[ClinGen:ISCA-37478]综合征100.00%的区域，score(grade):3，.。 覆盖了15q13.3 recurrent region (BP4-BP5) (includes CHRNA7) duplication[ClinGe…	TUBGCP5,CYFIP1,NIPA2,NIPA1,GOLGA6L2,MKRN3,MAGEL2,NDN,NPAP1,SNRPN,SNURF,UBE3A,ATP10A,LINC00929,GABRB3,GABRA5,GABRG3,OCA2,HERC2,GOLGA8M,APBA2,NSMCE3,FAM189A1,TJP1,GOLGA8J,CHRFAM7A,GOLGA8R,GOLGA8H,ARHGAP11B,FAN1,MTMR10,TRPM1,LOC283710,KLF13,OTUD7A,CHRNA7	包含了CYFIP1基因100.00%的经典转录本的CDS区域，HI：23.3，pLI：0.994933031618259， 包含了MAGEL2基因100.00%的经典转录本的CDS区域，HI：84.66，pLI：0.922411269035569， 包含了UBE3A基因100.00%的经典转录本的CDS区域，HI：2.11，pLI：0.999576243958304， 包含了GABRB3基因100.00%的经典转录本的CDS区域，HI：8.38，pLI：0.997073960271659， 包含了GABRA5基因100.00%的经典转录本的CDS区域，HI：37.3，pLI：0.951529195038544， 包含了GABRG3基因100.00%的经典转录本的CDS区域，HI：42.8，pLI：0.993679844208636， 包含了HERC2基因100.00%的经典转录本的CDS…	包含了NIPA1基因100.00%的经典转录本的CDS区域,NIPA1基因[OMIM:608145]的突变与spastic paraplegia 6（SPG6）[OMIM:600363]相关，SPG6为常染色体显性遗传，该患者主要表现为下肢痉挛，括约肌障碍等 包含了MKRN3基因100.00%的经典转录本的CDS区域,Precocious puberty, central, 2, 615346 (3), Autosomal dominant 包含了MAGEL2基因100.00%的经典转录本的CDS区域,Schaaf-Yang syndrome, 615547 (3), Autosomal dominant 包含了NDN基因100.00%的经典转录本的CDS区域,Prader-Willi syndrome, 176270 (3), Autosomal dominant 包含了SNRPN基因…	包含了NIPA2基因100.00%的经典转录本的CDS区域，haploinsufficiency_score：0，triplosensitivity_score：0 包含了NIPA1基因100.00%的经典转录本的CDS区域，haploinsufficiency_score：0，triplosensitivity_score：0 包含了MKRN3基因100.00%的经典转录本的CDS区域，haploinsufficiency_score：0，triplosensitivity_score：0 包含了MAGEL2基因100.00%的经典转录本的CDS区域，haploinsufficiency_score：1，triplosensitivity_score：0 包含了NDN基因100.00%的经典转录本的CDS区域，haploinsufficiency_score：0，triplosensi…	涵盖了PMID[25884337]100.00%的区域，母源性的15q11-q13重复与广泛的神经精神障碍相关，包括自闭症，发育迟缓，学习困难，精神分裂，癫痫一个家系内检测到多例15q11.2-q13.1重复患者（拷贝数为3），先证者主要的临床表征为新生儿骨硬化，生长停滞，成比例的身材矮小，整体发育迟缓，语言发育迟缓，注意力缺陷多动障碍，行为问题等，先证者母亲主要的临床表征为学习障碍，行为问题等，先证者舅舅主要的临床表征为学习困难，行为问题，先证者姥姥主要的临床症状为行为问题[pmid:25884337] 涵盖了PMID[26064710]100.00%的区域，1例母源性的15q11.2重复患者（拷贝数为3）主要的临床表征为发育迟缓等[pmid:26064710] 涵盖了PMID[17989066]100.00%的区域，1例15q13.1重复患者主要的临床表征为精神分裂症（偏执，攻击性，…	涵盖了患者[decipher_ID:286693]100.00%的区域，致病性：Uncertain，遗传模式：Unknown，表型：Delayed speech and language development。 涵盖了患者[decipher_ID:287060]100.00%的区域，致病性：Uncertain，遗传模式：Unknown，表型：Epileptic spasms, Moderate global developmental delay, Protruding ear, Short nose。 涵盖了患者[decipher_ID:350722]100.00%的区域，致病性：Uncertain Uncertain，遗传模式：Unknown，表型：nan。 涵盖了患者[clinvar_variationID:564137]100.00%的区域，致病性：Uncertain sign…	.
19SC33430LM	products of conception	T16	Pathogenic	16号染色体三体，查询公共数据库显示：16号染色体三体是常染色体三体中导致习惯性流产最为常见的一种，该三体患者通常表现为胎儿宫内生长受限以及先天性心脏缺损[PMID:19777531]。	.	16号染色体三体，查询公共数据库显示：16号染色体三体是常染色体三体中导致习惯性流产最为常见的一种，该三体患者通常表现为胎儿宫内生长受限以及先天性心脏缺损[PMID:19777531]。	.	.	.	.	.	.	.	.
19SC33427LM	products of conception	chr14:66440001-66940000_del	Benign / Likely Benign	14号染色体q23.3处缺失0.5Mb区域，经查询DGV、DECIPHER、OMIM、UCSC以及PubMed公共数据库资源，该片段为多态性。	q23.3	.	.	.	.	.	.	.	.	样本量：96，正常携带人数：1，占比：0.01041667，pubmedid：23290073
19SC33426LM	products of conception	M21	Pathogenic	21号染色体单体，查询公共数据库显示：21号染色体单体患者通常表现为胎儿宫内发育迟缓，特殊面容（小头畸形、宽前额、脸裂、低耳位、腭裂、短颈等）肢体畸形指弯曲，巨脑室先天性心脏缺陷，以及先天性多重畸形（包括骨骼、眼部、肺部、肾部及泌尿系统）隐睾（男性），胚胎早期停育等[PMID:22562777]。	.	21号染色体单体，查询公共数据库显示：21号染色体单体患者通常表现为胎儿宫内发育迟缓，特殊面容（小头畸形、宽前额、脸裂、低耳位、腭裂、短颈等）肢体畸形指弯曲，巨脑室先天性心脏缺陷，以及先天性多重畸形（包括骨骼、眼部、肺部、肾部及泌尿系统）隐睾（男性），胚胎早期停育等[PMID:22562777]。	.	.	.	.	.	.	.	.
19SC33403LM	products of conception	chrX:6460001-8160000_dup	VOUS	X染色体p22.31处重复1.7Mb区域，经查询DGV、DECIPHER、OMIM、UCSC以及PubMed公共数据库资源，致病性未知。	p22.31	.	覆盖了Xp22.31 recurrent region (includes STS) duplication[ClinGen:ISCA-37417]综合征99.75%的区域，score(grade):40，.。	PUDP,STS,VCX,PNPLA4,VCX2	包含了STS基因100.00%的经典转录本的CDS区域，HI：40.89，pLI：0.981414315787146，	包含了STS基因100.00%的经典转录本的CDS区域,(Steroid sulphatase，STS)基因[OMIM:300747]，该基因的缺失与Steroid sulphatase deficiency (STS)[OMIM:308100]相关，STS是一种X连锁隐性遗传的表皮脂类代谢异常疾病，也称为X染色体连锁鱼鳞癣，几乎全部见于男性患者，出生时或出生不久后发病，主要临床表征为四肢、面、颈、躯干、臀部常见大面积的鳞屑，以颈、面、躯干受累最严重，皮损持续存在且不随年龄而改善，部分患者并发角膜混浊、支气管哮喘、过敏性鼻炎等，部分女性携带者在臂及胫前可见轻度鳞屑，部分携带有Xp22.3处更大缺失片段（包括临近基因）的患者，可能会表现出精神发育迟滞，Kallmann综合征（性腺机能减退、嗅觉丧失），软骨发育不良，身材矮小和/或眼白化病等，受限于X染色体异常片段大小、连接位置、随机失活、偏…	包含了STS基因100.00%的经典转录本的CDS区域，haploinsufficiency_score：3，triplosensitivity_score：0	涵盖了PMID[24800990]100.00%的区域，一对母子携带有此重复片段，母亲的临床表征为学习困难，儿子的主要临床表征为智力障碍，癫痫自闭症畸形足肌张力减退等[pmid:24800990] 涵盖了PMID[20132918]100.00%的区域，在7793例患者（主要的临床表征为发育迟缓，智力障碍，特殊面容，自闭症等）的研究报道[pmid:20132918]中，检测出约0.37%的患者（12例男性，17例女性）仅携带此重复片段，进一步的家系检测发现，部分患者的母亲和祖母也携带有此重复片段，无异常表征 涵盖了PMID[19592680]100.00%的区域，在2026例正常表征的儿童中，检测到1例女童和1例男童携带此重复片段[pmid:19592680]	涵盖了患者[decipher_ID:249205]100.00%的区域，致病性：Unknown，遗传模式：De novo constitutive，表型：Intellectual disability。 涵盖了患者[decipher_ID:300318]100.00%的区域，致病性：Unknown，遗传模式：Unknown，表型：Global developmental delay。 涵盖了患者[decipher_ID:381295]100.00%的区域，致病性：Uncertain，遗传模式：Unknown，表型：Global developmental delay, Schizophrenia, Specific learning disability。 涵盖了患者[clinvar_variationID:219042]100.00%的区域，致病性：Uncertain signific…	.
19SC33277LM	products of conception	chr7:61900001-62680000_dup	Benign / Likely Benign	7号染色体q11.21处重复0.78Mb区域，经查询DGV、DECIPHER、OMIM、UCSC以及PubMed公共数据库资源，该片段为多态性。	q11.21	.	.	.	.	.	.	.	涵盖了患者[decipher_ID:816]100.00%的区域，致病性：Unknown，遗传模式：Unknown，表型：Delayed speech and language development, Midface retrusion, Short stature, Triangular face。 涵盖了患者[clinvar_variationID:157057]93.30%的区域，致病性：not provided，遗传模式：unknown，表型：Preeclampsia。 涵盖了患者[decipher_ID:253023]83.01%的区域，致病性：Unknown，遗传模式：Unknown，表型：nan。	样本量：181，正常携带人数：1，占比：0.00552486，pubmedid：17116639 样本量：29084，正常携带人数：2，占比：6.877e-05，pubmedid：25217958 样本量：1109，正常携带人数：2，占比：0.00180343，pubmedid：21179565 样本量：270，正常携带人数：6，占比：0.02222222，pubmedid：17122850
19SC33184YM-2	prenatal	T18(mos)	Pathogenic	18号染色体三体，也称爱德华氏综合征（Edwards syndrome），查询公共数据库显示：18-三体综合征的主要临床表征为生长发育迟缓，肌张力增高，特殊面容（上睑下垂、小眼球、低位耳、耳廓发育不全、小下颌等）智力障碍，室间隔缺损，外生殖器畸形，胸骨短，特殊握拳姿势，手指弓形纹过多，摇椅形足底等，约95%的18-三体综合征胚胎自发流产。通常，嵌合比例越高，异常表型越明显。	.	18号染色体三体，也称爱德华氏综合征（Edwards syndrome），查询公共数据库显示：18-三体综合征的主要临床表征为生长发育迟缓，肌张力增高，特殊面容（上睑下垂、小眼球、低位耳、耳廓发育不全、小下颌等）智力障碍，室间隔缺损，外生殖器畸形，胸骨短，特殊握拳姿势，手指弓形纹过多，摇椅形足底等，约95%的18-三体综合征胚胎自发流产。通常，嵌合比例越高，异常表型越明显。	.	.	.	.	.	.	.	.
19SC33180YM	prenatal	chr4:2220001-3260000_del	VOUS	4号染色体p16.3处缺失1.04Mb区域，经查询DGV、DECIPHER、OMIM、UCSC以及PubMed公共数据库资源，致病性未知。	p16.3	.	.	HAUS3,POLN,MXD4,ZFYVE28,CFAP99,RNF4,FAM193A,TNIP2,SH3BP2,ADD1,MFSD10,NOP14,GRK4,HTT,MSANTD1	包含了FAM193A基因100.00%的经典转录本的CDS区域，HI：63.75，pLI：0.997818289407157， 包含了HTT基因100.00%的经典转录本的CDS区域，HI：7.59，pLI：0.999999999968547，	包含了SH3BP2基因100.00%的经典转录本的CDS区域,Cherubism, 118400 (3), Autosomal dominant 包含了ADD1基因100.00%的经典转录本的CDS区域,{Hypertension, essential, salt-sensitive}, 145500 (3), Multifactorial 包含了HTT基因100.00%的经典转录本的CDS区域,HTT[OMIM:613004]基因的突变与HUNTINGTON DISEASE(HD)[OMIM:143100]相关，HD为常染色体显性遗传，患者主要表现为认知障碍，眼球运动异常，舞蹈病以及痴呆等现象	.	.	涵盖了患者[clinvar_variationID:156907]100.00%的区域，致病性：not provided，遗传模式：unknown，表型：Normal pregnancy。 涵盖了患者[decipher_ID:337631]100.00%的区域，致病性：Uncertain Full，遗传模式：Unknown，表型：Autism with high cognitive abilities, Autistic behavior, Gingival overgrowth, Microtia, Narcolepsy。 涵盖了患者[decipher_ID:259123]100.00%的区域，致病性：Unknown，遗传模式：Unknown，表型：Intellectual disability。 涵盖了患者[clinvar_variationID:151068]100.00%的区域，…	.
19SC33179YM	prenatal	chr7:64680001-65200000_del	Benign / Likely Benign	7号染色体q11.21处缺失0.52Mb区域，经查询DGV、DECIPHER、OMIM、UCSC以及PubMed公共数据库资源，该片段为多态性。	q11.21	.	覆盖了Monosomy 7 of bone marrow[OMIM:252270]综合征0.53%的区域，score(grade):3，Myelodysplasia and leukemia syndrome with monosomy 7, 252270 (4), Autosomal recessive。	ZNF92	.	.	.	.	涵盖了患者[decipher_ID:255725]100.00%的区域，致病性：Unknown，遗传模式：Inherited from normal parent，表型：nan。 涵盖了患者[clinvar_variationID:57566]100.00%的区域，致病性：Uncertain significance，遗传模式：not provided，表型：See cases。 涵盖了患者[decipher_ID:1735]100.00%的区域，致病性：Unknown，遗传模式：Inherited from normal parent，表型：Cutis marmorata, Epicanthus, Everted lower lip vermilion, Intellectual disability, Microcephaly, Retinoblastoma, Short nasal…	样本量：2026，正常携带人数：1，占比：0.00049358，pubmedid：19592680 样本量：17421，正常携带人数：1，占比：5.74e-05，pubmedid：21841781 样本量：1151，正常携带人数：29，占比：0.02519548，pubmedid：23128226 样本量：771，正常携带人数：2，占比：0.00259403，pubmedid：17911159 样本量：270，正常携带人数：2，占比：0.00740741，pubmedid：17122850 样本量：96，正常携带人数：7，占比：0.07291667，pubmedid：23290073
19SC33178YM	prenatal	chr22:25640001-25960000_dup	Benign / Likely Benign	22号染色体q11.23-q12.1处重复0.32Mb区域，经查询DGV、DECIPHER、OMIM、UCSC以及PubMed公共数据库资源，该片段为多态性。	q11.23-q12.1	.	.	LRP5L	.	.	.	.	涵盖了患者[decipher_ID:250692]100.00%的区域，致病性：Unknown，遗传模式：Unknown，表型：nan。 涵盖了患者[decipher_ID:250106]100.00%的区域，致病性：Unknown，遗传模式：Unknown，表型：nan。 涵盖了患者[decipher_ID:305830]97.49%的区域，致病性：Unknown，遗传模式：Unknown，表型：nan。 涵盖了患者[clinvar_variationID:157474]86.83%的区域，致病性：not provided，遗传模式：unknown，表型：Large for gestational age。	样本量：270，正常携带人数：1，占比：0.0037037，pubmedid：17122850
19SC33145LM	products of conception	chr7:141880001-142280000_dup2	VOUS	7号染色体q34处重复0.4Mb区域，经查询DGV、DECIPHER、OMIM、UCSC以及PubMed公共数据库资源，致病性未知。	q34	.	.	MGAM2,PRSS58	.	.	.	.	.	.
19SC33145LM	products of conception	chr12:460001-820000_dup	Benign / Likely Benign	12号染色体p13.33处重复0.36Mb区域，经查询DGV、DECIPHER、OMIM、UCSC以及PubMed公共数据库资源，该片段为多态性。	p13.33	.	覆盖了Pallister-Killian syndrome[OMIM:601803]综合征1.04%的区域，score(grade):3，Pallister-Killian syndrome (PKS)[OMIM:601803]综合征患者的主要临床表征为智力障碍，癫痫 ，张力减退（新生儿），特殊面容，主动脉瓣狭窄，心室中膈缺损，多指畸形，生殖器异常等[OMIM:601803]。	KDM5A,CCDC77,B4GALNT3,NINJ2	包含了KDM5A基因36.91%的经典转录本的CDS区域，HI：18.78，pLI：0.999994827471308，	.	.	.	涵盖了患者[decipher_ID:289676]100.00%的区域，致病性：Uncertain，遗传模式：Unknown，表型：Depressivity, Seizures。 涵盖了患者[decipher_ID:255575]100.00%的区域，致病性：Unknown，遗传模式：Unknown，表型：Delayed speech and language development, Intellectual disability。 涵盖了患者[decipher_ID:331704]100.00%的区域，致病性：Likely pathogenic，遗传模式：Paternally inherited, constitutive in father，表型：Delayed puberty, Short stature。 涵盖了患者[clinvar_variationID:441844]82.…	样本量：270，正常携带人数：1，占比：0.0037037，pubmedid：17122850
19SC33110LM	products of conception	chr3:2160001-2960000_dup	Benign / Likely Benign	3号染色体p26.3-p26.2处重复0.8Mb区域，经查询DGV、DECIPHER、OMIM、UCSC以及PubMed公共数据库资源，该片段为多态性。	p26.3-p26.2	.	.	CNTN4	包含了CNTN4基因71.55%的经典转录本的CDS区域，HI：6.9，pLI：0.996606387924368，	.	包含了CNTN4基因71.55%的经典转录本的CDS区域，haploinsufficiency_score：1，triplosensitivity_score：0	.	涵盖了患者[clinvar_variationID:155333]100.00%的区域，致病性：Uncertain significance，遗传模式：paternal，表型：See cases。 涵盖了患者[decipher_ID:331350]100.00%的区域，致病性：Likely pathogenic，遗传模式：Paternally inherited, constitutive in father，表型：Global developmental delay。 涵盖了患者[clinvar_variationID:443417]100.00%的区域，致病性：Uncertain significance，遗传模式：not provided，表型：See cases。 涵盖了患者[clinvar_variationID:152071]100.00%的区域，致病性：Uncertain …	样本量：17421，正常携带人数：1，占比：5.74e-05，pubmedid：21841781 样本量：1557，正常携带人数：1，占比：0.00064226，pubmedid：19166990 样本量：29084，正常携带人数：1，占比：3.438e-05，pubmedid：25217958 样本量：181，正常携带人数：1，占比：0.00552486，pubmedid：17116639
19SC33108LM	products of conception	T13	Pathogenic	13号染色体三体，也称帕陶综合征（Patau syndrome），查询公共数据库显示：13-三体综合征的主要临床表征为重度发育迟缓，重度智力障碍重度耳聋，肌张力过高/过低，特殊面容（前脑无裂畸形、小眼畸形或无眼、唇/腭裂、小头畸形、耳位低、耳廓畸形等）心脏畸形，手足畸形（手指弯曲或伴叠压、轴后性多指/趾、通贯掌、马蹄内翻足等），泌尿生殖系统畸形等，多数13-三体综合征胚胎自发流产。	.	13号染色体三体，也称帕陶综合征（Patau syndrome），查询公共数据库显示：13-三体综合征的主要临床表征为重度发育迟缓，重度智力障碍重度耳聋，肌张力过高/过低，特殊面容（前脑无裂畸形、小眼畸形或无眼、唇/腭裂、小头畸形、耳位低、耳廓畸形等）心脏畸形，手足畸形（手指弯曲或伴叠压、轴后性多指/趾、通贯掌、马蹄内翻足等），泌尿生殖系统畸形等，多数13-三体综合征胚胎自发流产。	.	.	.	.	.	.	.	.
19SC33107LM	products of conception	XNN	Pathogenic	三整倍体综合征（Triploid Syndrome）。该综合征的胎儿通常在孕早期出现流产。该综合征患者一般表现为先天性心脏缺陷，生殖器畸形（男性）以及脑部发育异常等[PMID:7476758]	.	三整倍体综合征（Triploid Syndrome）。该综合征的胎儿通常在孕早期出现流产。该综合征患者一般表现为先天性心脏缺陷，生殖器畸形（男性）以及脑部发育异常等[PMID:7476758]	.	.	.	.	.	.	.	.
19SC33106LM	products of conception	T18	Pathogenic	18号染色体三体，也称爱德华氏综合征（Edwards syndrome），查询公共数据库显示：18-三体综合征的主要临床表征为生长发育迟缓，肌张力增高，特殊面容（上睑下垂、小眼球、低位耳、耳廓发育不全、小下颌等）智力障碍，室间隔缺损，外生殖器畸形，胸骨短，特殊握拳姿势，手指弓形纹过多，摇椅形足底等，约95%的18-三体综合征胚胎自发流产。	.	18号染色体三体，也称爱德华氏综合征（Edwards syndrome），查询公共数据库显示：18-三体综合征的主要临床表征为生长发育迟缓，肌张力增高，特殊面容（上睑下垂、小眼球、低位耳、耳廓发育不全、小下颌等）智力障碍，室间隔缺损，外生殖器畸形，胸骨短，特殊握拳姿势，手指弓形纹过多，摇椅形足底等，约95%的18-三体综合征胚胎自发流产。	.	.	.	.	.	.	.	.
19SC32998LM	products of conception	X	Pathogenic	X染色体单体，也称特纳综合征（Turner syndrome），查询公共数据库显示：X染色体单体患者通常表现为身材矮小，后发际低，颈蹼胸平而宽乳头间距增宽，卵巢及子宫发育不良，以及其他第二性征发育不良，大部分患者月经异常，通常智力正常但平均IQ比正常同龄人低10-15分，99%的X染色体单体胚胎在早孕期自然流产。	.	X染色体单体，也称特纳综合征（Turner syndrome），查询公共数据库显示：X染色体单体患者通常表现为身材矮小，后发际低，颈蹼胸平而宽乳头间距增宽，卵巢及子宫发育不良，以及其他第二性征发育不良，大部分患者月经异常，通常智力正常但平均IQ比正常同龄人低10-15分，99%的X染色体单体胚胎在早孕期自然流产。	.	.	.	.	.	.	.	.
19SC32791YM	prenatal	XXY	Pathogenic	XXY综合征，也称克氏综合征（Klinefelter syndrome），查询公共数据库显示：XXY综合征患者通常表现为身材高大，性发育不良（第二性征发育异常，生殖器官发育不良），不孕不育，男性乳房发育等，部分患者较正常人智商稍低，少数患者可有乳腺癌，糖尿病，甲状腺功能低下，性腺细胞瘤等。	.	XXY综合征，也称克氏综合征（Klinefelter syndrome），查询公共数据库显示：XXY综合征患者通常表现为身材高大，性发育不良（第二性征发育异常，生殖器官发育不良），不孕不育，男性乳房发育等，部分患者较正常人智商稍低，少数患者可有乳腺癌，糖尿病，甲状腺功能低下，性腺细胞瘤等。	.	.	.	.	.	.	.	.
19SC32778LM	products of conception	chr2:195620001-196140000_dup	VOUS	2号染色体q32.3处重复0.52Mb区域，经查询DGV、DECIPHER、OMIM、UCSC以及PubMed公共数据库资源，致病性未知。	q32.3	.	.	.	.	.	.	.	.	.
19SC32775QM-2	prenatal	chr14:22640001-22960000_del	Benign / Likely Benign	14号染色体q11.2处缺失0.32Mb区域，经查询DGV、DECIPHER、OMIM、UCSC以及PubMed公共数据库资源，该片段为多态性。	q11.2	.	覆盖了14q11.2 region (TCRA region) deletion[ClinGen:ISCA-37476]综合征35.17%的区域，score(grade):40，.。 覆盖了Chromosome 14q11-q22 deletion syndrome[OMIM:613457]综合征0.82%的区域，score(grade):3，Chromosome 14q11-q22 deletion syndrome, 613457 (4), Isolated cases。	.	.	.	.	.	涵盖了患者[clinvar_variationID:157302]100.00%的区域，致病性：not provided，遗传模式：unknown，表型：Large for gestational age。 涵盖了患者[decipher_ID:282031]100.00%的区域，致病性：Uncertain，遗传模式：Unknown，表型：Attention deficit hyperactivity disorder, Autism, Delayed fine motor development, Delayed speech and language development, Global developmental delay, Intellectual disability。 涵盖了患者[decipher_ID:282030]84.75%的区域，致病性：Uncertain，遗传模式…	样本量：873，正常携带人数：24，占比：0.02749141，pubmedid：25503493 样本量：29084，正常携带人数：11，占比：0.00037821，pubmedid：25217958 样本量：31，正常携带人数：1，占比：0.03225806，pubmedid：15273396 样本量：767，正常携带人数：1，占比：0.00130378，pubmedid：23714750 样本量：31，正常携带人数：9，占比：0.29032258，pubmedid：20364138
19SC32509YM	prenatal	T21	Pathogenic	21号染色体三体，也称唐氏综合征（Down’s Syndrome），查询公共数据库显示：21-三体综合征的临床表现多样，其主要临床表现包括特殊面容（鼻梁扁平、眼距过宽、眼裂小且外眦上斜、内眦赘皮、舌大外翻、小耳且耳位低等），智力低下（智商通常在25~50之间）生长发育迟缓，肌张力减退，男性不育症等，该综合征部分患者还会表现出骨骼异常（盆骨发育异常、第一和二趾间距增宽及第五指变短内弯等），先天性心脏病（房间隔缺损、室间隔缺损、动脉导管未闭等），消化系统异常（十二指肠狭窄/闭锁、肛门闭锁等）皮肤松弛通贯掌，甲状腺功能低下白血病等，约60%的21-三体综合征胚胎自发流产。	.	21号染色体三体，也称唐氏综合征（Down’s Syndrome），查询公共数据库显示：21-三体综合征的临床表现多样，其主要临床表现包括特殊面容（鼻梁扁平、眼距过宽、眼裂小且外眦上斜、内眦赘皮、舌大外翻、小耳且耳位低等），智力低下（智商通常在25~50之间）生长发育迟缓，肌张力减退，男性不育症等，该综合征部分患者还会表现出骨骼异常（盆骨发育异常、第一和二趾间距增宽及第五指变短内弯等），先天性心脏病（房间隔缺损、室间隔缺损、动脉导管未闭等），消化系统异常（十二指肠狭窄/闭锁、肛门闭锁等）皮肤松弛通贯掌，甲状腺功能低下白血病等，约60%的21-三体综合征胚胎自发流产。	.	.	.	.	.	.	.	.
19SC32425LM	products of conception	chr7:152640001-153400000_dup	VOUS	7号染色体q36.2处重复0.76Mb区域，经查询DGV、DECIPHER、OMIM、UCSC以及PubMed公共数据库资源，致病性未知。	q36.2	.	.	.	.	.	.	.	.	.
19SC32299QM	prenatal	chr5:43720001-45140000_dup	VOUS	5号染色体p12处重复1.42Mb区域，经查询DGV、DECIPHER、OMIM、UCSC以及PubMed公共数据库资源，致病性未知。	p12	.	.	FGF10,MRPS30	包含了FGF10基因100.00%的经典转录本的CDS区域，HI：0.55，pLI：0.858814551551722，	包含了FGF10基因100.00%的经典转录本的CDS区域,FGF10[OMIM:602115]基因，该基因的突变与aplasia of lacrimal and salivary glands (ALSG)[OMIM:180920]相关，ALSG为常染色体显性遗传，患者主要表现为口干症，唾液腺不发育或发育不全等	包含了FGF10基因100.00%的经典转录本的CDS区域，haploinsufficiency_score：3，triplosensitivity_score：0	.	涵盖了患者[decipher_ID:261409]100.00%的区域，致病性：Unknown，遗传模式：Unknown，表型：nan。 涵盖了患者[decipher_ID:252391]100.00%的区域，致病性：Unknown，遗传模式：Unknown，表型：Intellectual disability。	.
19SC32299QM	prenatal	chr14:22560001-22940000_del	Benign / Likely Benign	14号染色体q11.2处缺失0.38Mb区域，经查询DGV、DECIPHER、OMIM、UCSC以及PubMed公共数据库资源，该片段为多态性。	q11.2	.	覆盖了14q11.2 region (TCRA region) deletion[ClinGen:ISCA-37476]综合征41.76%的区域，score(grade):40，.。 覆盖了Chromosome 14q11-q22 deletion syndrome[OMIM:613457]综合征0.97%的区域，score(grade):3，Chromosome 14q11-q22 deletion syndrome, 613457 (4), Isolated cases。	.	.	.	.	.	涵盖了患者[clinvar_variationID:157302]100.00%的区域，致病性：not provided，遗传模式：unknown，表型：Large for gestational age。 涵盖了患者[decipher_ID:338650]100.00%的区域，致病性：Unknown，遗传模式：Unknown，表型：T-cell acute lymphoblastic leukemias。 涵盖了患者[decipher_ID:282030]99.96%的区域，致病性：Uncertain，遗传模式：Unknown，表型：Autism, Delayed speech and language development, Neurodevelopmental delay。 涵盖了患者[decipher_ID:282031]98.31%的区域，致病性：Uncertain，遗传模式…	样本量：29084，正常携带人数：5，占比：0.00017192，pubmedid：25217958 样本量：3017，正常携带人数：1，占比：0.00033146，pubmedid：25118596 样本量：96，正常携带人数：1，占比：0.01041667，pubmedid：23290073 样本量：873，正常携带人数：8，占比：0.0091638，pubmedid：25503493 样本量：31，正常携带人数：1，占比：0.03225806，pubmedid：15273396 样本量：767，正常携带人数：1，占比：0.00130378，pubmedid：23714750 样本量：31，正常携带人数：8，占比：0.25806452，pubmedid：20364138
19SC32299QM	prenatal	chr22:18880001-21480000_dup	Pathogenic	22号染色体q11.21处重复2.6Mb区域，覆盖了CHROMOSOME 22q11.2 DUPLICATION SYNDROME (proximal, A-B) 100.00%的区域，.；覆盖了22q11 duplication syndrome 100.00%的区域，22q11 duplication syndrome存在外显不全的情况，该综合征患者表型从正常或几乎正常到严重，变化较大，最常见的临床症状有：智力障碍（97%）、精神运动发育迟滞（67%）、生长受限（63%）、肌张力低下（43%），说话鼻音重等，另外，22q11重复综合征患者都表现出不同程度的DGS/VCFS表型如腭咽发育不全、腭裂、先天性心脏病、耳聋、肾生殖系统畸形、胸腺缺如、无脾、认知障碍等，但也有其特定的表型，包括上位眉毛，眼睑下斜或伴下垂，轻度的小颌/缩颌，脸部细长等；覆盖了CHROMOSOME 22q11.2 …	q11.21	.	覆盖了CHROMOSOME 22q11.2 DUPLICATION SYNDROME (proximal, A-B)[ClinGen:ISCA-37433]综合征100.00%的区域，score(grade):3，.。 覆盖了22q11 duplication syndrome[DECIPHER:.]综合征100.00%的区域，score(grade):3，22q11 duplication syndrome存在外显不全的情况，该综合征患者表型从正常或几乎正常到严重，变化较大，最常见的临床症状有：智力障碍（97%）、精神运动发育迟滞（67%）、生长受限（63%）、肌张力低下（43%），说话鼻音重等，另外，22q11重复综合征患者都表现出不同程度的DGS/VCFS表型如腭咽发育不全、腭裂、先天性心脏病、耳聋、肾生殖系统畸形、胸腺缺如、无脾、认知障碍等，但也有其特定的表型，包括上位眉毛，眼睑…	DGCR6,PRODH,DGCR5,DGCR2,TSSK2,DGCR14,GSC2,SLC25A1,CLTCL1,HIRA,MRPL40,C22orf39,UFD1L,CDC45,CLDN5,SEPT5,GP1BB,TBX1,C22orf29,GNB1L,TXNRD2,COMT,ARVCF,TANGO2,DGCR8,TRMT2A,RANBP1,ZDHHC8,CCDC188,RTN4R,DGCR6L,TMEM191B,RIMBP3,ZNF74,SCARF2,KLHL22,MED15,SERPIND1,PI4KA,SNAP29,CRKL,AIFM3,LZTR1,THAP7,THAP7-AS1,P2RX6,SLC7A4,LRRC74B	包含了HIRA基因100.00%的经典转录本的CDS区域，HI：19.48，pLI：0.999998171154956， 包含了UFD1L基因100.00%的经典转录本的CDS区域，HI：11.96，pLI：0.997407162576096， 包含了CDC45基因100.00%的经典转录本的CDS区域，HI：8.4，pLI：0.0691043589822534， 包含了SEPT5基因100.00%的经典转录本的CDS区域，HI：32.68，pLI：0.914631982551485， 包含了TBX1基因100.00%的经典转录本的CDS区域，HI：4.92，pLI：0.983396787766063， 包含了DGCR8基因100.00%的经典转录本的CDS区域，HI：5.07，pLI：0.999895838044823， 包含了RANBP1基因100.00%的经典转录本的CDS区域，H…	包含了PRODH基因100.00%的经典转录本的CDS区域,PRODH基因[OMIM:606810]的突变与hyperprolinemia type I (HPI)[OMIM:239500]和schizophrenia-4 (SCZD4)[OMIM:600850]相关，HPI为常染色体隐性遗传，患者主要表现为中枢神经系统疾病（癫痫，光源性癫痫，癫痫持续状态，精神运动发育迟缓，轻度至重度智力迟钝，张力减退，异常脑电图），神经行为异常（行为刻板，侵略性，多动症，精神分裂症易感），可变表型（一些患者没有表型，一些患者具有在出生时开始的神经学严重表型），SCZD4为常染色体显性遗传，其患者主要表现为精神分裂症 包含了SLC25A1基因100.00%的经典转录本的CDS区域,Combined D-2- and L-2-hydroxyglutaric aciduria, 615182 (3), Au…	包含了HIRA基因100.00%的经典转录本的CDS区域，haploinsufficiency_score：0，triplosensitivity_score：0 包含了TBX1基因100.00%的经典转录本的CDS区域，haploinsufficiency_score：2，triplosensitivity_score：0 包含了SCARF2基因100.00%的经典转录本的CDS区域，haploinsufficiency_score：30，triplosensitivity_score：0 包含了CRKL基因100.00%的经典转录本的CDS区域，haploinsufficiency_score：0，triplosensitivity_score：0	涵盖了PMID[14526392]100.00%的区域，22q11.2 duplication syndrome患者表现出不同程度的dgs/vcfs表型，如先天性心脏缺陷、胸腺缺如、认知障碍、腭裂、腭咽发育不全等[pmid:14526392] 涵盖了PMID[24764164]100.00%的区域，22q11.21(chr22:21050613-21464371,hg19)的重复可能会导致cbe(classic bladder exstrophy)[pmid:24764164]	涵盖了患者[clinvar_variationID:583512]100.00%的区域，致病性：Uncertain significance，遗传模式：germline，表型：Proline dehydrogenase deficiency。 涵盖了患者[decipher_ID:359410]100.00%的区域，致病性：Unknown，遗传模式：Unknown，表型：nan。 涵盖了患者[decipher_ID:327341]100.00%的区域，致病性：Uncertain，遗传模式：Unknown，表型：Neurodegeneration。 涵盖了患者[decipher_ID:358706]100.00%的区域，致病性：Unknown，遗传模式：Unknown，表型：nan。 涵盖了患者[decipher_ID:323380]100.00%的区域，致病性：Uncertain Unce…	.
19SC32293QM	prenatal	chr22:22280000-22700000_dup	Benign / Likely Benign	22号染色体q11.22处重复0.42Mb区域，经查询DGV、DECIPHER、OMIM、UCSC以及PubMed公共数据库资源，该片段为多态性。	q11.22	.	覆盖了22q11.2 recurrent region (distal type I, D-E/F) duplication[ClinGen:ISCA-37397]综合征24.25%的区域，score(grade):3，.。	PPM1F,TOP3B,VPREB1	.	.	.	.	涵盖了患者[decipher_ID:266496]100.00%的区域，致病性：Unknown，遗传模式：Inherited from normal parent，表型：nan。 涵盖了患者[decipher_ID:257341]100.00%的区域，致病性：Unknown，遗传模式：Unknown，表型：nan。 涵盖了患者[decipher_ID:325811]100.00%的区域，致病性：Likely pathogenic Full，遗传模式：Maternally inherited, constitutive in mother，表型：nan。 涵盖了患者[decipher_ID:306735]100.00%的区域，致病性：Uncertain，遗传模式：Unknown，表型：nan。 涵盖了患者[decipher_ID:370957]100.00%的区域，致病性：Unknown，…	样本量：3017，正常携带人数：1，占比：0.00033146，pubmedid：25118596
19SC32200YM	prenatal	chr17:34800001-36260000_del	Pathogenic	17号染色体q12处缺失1.46Mb区域，覆盖了CHROMOSOME 17q12 DELETION SYNDROME 100.00%的区域，.；覆盖了RCAD (renal cysts and diabetes) 100.00%的区域，RCAD(renal cysts and diabetes)综合征患者通常在10至40岁时患糖尿病，大多数患者对于胰岛素治疗反应相当快速，胰岛结构异常（如萎缩或发育不全）患者大约占10%，外分泌功能障碍患者大约占6%，肾功能障碍通常早期发生并且高度可变，包括肾囊肿、肾发育不良、单肾发育不全、肾集合系统畸形、发育不全的肾小球肾炎肾病，以及（极少见）Fanconi综合征或肾嫌色细胞癌，一半的患者肾功能受损，12%的患者患终末期肾功能衰竭，也有报道称，男性和女性患者生殖道异常（男性表现为尿道下裂、精子活力不足、囊肿、输精管闭锁，女性表现为阴道发育不全、残角子宫、…	q12	.	覆盖了CHROMOSOME 17q12 DELETION SYNDROME[ClinGen:ISCA-37432]综合征100.00%的区域，score(grade):3，.。 覆盖了RCAD (renal cysts and diabetes)[DECIPHER:.]综合征100.00%的区域，score(grade):.，RCAD(renal cysts and diabetes)综合征患者通常在10至40岁时患糖尿病，大多数患者对于胰岛素治疗反应相当快速，胰岛结构异常（如萎缩或发育不全）患者大约占10%，外分泌功能障碍患者大约占6%，肾功能障碍通常早期发生并且高度可变，包括肾囊肿、肾发育不良、单肾发育不全、肾集合系统畸形、发育不全的肾小球肾炎肾病，以及（极少见）Fanconi综合征或肾嫌色细胞癌，一半的患者肾功能受损，12%的患者患终末期肾功能衰竭，也有报道称，男性和女性患者生殖道…	TBC1D3G,ZNHIT3,MYO19,PIGW,GGNBP2,DHRS11,MRM1,LHX1,AATF,C17orf78,ACACA,TADA2A,DUSP14,SYNRG,DDX52,HNF1B	包含了GGNBP2基因100.00%的经典转录本的CDS区域，HI：10.96，pLI：0.99992911200978， 包含了LHX1基因100.00%的经典转录本的CDS区域，HI：3.73，pLI：0.289265565988382， 包含了AATF基因100.00%的经典转录本的CDS区域，HI：1.45，pLI：1.62332337375335e-07， 包含了ACACA基因100.00%的经典转录本的CDS区域，HI：2.39，pLI：0.99999999994361， 包含了TADA2A基因100.00%的经典转录本的CDS区域，HI：5.61，pLI：9.66223224552016e-05， 包含了SYNRG基因100.00%的经典转录本的CDS区域，HI：26.86，pLI：0.97274821167624， 包含了HNF1B基因100.00%的经典转录本的CDS区…	包含了ZNHIT3基因100.00%的经典转录本的CDS区域,ZNHIT3基因[OMIM:604500]的突变与PEHO syndrome(PEHO)[OMIM:260565]相关，PEHO为常染色体隐性遗传，患者主要表现为张力减退，精神运动发育迟缓，视神经萎缩，小脑和脑干萎缩，髓鞘形成障碍等 包含了PIGW基因100.00%的经典转录本的CDS区域,PIGW基因[OMIM:610275]的突变与hyperphosphatasia with mental retardation syndrome-5 (HPMRS5)[OMIM:616025]相关，HPMRS5为常染色体隐性遗传，患者主要表现为新生儿张力减退，精神运动发育迟缓，癫痫，特殊面容等 包含了ACACA基因100.00%的经典转录本的CDS区域,Acetyl-CoA carboxylase deficiency, 613933 (…	包含了PIGW基因100.00%的经典转录本的CDS区域，haploinsufficiency_score：30，triplosensitivity_score：0 包含了HNF1B基因100.00%的经典转录本的CDS区域，haploinsufficiency_score：3，triplosensitivity_score：0	.	涵盖了患者[clinvar_variationID:584191]100.00%的区域，致病性：Uncertain significance，遗传模式：germline，表型：Hyperphosphatasia with mental retardation syndrome 5。 涵盖了患者[clinvar_variationID:583497]100.00%的区域，致病性：Uncertain significance，遗传模式：germline，表型：Hyperphosphatasia with mental retardation syndrome 5。 涵盖了患者[clinvar_variationID:154939]100.00%的区域，致病性：Uncertain significance，遗传模式：not provided，表型：See cases。 涵盖了患者[deciph…	.
19SC32199YM	prenatal	chr5:176880001-177940000_dup	VOUS	5号染色体q35.3处重复1.06Mb区域，经查询DGV、DECIPHER、OMIM、UCSC以及PubMed公共数据库资源，致病性未知。	q35.3	.	覆盖了5q35 recurrent (Sotos syndrome) region (includes NSD1) duplication[ClinGen:ISCA-37425]综合征12.72%的区域，score(grade):3，.。	PRR7,DBN1,PDLIM7,DOK3,DDX41,FAM193B,TMED9,B4GALT7,FAM153A,PROP1,N4BP3,RMND5B,NHP2,HNRNPAB,PHYKPL,COL23A1	包含了DBN1基因100.00%的经典转录本的CDS区域，HI：52.59，pLI：0.962685618555225， 包含了PDLIM7基因100.00%的经典转录本的CDS区域，HI：32.45，pLI：0.903030194388649， 包含了FAM193B基因100.00%的经典转录本的CDS区域，HI：36.09，pLI：0.923710453002021， 包含了HNRNPAB基因100.00%的经典转录本的CDS区域，HI：25.07，pLI：0.960162611643984，	包含了DDX41基因100.00%的经典转录本的CDS区域,{Myeloproliferative/lymphoproliferative neoplasms, familial (multiple types), susceptibility to}, 616871 (3), Autosomal dominant 包含了B4GALT7基因100.00%的经典转录本的CDS区域,Ehlers-Danlos syndrome, spondylodysplastic type, 1, 130070 (3), Autosomal recessive 包含了PROP1基因100.00%的经典转录本的CDS区域,PROP1基因[OMIM:601538]，该基因的突变与PITUITARY HORMONE DEFICIENCY, COMBINED, 2(CPHD2)[OMIM:262600]相关，CP…	包含了B4GALT7基因100.00%的经典转录本的CDS区域，haploinsufficiency_score：30，triplosensitivity_score：0 包含了PROP1基因100.00%的经典转录本的CDS区域，haploinsufficiency_score：30，triplosensitivity_score：0 包含了NHP2基因100.00%的经典转录本的CDS区域，haploinsufficiency_score：30，triplosensitivity_score：0	.	涵盖了患者[decipher_ID:315077]100.00%的区域，致病性：Uncertain Uncertain，遗传模式：Unknown，表型：nan。 涵盖了患者[decipher_ID:336847]96.07%的区域，致病性：Uncertain Uncertain，遗传模式：Unknown，表型：Autistic behavior, Visual impairment。 涵盖了患者[clinvar_variationID:560112]86.93%的区域，致病性：Uncertain significance，遗传模式：maternal，表型：not provided。	.
19SC32197YM	prenatal	T21	Pathogenic	21号染色体三体，也称唐氏综合征（Down’s Syndrome），查询公共数据库显示：21-三体综合征的临床表现多样，其主要临床表现包括特殊面容（鼻梁扁平、眼距过宽、眼裂小且外眦上斜、内眦赘皮、舌大外翻、小耳且耳位低等），智力低下（智商通常在25~50之间）生长发育迟缓，肌张力减退，男性不育症等，该综合征部分患者还会表现出骨骼异常（盆骨发育异常、第一和二趾间距增宽及第五指变短内弯等），先天性心脏病（房间隔缺损、室间隔缺损、动脉导管未闭等），消化系统异常（十二指肠狭窄/闭锁、肛门闭锁等）皮肤松弛通贯掌，甲状腺功能低下白血病等，约60%的21-三体综合征胚胎自发流产。	.	21号染色体三体，也称唐氏综合征（Down’s Syndrome），查询公共数据库显示：21-三体综合征的临床表现多样，其主要临床表现包括特殊面容（鼻梁扁平、眼距过宽、眼裂小且外眦上斜、内眦赘皮、舌大外翻、小耳且耳位低等），智力低下（智商通常在25~50之间）生长发育迟缓，肌张力减退，男性不育症等，该综合征部分患者还会表现出骨骼异常（盆骨发育异常、第一和二趾间距增宽及第五指变短内弯等），先天性心脏病（房间隔缺损、室间隔缺损、动脉导管未闭等），消化系统异常（十二指肠狭窄/闭锁、肛门闭锁等）皮肤松弛通贯掌，甲状腺功能低下白血病等，约60%的21-三体综合征胚胎自发流产。	.	.	.	.	.	.	.	.
19SC32185YM	prenatal	chr17:14200001-15380000_dup	Pathogenic	17号染色体p12处重复1.18Mb区域，覆盖了CHARCOT-MARIE-TOOTH DISEASE, DEMYELINATING, TYPE 1A; CMT1A 89.05%的区域，.；覆盖了Charcot-Marie-Tooth syndrome type 1A (CMT1A) 85.94%的区域，Charcot-Marie-Tooth syndrome type 1A (CMT1A)综合征是一种常染色体显性遗传的周围神经病，其患者的主要临床表征为远端肌无力和肌萎缩，受累肢体肌肉萎缩，腱反射减弱或消失，远端感觉障碍（触感、痛感，尤其是远端振动感觉，还可能由关节位置感觉丧失导致共济失调），手/足畸形（小腿和大腿下1/3肌萎缩形似倒立的香槟酒瓶状，爪形手，高弓足，锤状趾，垂足，跨阈步态等），神经传导速率（NCV）降低，肥厚性节段性脱髓鞘，神经性疼痛，肌肉抽筋等，部分患者还可能表现出脊柱…	p12	.	覆盖了CHARCOT-MARIE-TOOTH DISEASE, DEMYELINATING, TYPE 1A; CMT1A[ClinGen:ISCA-37436]综合征89.05%的区域，score(grade):3，.。 覆盖了Charcot-Marie-Tooth syndrome type 1A (CMT1A)[DECIPHER:.]综合征85.94%的区域，score(grade):1，Charcot-Marie-Tooth syndrome type 1A (CMT1A)综合征是一种常染色体显性遗传的周围神经病，其患者的主要临床表征为远端肌无力和肌萎缩，受累肢体肌肉萎缩，腱反射减弱或消失，远端感觉障碍（触感、痛感，尤其是远端振动感觉，还可能由关节位置感觉丧失导致共济失调），手/足畸形（小腿和大腿下1/3肌萎缩形似倒立的香槟酒瓶状，爪形手，高弓足，锤状趾，垂足，跨阈步态等），神经…	HS3ST3B1,PMP22,TEKT3,CDRT4,TVP23C-CDRT4	.	包含了PMP22基因100.00%的经典转录本的CDS区域,Charcot-Marie-Tooth disease, type 1A, 118220 (3), Autosomal dominant; Charcot-Marie-Tooth disease, type 1E, 118300 (3), Autosomal dominant; Dejerine-Sottas disease, 145900 (3), Autosomal recessive, Autosomal dominant; ?Neuropathy, inflammatory demyelinating, 139393 (3), ?Autosomal dominant; Neuropathy, recurrent, with pressure palsies, 162500 (3), Autosomal dominant;…	包含了PMP22基因100.00%的经典转录本的CDS区域，haploinsufficiency_score：3，triplosensitivity_score：0	.	涵盖了患者[clinvar_variationID:462775]100.00%的区域，致病性：Pathogenic，遗传模式：germline，表型：Charcot-Marie-Tooth disease, type I。 涵盖了患者[clinvar_variationID:237630]100.00%的区域，致病性：Pathogenic，遗传模式：germline，表型：Charcot-Marie-Tooth disease, type I。 涵盖了患者[clinvar_variationID:253394]100.00%的区域，致病性：Pathogenic，遗传模式：unknown，表型：See cases。 涵盖了患者[clinvar_variationID:253569]100.00%的区域，致病性：Pathogenic，遗传模式：unknown，表型：See cases。 涵…	.
19SC32170YM	prenatal	chr5:58780001-60000000_dup	VOUS	5号染色体q11.2-q12.1处重复1.22Mb区域，经查询DGV、DECIPHER、OMIM、UCSC以及PubMed公共数据库资源，致病性未知。	q11.2-q12.1	.	.	PDE4D,PART1,DEPDC1B	包含了PDE4D基因44.56%的经典转录本的CDS区域，HI：4.24，pLI：0.983199686418857，	包含了PDE4D基因44.56%的经典转录本的CDS区域,PDE4D基因[OMIM:600129]，该基因的突变与acrodysostosis-2 with or without hormone resistance (ACRDYS2)[OMIM:614613]相关，ACRDYS2为常染色体显性遗传，患者主要表现为精神运动发育迟滞，语言发育迟缓，学习障碍，短指(趾)畸形，椎管狭窄，面部骨发育不全，多动，尿道下裂等，部分患者还表现为宫内发育迟缓，轻度身材矮小，智力障碍	包含了PDE4D基因44.56%的经典转录本的CDS区域，haploinsufficiency_score：0，triplosensitivity_score：0	.	涵盖了患者[decipher_ID:283470]100.00%的区域，致病性：Likely pathogenic，遗传模式：Unknown，表型：Intellectual disability, moderate。 涵盖了患者[decipher_ID:303550]100.00%的区域，致病性：Uncertain Partial，遗传模式：Unknown，表型：nan。 涵盖了患者[decipher_ID:306526]100.00%的区域，致病性：Uncertain，遗传模式：Unknown，表型：nan。 涵盖了患者[decipher_ID:300102]100.00%的区域，致病性：Unknown，遗传模式：Unknown，表型：Abnormal heart morphology, Global developmental delay。 涵盖了患者[clinvar_variati…	.
19SC32149LM	prenatal	chr22:18880001-21480000_dup	Pathogenic	22号染色体q11.21处重复2.6Mb区域，覆盖了CHROMOSOME 22q11.2 DUPLICATION SYNDROME (proximal, A-B) 100.00%的区域，.；覆盖了22q11 duplication syndrome 100.00%的区域，22q11 duplication syndrome存在外显不全的情况，该综合征患者表型从正常或几乎正常到严重，变化较大，最常见的临床症状有：智力障碍（97%）、精神运动发育迟滞（67%）、生长受限（63%）、肌张力低下（43%），说话鼻音重等，另外，22q11重复综合征患者都表现出不同程度的DGS/VCFS表型如腭咽发育不全、腭裂、先天性心脏病、耳聋、肾生殖系统畸形、胸腺缺如、无脾、认知障碍等，但也有其特定的表型，包括上位眉毛，眼睑下斜或伴下垂，轻度的小颌/缩颌，脸部细长等；覆盖了CHROMOSOME 22q11.2 …	q11.21	.	覆盖了CHROMOSOME 22q11.2 DUPLICATION SYNDROME (proximal, A-B)[ClinGen:ISCA-37433]综合征100.00%的区域，score(grade):3，.。 覆盖了22q11 duplication syndrome[DECIPHER:.]综合征100.00%的区域，score(grade):3，22q11 duplication syndrome存在外显不全的情况，该综合征患者表型从正常或几乎正常到严重，变化较大，最常见的临床症状有：智力障碍（97%）、精神运动发育迟滞（67%）、生长受限（63%）、肌张力低下（43%），说话鼻音重等，另外，22q11重复综合征患者都表现出不同程度的DGS/VCFS表型如腭咽发育不全、腭裂、先天性心脏病、耳聋、肾生殖系统畸形、胸腺缺如、无脾、认知障碍等，但也有其特定的表型，包括上位眉毛，眼睑…	DGCR6,PRODH,DGCR5,DGCR2,TSSK2,DGCR14,GSC2,SLC25A1,CLTCL1,HIRA,MRPL40,C22orf39,UFD1L,CDC45,CLDN5,SEPT5,GP1BB,TBX1,C22orf29,GNB1L,TXNRD2,COMT,ARVCF,TANGO2,DGCR8,TRMT2A,RANBP1,ZDHHC8,CCDC188,RTN4R,DGCR6L,TMEM191B,RIMBP3,ZNF74,SCARF2,KLHL22,MED15,SERPIND1,PI4KA,SNAP29,CRKL,AIFM3,LZTR1,THAP7,THAP7-AS1,P2RX6,SLC7A4,LRRC74B	包含了HIRA基因100.00%的经典转录本的CDS区域，HI：19.48，pLI：0.999998171154956， 包含了UFD1L基因100.00%的经典转录本的CDS区域，HI：11.96，pLI：0.997407162576096， 包含了CDC45基因100.00%的经典转录本的CDS区域，HI：8.4，pLI：0.0691043589822534， 包含了SEPT5基因100.00%的经典转录本的CDS区域，HI：32.68，pLI：0.914631982551485， 包含了TBX1基因100.00%的经典转录本的CDS区域，HI：4.92，pLI：0.983396787766063， 包含了DGCR8基因100.00%的经典转录本的CDS区域，HI：5.07，pLI：0.999895838044823， 包含了RANBP1基因100.00%的经典转录本的CDS区域，H…	包含了PRODH基因100.00%的经典转录本的CDS区域,PRODH基因[OMIM:606810]的突变与hyperprolinemia type I (HPI)[OMIM:239500]和schizophrenia-4 (SCZD4)[OMIM:600850]相关，HPI为常染色体隐性遗传，患者主要表现为中枢神经系统疾病（癫痫，光源性癫痫，癫痫持续状态，精神运动发育迟缓，轻度至重度智力迟钝，张力减退，异常脑电图），神经行为异常（行为刻板，侵略性，多动症，精神分裂症易感），可变表型（一些患者没有表型，一些患者具有在出生时开始的神经学严重表型），SCZD4为常染色体显性遗传，其患者主要表现为精神分裂症 包含了SLC25A1基因100.00%的经典转录本的CDS区域,Combined D-2- and L-2-hydroxyglutaric aciduria, 615182 (3), Au…	包含了HIRA基因100.00%的经典转录本的CDS区域，haploinsufficiency_score：0，triplosensitivity_score：0 包含了TBX1基因100.00%的经典转录本的CDS区域，haploinsufficiency_score：2，triplosensitivity_score：0 包含了SCARF2基因100.00%的经典转录本的CDS区域，haploinsufficiency_score：30，triplosensitivity_score：0 包含了CRKL基因100.00%的经典转录本的CDS区域，haploinsufficiency_score：0，triplosensitivity_score：0	涵盖了PMID[14526392]100.00%的区域，22q11.2 duplication syndrome患者表现出不同程度的dgs/vcfs表型，如先天性心脏缺陷、胸腺缺如、认知障碍、腭裂、腭咽发育不全等[pmid:14526392] 涵盖了PMID[24764164]100.00%的区域，22q11.21(chr22:21050613-21464371,hg19)的重复可能会导致cbe(classic bladder exstrophy)[pmid:24764164]	涵盖了患者[clinvar_variationID:583512]100.00%的区域，致病性：Uncertain significance，遗传模式：germline，表型：Proline dehydrogenase deficiency。 涵盖了患者[decipher_ID:359410]100.00%的区域，致病性：Unknown，遗传模式：Unknown，表型：nan。 涵盖了患者[decipher_ID:327341]100.00%的区域，致病性：Uncertain，遗传模式：Unknown，表型：Neurodegeneration。 涵盖了患者[decipher_ID:358706]100.00%的区域，致病性：Unknown，遗传模式：Unknown，表型：nan。 涵盖了患者[decipher_ID:323380]100.00%的区域，致病性：Uncertain Unce…	.
19SC32144YM	prenatal	chr17:21780001-22240000_dup	Benign / Likely Benign	17号染色体p11.2-p11.1处重复0.46Mb区域，经查询DGV、DECIPHER、OMIM、UCSC以及PubMed公共数据库资源，该片段为多态性。	p11.2-p11.1	.	覆盖了Yuan-Harel-Lupski syndrome[OMIM:616652]综合征3.65%的区域，score(grade):3，Yuan-Harel-Lupski syndrome, 616652 (4), Autosomal dominant。	MTRNR2L1	.	.	.	.	涵盖了患者[decipher_ID:285076]100.00%的区域，致病性：Unknown，遗传模式：Paternally inherited, constitutive in father，表型：nan。 涵盖了患者[decipher_ID:256422]84.76%的区域，致病性：Unknown，遗传模式：Inherited from normal parent，表型：nan。	样本量：1557，正常携带人数：3，占比：0.00192678，pubmedid：19166990 样本量：17421，正常携带人数：3，占比：0.00017221，pubmedid：21841781 样本量：2026，正常携带人数：2，占比：0.00098717，pubmedid：19592680 样本量：443，正常携带人数：2，占比：0.00451467，pubmedid：18288195 样本量：3017，正常携带人数：1，占比：0.00033146，pubmedid：25118596
19SC32143YM	prenatal	chr7:110960001-111260000_del	Benign / Likely Benign	7号染色体q31.1处缺失0.3Mb区域，经查询DGV、DECIPHER、OMIM、UCSC以及PubMed公共数据库资源，该片段为多态性。	q31.1	.	覆盖了Monosomy 7 of bone marrow[OMIM:252270]综合征0.31%的区域，score(grade):3，Myelodysplasia and leukemia syndrome with monosomy 7, 252270 (4), Autosomal recessive。	IMMP2L	包含了IMMP2L基因23.49%的经典转录本的CDS区域，HI：4.25，pLI：0.0407609178597598，	.	.	.	涵盖了患者[clinvar_variationID:157068]100.00%的区域，致病性：not provided，遗传模式：unknown，表型：Preeclampsia。 涵盖了患者[decipher_ID:303549]100.00%的区域，致病性：Likely pathogenic，遗传模式：Unknown，表型：Autism, Cognitive impairment。 涵盖了患者[decipher_ID:286722]100.00%的区域，致病性：Likely pathogenic，遗传模式：Paternally inherited, constitutive in father，表型：Macrocephaly, Seizures。 涵盖了患者[decipher_ID:281462]100.00%的区域，致病性：Likely pathogenic Partial，遗传模…	样本量：29084，正常携带人数：2，占比：6.877e-05，pubmedid：25217958 样本量：2026，正常携带人数：3，占比：0.00148075，pubmedid：19592680 样本量：17421，正常携带人数：2，占比：0.0001148，pubmedid：21841781 样本量：3017，正常携带人数：3，占比：0.00099437，pubmedid：25118596
19SC32135YM	prenatal	chr8:540001-1820000_dup	VOUS	8号染色体p23.3处重复1.28Mb区域，经查询DGV、DECIPHER、OMIM、UCSC以及PubMed公共数据库资源，致病性未知。	p23.3	.	.	ERICH1,DLGAP2,LOC101927752,CLN8,ARHGEF10	包含了DLGAP2基因100.00%的经典转录本的CDS区域，HI：58.64，pLI：0.950397325917595，	包含了CLN8基因100.00%的经典转录本的CDS区域,CLN8基因[OMIM:607837]，该基因的突变与EPILEPSY， PROGRESSIVE， WITH MENTAL RETARDATION(EPMR)[OMIM:610003]相关，EPMR为常染色体隐性遗传，患者主要表现为癫痫，发育缓慢，共济失调，言语困难以及脑萎缩等现象 包含了ARHGEF10基因24.97%的经典转录本的CDS区域,ARHGEF10基因[OMIM:608136]的突变与Slowed nerve conduction velocity (SNCV)[OMIM:608236]相关，SNCV为常染色体显性遗传，患者（成人）主要表现为神经传导速度慢，腓骨肌轻度无力，下肢远端反射消失等，一般患者无明显临床症状	包含了DLGAP2基因100.00%的经典转录本的CDS区域，haploinsufficiency_score：0，triplosensitivity_score：0	.	涵盖了患者[decipher_ID:331513]100.00%的区域，致病性：Likely pathogenic，遗传模式：Unknown，表型：Obesity。 涵盖了患者[decipher_ID:266066]100.00%的区域，致病性：Unknown，遗传模式：Maternally inherited, constitutive in mother，表型：nan。 涵盖了患者[decipher_ID:290294]100.00%的区域，致病性：Uncertain，遗传模式：Maternally inherited, constitutive in mother，表型：Specific learning disability。 涵盖了患者[clinvar_variationID:153102]100.00%的区域，致病性：Uncertain significance，遗传模式：n…	.
19SC32135YM	prenatal	chr8:2140001-12720000_del	Pathogenic	8号染色体p23.3-p22处缺失10.58Mb区域，覆盖了8p23.1 deletion syndrome 100.00%的区域，8p23.1 deletion syndrome综合征临床表现多变且不取决于缺失片段的大小，大部分常见的临床表现包括出生前/后生长发育迟滞，低出生体重，轻度至中度智力低下，特殊面容（小头畸形、前额突出且窄、宽鼻梁、内眦赘皮、高腭、短颈、低位耳伴耳外形异常等），精神运动发育迟滞，先天性心脏病（心房与心室缺陷、室间隔缺损、肺动脉瓣狭窄），语言发育迟缓，癫痫，行为异常（多动和冲动），先天性横膈疝等，一些男性患者合并隐睾和尿道下裂，也有部分患者智力正常的报道；覆盖了8p23.1 recurrent region (includes GATA4) deletion 100.00%的区域，.。包含了单倍剂量敏感基因：GATA4。包含了MCPH1基因[OMIM:60711…	p23.3-p22	.	覆盖了8p23.1 region (DEFB gene cluster) deletion[ClinGen:ISCA-37472]综合征100.00%的区域，score(grade):40，.。 覆盖了8p23.1 deletion syndrome[DECIPHER:.]综合征100.00%的区域，score(grade):.，8p23.1 deletion syndrome综合征临床表现多变且不取决于缺失片段的大小，大部分常见的临床表现包括出生前/后生长发育迟滞，低出生体重，轻度至中度智力低下，特殊面容（小头畸形、前额突出且窄、宽鼻梁、内眦赘皮、高腭、短颈、低位耳伴耳外形异常等），精神运动发育迟滞，先天性心脏病（心房与心室缺陷、室间隔缺损、肺动脉瓣狭窄），语言发育迟缓，癫痫，行为异常（多动和冲动），先天性横膈疝等，一些男性患者合并隐睾和尿道下裂，也有部分患者智力正常的报道。 覆盖了8…	LOC101927815,CSMD1,ANGPT2,MCPH1,AGPAT5,XKR5,DEFB1,DEFA6,DEFA4,DEFA1,DEFA1B,DEFA3,DEFA5,USP17L1,USP17L4,ZNF705G,DEFB4B,DEFB103B,SPAG11B,DEFB104B,DEFB106B,DEFB105B,DEFB107B,PRR23D1,PRR23D2,DEFB107A,DEFB105A,DEFB106A,DEFB104A,SPAG11A,DEFB103A,DEFB4A,ZNF705B,USP17L8,USP17L3,FAM86B3P,PRAG1,CLDN23,MFHAS1,ERI1,PPP1R3B,TNKS,MSRA,PRSS55,RP1L1,C8orf74,SOX7,PINX1,XKR6,MTMR9,SLC35G5,FAM167A,BLK,GATA4,NEIL2,F…	包含了ANGPT2基因100.00%的经典转录本的CDS区域，HI：8.36，pLI：0.454891016173085， 包含了XKR6基因100.00%的经典转录本的CDS区域，HI：18.08，pLI：0.956776701241562， 包含了GATA4基因100.00%的经典转录本的CDS区域，HI：0.87，pLI：0.802155487205778，** 包含了LONRF1基因100.00%的经典转录本的CDS区域，HI：40.01，pLI：0.919751764265427，	包含了MCPH1基因100.00%的经典转录本的CDS区域,MCPH1基因[OMIM:607117]，该基因的突变与MICROCEPHALY 1， PRIMARY， AUTOSOMAL RECESSIVE (MCPH1)[OMIM:251200]相关，MCPH1为常染色体隐性遗传，患者主要表现为小头畸形，轻度到严重的智力障碍，身材矮小(部分患者)，癫痫（少见）等 包含了MFHAS1基因100.00%的经典转录本的CDS区域,Malignant fibrous histiocytoma, 605352 (2) 包含了RP1L1基因100.00%的经典转录本的CDS区域,Occult macular dystrophy, 613587 (3), Autosomal dominant 包含了BLK基因100.00%的经典转录本的CDS区域,Maturity-onset diabetes of …	包含了CSMD1基因100.00%的经典转录本的CDS区域，haploinsufficiency_score：1，triplosensitivity_score：0 包含了MFHAS1基因100.00%的经典转录本的CDS区域，haploinsufficiency_score：0，triplosensitivity_score：0 包含了GATA4基因100.00%的经典转录本的CDS区域，haploinsufficiency_score：3，triplosensitivity_score：0 包含了CTSB基因100.00%的经典转录本的CDS区域，haploinsufficiency_score：0，triplosensitivity_score：0	涵盖了PMID[27617130]100.00%的区域，一个家系内，一对母子携带有8p23.1缺失片段，儿子的主要临床表征为特殊面容，中度智力障碍等，母亲的主要临床表征为中度智力障碍[pmid:27617130] 涵盖了PMID[17602449]100.00%的区域，1例8p23.1缺失患者主要的临床表征为羊水过多，巨头畸形，巨脑室，小颌畸形，先天性膈疝，单脐动脉，左侧肾发育不良，小脑发育不全，左肺发育不良，颈蹼，特殊面容等[pmid:17602449] 涵盖了PMID[23495222]100.00%的区域，1例8p23.2-pter缺失患者主要的临床表征为轻度发育迟缓，轻度特殊面容，小头畸形等[pmid:23495222] 涵盖了PMID[20459802]100.00%的区域，1例8p23.3缺失患者主要临床表征为发育迟缓，小头畸形，轻度特殊面容[pmid:20459802] 涵…	涵盖了患者[clinvar_variationID:157084]100.00%的区域，致病性：not provided，遗传模式：unknown，表型：Normal pregnancy。 涵盖了患者[decipher_ID:280996]100.00%的区域，致病性：Likely pathogenic，遗传模式：Maternally inherited, constitutive in mother，表型：Intellectual disability, moderate。 涵盖了患者[decipher_ID:306388]100.00%的区域，致病性：Uncertain，遗传模式：Unknown，表型：nan。 涵盖了患者[decipher_ID:341038]100.00%的区域，致病性：Uncertain，遗传模式：Unknown，表型：nan。 涵盖了患者[decipher_I…	.
19SC31818YM	prenatal	T18	Pathogenic	18号染色体三体，也称爱德华氏综合征（Edwards syndrome），查询公共数据库显示：18-三体综合征的主要临床表征为生长发育迟缓，肌张力增高，特殊面容（上睑下垂、小眼球、低位耳、耳廓发育不全、小下颌等）智力障碍，室间隔缺损，外生殖器畸形，胸骨短，特殊握拳姿势，手指弓形纹过多，摇椅形足底等，约95%的18-三体综合征胚胎自发流产。	.	18号染色体三体，也称爱德华氏综合征（Edwards syndrome），查询公共数据库显示：18-三体综合征的主要临床表征为生长发育迟缓，肌张力增高，特殊面容（上睑下垂、小眼球、低位耳、耳廓发育不全、小下颌等）智力障碍，室间隔缺损，外生殖器畸形，胸骨短，特殊握拳姿势，手指弓形纹过多，摇椅形足底等，约95%的18-三体综合征胚胎自发流产。	.	.	.	.	.	.	.	.
19SC31608YM	prenatal	chr15:31900001-32440000_dup	Likely pathogenic	15号染色体q13.3处重复0.54Mb区域，有文献报道，1例15q13.3重复患者(patient 64)主要的临床表征为中度发育迟缓[pmid:20506139]；1例15q13.3重复患者主要的临床表征为腭裂，轻度脑积水，智力障碍，巨头畸形，身材矮小，四肢短小，听力损失，语言障碍等，其父携带此重复片段，无明显的临床表征，1例15q13.3重复患者主要的临床表征为腭裂[pmid:28503599]；该区域重复（包含chrna7基因）异常表征的外显率比其他大多数基因组疾病的低[pmid:21841781]。同时，DGV数据库查询到正常人携带此重复片段的记录。	q13.3	.	覆盖了15q13.3 recurrent region (D-CHRNA7 to BP5) (includes CHRNA7 and OTUD7A) duplication[ClinGen:ISCA-46295]综合征98.73%的区域，score(grade):40，.。 覆盖了15q13.3 recurrent region (BP4-BP5) (includes CHRNA7) duplication[ClinGen:ISCA-37411]综合征43.11%的区域，score(grade):1，.。	OTUD7A,CHRNA7	包含了OTUD7A基因27.59%的经典转录本的CDS区域，HI：56.07，pLI：0.97459544138619，	.	包含了OTUD7A基因27.59%的经典转录本的CDS区域，haploinsufficiency_score：0，triplosensitivity_score：0 包含了CHRNA7基因85.01%的经典转录本的CDS区域，haploinsufficiency_score：0，triplosensitivity_score：0	涵盖了PMID[20506139]96.43%的区域，1例15q13.3重复患者(patient 64)主要的临床表征为中度发育迟缓[pmid:20506139] 涵盖了PMID[28503599]96.43%的区域，1例15q13.3重复患者主要的临床表征为腭裂，轻度脑积水，智力障碍，巨头畸形，身材矮小，四肢短小，听力损失，语言障碍等，其父携带此重复片段，无明显的临床表征，1例15q13.3重复患者主要的临床表征为腭裂[pmid:28503599] 涵盖了PMID[21841781]87.50%的区域，该区域重复（包含chrna7基因）异常表征的外显率比其他大多数基因组疾病的低[pmid:21841781]	涵盖了患者[decipher_ID:383478]100.00%的区域，致病性：Likely pathogenic Full，遗传模式：Maternally inherited, constitutive in mother，表型：Attention deficit hyperactivity disorder, Seizures。 涵盖了患者[clinvar_variationID:443648]100.00%的区域，致病性：Uncertain significance，遗传模式：not provided，表型：See cases。 涵盖了患者[clinvar_variationID:155373]100.00%的区域，致病性：Uncertain significance，遗传模式：not provided，表型：See cases。 涵盖了患者[decipher_ID:263378]…	样本量：771，正常携带人数：1，占比：0.00129702，pubmedid：17911159
19SC31608YM	prenatal	chr16:16860001-17540000_dup	Benign / Likely Benign	16号染色体p12.3处重复0.68Mb区域，经查询DGV、DECIPHER、OMIM、UCSC以及PubMed公共数据库资源，该片段为多态性。	p12.3	.	.	XYLT1	包含了XYLT1基因93.19%的经典转录本的CDS区域，HI：36.69，pLI：0.985159711217428，	包含了XYLT1基因93.19%的经典转录本的CDS区域,XYLT1基因[OMIM:608124]，该基因的突变与Desbuquois dysplasia-2(DBQD2)[OMIM:615777]，DBQD2为常染色体隐性遗传，患者主要的临床表征为特殊面容，大头畸形，身材矮小，产前和产后发育迟缓，轻度至中度智力障碍，关节松弛，多发性大关节错位，干骺端增宽，骨骺发育不良等	.	.	涵盖了患者[clinvar_variationID:147393]100.00%的区域，致病性：Uncertain significance，遗传模式：not provided，表型：See cases。	样本量：29084，正常携带人数：2，占比：6.877e-05，pubmedid：25217958 样本量：17421，正常携带人数：2，占比：0.0001148，pubmedid：21841781 样本量：1557，正常携带人数：1，占比：0.00064226，pubmedid：19166990
19SC31577YM	prenatal	chr8:42820001-43800000_dup	VOUS	8号染色体p11.21-p11.1处重复0.98Mb区域，经查询DGV、DECIPHER、OMIM、UCSC以及PubMed公共数据库资源，致病性未知。	p11.21-p11.1	.	.	HOOK3,FNTA,POMK,HGSNAT,POTEA	包含了HOOK3基因44.20%的经典转录本的CDS区域，HI：23.26，pLI：0.99999800538276， 包含了FNTA基因100.00%的经典转录本的CDS区域，HI：28.66，pLI：0.988212601847893，	包含了POMK基因100.00%的经典转录本的CDS区域,POMK[OMIM:615247]的突变与MUSCULAR DYSTROPHY-DYSTROGLYCANOPATHY (LIMB-GIRDLE)， TYPE C， 12(MDDGC12)[OMIM:616094]相关，MDDGC12为常染色体隐性遗传，患者主要表现为张力减退，小头，运动发育迟滞，肌肉萎缩以及轻度面部神经无力等现象 包含了HGSNAT基因100.00%的经典转录本的CDS区域,HGSNAT[OMIM:610453]的突变与MUCOPOLYSACCHARIDOSIS TYPE IIIC[OMIM:252930]相关，MUCOPOLYSACCHARIDOSIS TYPE IIIC为常染色体隐性遗传，患者主要表现为智力障碍，语言发育迟缓，特殊面容以及骨发育障碍等现象	.	.	涵盖了患者[clinvar_variationID:474186]100.00%的区域，致病性：Uncertain significance，遗传模式：germline，表型：Muscular dystrophy-dystroglycanopathy (congenital with brain and eye anomalies), type a, 12;Muscular dystrophy-dystroglycanopathy (limb-girdle), type c, 12。 涵盖了患者[clinvar_variationID:542426]100.00%的区域，致病性：Uncertain significance，遗传模式：germline，表型：Mucopolysaccharidosis, MPS-III-C;Retinitis pigmentosa 73。 涵盖了患者[de…	.
19SC31576YM	prenatal	chr15:22740001-23080000_dup	Benign / Likely Benign	15号染色体q11.2处重复0.34Mb区域，经查询DGV、DECIPHER、OMIM、UCSC以及PubMed公共数据库资源，该片段为多态性。	q11.2	.	覆盖了15q11.2 recurrent region (BP1-BP2) (includes NIPA1) duplication[ClinGen:ISCA-37448]综合征95.78%的区域，score(grade):40，.。 覆盖了CLASS1 CHROMOSOME 15q11-q13 DUPLICATION SYNDROME[ClinGen:ISCA-37404]综合征4.46%的区域，score(grade):3，.。	GOLGA6L1,TUBGCP5,CYFIP1,NIPA2,NIPA1	包含了CYFIP1基因100.00%的经典转录本的CDS区域，HI：23.3，pLI：0.994933031618259，	包含了NIPA1基因82.94%的经典转录本的CDS区域,NIPA1基因[OMIM:608145]的突变与spastic paraplegia 6（SPG6）[OMIM:600363]相关，SPG6为常染色体显性遗传，该患者主要表现为下肢痉挛，括约肌障碍等	包含了NIPA2基因100.00%的经典转录本的CDS区域，haploinsufficiency_score：0，triplosensitivity_score：0 包含了NIPA1基因82.94%的经典转录本的CDS区域，haploinsufficiency_score：0，triplosensitivity_score：0	.	涵盖了患者[decipher_ID:286693]100.00%的区域，致病性：Uncertain，遗传模式：Unknown，表型：Delayed speech and language development。 涵盖了患者[decipher_ID:287060]100.00%的区域，致病性：Uncertain，遗传模式：Unknown，表型：Epileptic spasms, Moderate global developmental delay, Protruding ear, Short nose。 涵盖了患者[decipher_ID:350722]99.28%的区域，致病性：Uncertain Uncertain，遗传模式：Unknown，表型：nan。 涵盖了患者[decipher_ID:341606]99.25%的区域，致病性：Uncertain Uncertain，遗传模式…	样本量：270，正常携带人数：1，占比：0.0037037，pubmedid：18776908 样本量：29084，正常携带人数：44，占比：0.00151286，pubmedid：25217958 样本量：771，正常携带人数：3，占比：0.00389105，pubmedid：17911159 样本量：2026，正常携带人数：4，占比：0.00197433，pubmedid：19592680 样本量：1109，正常携带人数：4，占比：0.00360685，pubmedid：21179565
19SC31575YM-2	prenatal	chr7:143560001-143860000_del	Benign / Likely Benign	7号染色体q35处缺失0.3Mb区域，经查询DGV、DECIPHER、OMIM、UCSC以及PubMed公共数据库资源，该片段为多态性。	q35	.	覆盖了Monosomy 7 of bone marrow[OMIM:252270]综合征0.31%的区域，score(grade):3，Myelodysplasia and leukemia syndrome with monosomy 7, 252270 (4), Autosomal recessive。	TCAF1,OR2F2,OR2F1,OR6B1,OR2A5,OR2A25,OR2A12,OR2A2,OR2A14	.	.	.	.	涵盖了患者[decipher_ID:289535]96.03%的区域，致病性：Uncertain，遗传模式：Unknown，表型：Seizures。	样本量：31，正常携带人数：1，占比：0.03225806，pubmedid：18304495 样本量：270，正常携带人数：12，占比：0.04444444，pubmedid：17122850 样本量：62，正常携带人数：1，占比：0.01612903，pubmedid：18775914
19SC31515LM	products of conception	X	Pathogenic	X染色体单体，也称特纳综合征（Turner syndrome），查询公共数据库显示：X染色体单体患者通常表现为身材矮小，后发际低，颈蹼胸平而宽乳头间距增宽，卵巢及子宫发育不良，以及其他第二性征发育不良，大部分患者月经异常，通常智力正常但平均IQ比正常同龄人低10-15分，99%的X染色体单体胚胎在早孕期自然流产。	.	X染色体单体，也称特纳综合征（Turner syndrome），查询公共数据库显示：X染色体单体患者通常表现为身材矮小，后发际低，颈蹼胸平而宽乳头间距增宽，卵巢及子宫发育不良，以及其他第二性征发育不良，大部分患者月经异常，通常智力正常但平均IQ比正常同龄人低10-15分，99%的X染色体单体胚胎在早孕期自然流产。	.	.	.	.	.	.	.	.
19SC31512YM	prenatal	chr8:2340001-2820000_dup	Benign / Likely Benign	8号染色体p23.2处重复0.48Mb区域，经查询DGV、DECIPHER、OMIM、UCSC以及PubMed公共数据库资源，该片段为多态性。	p23.2	.	.	LOC101927815,CSMD1	.	.	包含了CSMD1基因1.16%的经典转录本的CDS区域，haploinsufficiency_score：1，triplosensitivity_score：0	.	涵盖了患者[clinvar_variationID:147087]100.00%的区域，致病性：Uncertain significance，遗传模式：tested-inconclusive，表型：See cases。 涵盖了患者[decipher_ID:270650]96.87%的区域，致病性：Unknown，遗传模式：Inherited from normal parent，表型：nan。 涵盖了患者[decipher_ID:283246]96.87%的区域，致病性：Likely pathogenic，遗传模式：Maternally inherited, constitutive in mother，表型：Global developmental delay, Seizures。 涵盖了患者[decipher_ID:331380]87.81%的区域，致病性：Likely pathog…	样本量：29084，正常携带人数：5，占比：0.00017192，pubmedid：25217958 样本量：2026，正常携带人数：1，占比：0.00049358，pubmedid：19592680 样本量：3017，正常携带人数：2，占比：0.00066291，pubmedid：25118596 样本量：17421，正常携带人数：1，占比：5.74e-05，pubmedid：21841781
19SC31500YM	prenatal	chr19:23520001-24300000_dup	Benign / Likely Benign	19号染色体p12处重复0.78Mb区域，经查询DGV、DECIPHER、OMIM、UCSC以及PubMed公共数据库资源，该片段为多态性。	p12	.	.	ZNF91,ZNF675,ZNF681,ZNF726,ZNF254	.	.	.	.	涵盖了患者[decipher_ID:1591]100.00%的区域，致病性：Unknown，遗传模式：Inherited from normal parent，表型：2-3 toe syndactyly, Abnormality of the ear, Abnormality of the lower limb, Clinodactyly of the 5th finger, Delayed speech and language development, Generalized hirsutism, Intellectual disability, Macrotia, Microcephaly, Protruding ear, Short stature, Synophrys, Thin upper lip vermilion, Triangular face。 涵盖了患者[decip…	样本量：29084，正常携带人数：1，占比：3.438e-05，pubmedid：25217958 样本量：771，正常携带人数：2，占比：0.00259403，pubmedid：17911159
19SC31497RM	prenatal	X	Pathogenic	X染色体单体，也称特纳综合征（Turner syndrome），查询公共数据库显示：X染色体单体患者通常表现为身材矮小，后发际低，颈蹼胸平而宽乳头间距增宽，卵巢及子宫发育不良，以及其他第二性征发育不良，大部分患者月经异常，通常智力正常但平均IQ比正常同龄人低10-15分，99%的X染色体单体胚胎在早孕期自然流产。	.	X染色体单体，也称特纳综合征（Turner syndrome），查询公共数据库显示：X染色体单体患者通常表现为身材矮小，后发际低，颈蹼胸平而宽乳头间距增宽，卵巢及子宫发育不良，以及其他第二性征发育不良，大部分患者月经异常，通常智力正常但平均IQ比正常同龄人低10-15分，99%的X染色体单体胚胎在早孕期自然流产。	.	.	.	.	.	.	.	.
19SC31495YM	prenatal	T21	Pathogenic	21号染色体三体，也称唐氏综合征（Down’s Syndrome），查询公共数据库显示：21-三体综合征的临床表现多样，其主要临床表现包括特殊面容（鼻梁扁平、眼距过宽、眼裂小且外眦上斜、内眦赘皮、舌大外翻、小耳且耳位低等），智力低下（智商通常在25~50之间）生长发育迟缓，肌张力减退，男性不育症等，该综合征部分患者还会表现出骨骼异常（盆骨发育异常、第一和二趾间距增宽及第五指变短内弯等），先天性心脏病（房间隔缺损、室间隔缺损、动脉导管未闭等），消化系统异常（十二指肠狭窄/闭锁、肛门闭锁等）皮肤松弛通贯掌，甲状腺功能低下白血病等，约60%的21-三体综合征胚胎自发流产。	.	21号染色体三体，也称唐氏综合征（Down’s Syndrome），查询公共数据库显示：21-三体综合征的临床表现多样，其主要临床表现包括特殊面容（鼻梁扁平、眼距过宽、眼裂小且外眦上斜、内眦赘皮、舌大外翻、小耳且耳位低等），智力低下（智商通常在25~50之间）生长发育迟缓，肌张力减退，男性不育症等，该综合征部分患者还会表现出骨骼异常（盆骨发育异常、第一和二趾间距增宽及第五指变短内弯等），先天性心脏病（房间隔缺损、室间隔缺损、动脉导管未闭等），消化系统异常（十二指肠狭窄/闭锁、肛门闭锁等）皮肤松弛通贯掌，甲状腺功能低下白血病等，约60%的21-三体综合征胚胎自发流产。	.	.	.	.	.	.	.	.
19SC31484YM	prenatal	XYY	Pathogenic	XYY综合征，查询公共数据库显示：XYY综合征患者通常表现为身材高大，畸形头，出生初期肌张力高，器官距离过大，运动不协调或震颤，智力偏低等[PMID:23810129]，也可能有行为问题如学习障碍，脾气暴躁等。	.	XYY综合征，查询公共数据库显示：XYY综合征患者通常表现为身材高大，畸形头，出生初期肌张力高，器官距离过大，运动不协调或震颤，智力偏低等[PMID:23810129]，也可能有行为问题如学习障碍，脾气暴躁等。	.	.	.	.	.	.	.	.
19SC31479YM	prenatal	T21	Pathogenic	21号染色体三体，也称唐氏综合征（Down’s Syndrome），查询公共数据库显示：21-三体综合征的临床表现多样，其主要临床表现包括特殊面容（鼻梁扁平、眼距过宽、眼裂小且外眦上斜、内眦赘皮、舌大外翻、小耳且耳位低等），智力低下（智商通常在25~50之间）生长发育迟缓，肌张力减退，男性不育症等，该综合征部分患者还会表现出骨骼异常（盆骨发育异常、第一和二趾间距增宽及第五指变短内弯等），先天性心脏病（房间隔缺损、室间隔缺损、动脉导管未闭等），消化系统异常（十二指肠狭窄/闭锁、肛门闭锁等）皮肤松弛通贯掌，甲状腺功能低下白血病等，约60%的21-三体综合征胚胎自发流产。	.	21号染色体三体，也称唐氏综合征（Down’s Syndrome），查询公共数据库显示：21-三体综合征的临床表现多样，其主要临床表现包括特殊面容（鼻梁扁平、眼距过宽、眼裂小且外眦上斜、内眦赘皮、舌大外翻、小耳且耳位低等），智力低下（智商通常在25~50之间）生长发育迟缓，肌张力减退，男性不育症等，该综合征部分患者还会表现出骨骼异常（盆骨发育异常、第一和二趾间距增宽及第五指变短内弯等），先天性心脏病（房间隔缺损、室间隔缺损、动脉导管未闭等），消化系统异常（十二指肠狭窄/闭锁、肛门闭锁等）皮肤松弛通贯掌，甲状腺功能低下白血病等，约60%的21-三体综合征胚胎自发流产。	.	.	.	.	.	.	.	.
19SC31470YM	prenatal	chr3:840001-1320000_dup	VOUS	3号染色体p26.3处重复0.48Mb区域，经查询DGV、DECIPHER、OMIM、UCSC以及PubMed公共数据库资源，致病性未知。	p26.3	.	.	CNTN6	.	.	包含了CNTN6基因51.02%的经典转录本的CDS区域，haploinsufficiency_score：1，triplosensitivity_score：0	涵盖了PMID[26257835]80.77%的区域，1例3p26.3(chr3:1149286-1348884, hg19)重复患者的主要临床表征为发育迟缓，身材矮小，关节过度活动，小头畸形，前发际低，第二、三脚趾并趾等[pmid:26257835]	涵盖了患者[decipher_ID:370207]100.00%的区域，致病性：Uncertain Uncertain，遗传模式：Paternally inherited, constitutive in father，表型：nan。 涵盖了患者[clinvar_variationID:562709]97.68%的区域，致病性：Uncertain significance，遗传模式：germline，表型：not provided。 涵盖了患者[clinvar_variationID:148814]92.77%的区域，致病性：Uncertain significance，遗传模式：not provided，表型：See cases。 涵盖了患者[decipher_ID:306692]87.59%的区域，致病性：Pathogenic Full，遗传模式：Unknown，表型：Global …	样本量：2026，正常携带人数：2，占比：0.00098717，pubmedid：19592680 样本量：17421，正常携带人数：2，占比：0.0001148，pubmedid：21841781 样本量：29084，正常携带人数：3，占比：0.00010315，pubmedid：25217958
19SC31470YM	prenatal	chr3:1780001-2080000_dup	Benign / Likely Benign	3号染色体p26.3处重复0.3Mb区域，经查询DGV、DECIPHER、OMIM、UCSC以及PubMed公共数据库资源，该片段为多态性。	p26.3	.	.	.	.	.	.	.	涵盖了患者[clinvar_variationID:146722]97.26%的区域，致病性：Uncertain significance，遗传模式：not provided，表型：See cases。	样本量：873，正常携带人数：1，占比：0.00114548，pubmedid：25503493 样本量：17421，正常携带人数：3，占比：0.00017221，pubmedid：21841781 样本量：1557，正常携带人数：1，占比：0.00064226，pubmedid：19166990 样本量：3017，正常携带人数：1，占比：0.00033146，pubmedid：25118596 样本量：29084，正常携带人数：2，占比：6.877e-05，pubmedid：25217958
19SC31328YM	prenatal	chr16:15480001-18160000_del	Likely pathogenic	16号染色体p13.11-p12.3处缺失2.68Mb区域，覆盖了16p13.11 recurrent region (includes MYH11) deletion 100.00%的区域，.；覆盖了16p13.11 recurrent microdeletion (neurocognitive disorder susceptibility locus) 67.11%的区域，16p13.11 recurrent microdeletion (neurocognitive disorder susceptibility locus)综合征所在重复区域为神经认知障碍(自闭症，智力障碍，多发性先天畸形）易感区，患者可能表现为运动和语言功能发育迟缓，学习障碍，注意缺陷多动障碍，攻击性和破坏性行为，社会交往障碍，孤独症谱系障碍，心脏和主动脉畸形，法洛四联症，大血管转位，主动脉狭窄，关节过度活动…	p13.11-p12.3	.	覆盖了16p13.11 recurrent region (includes MYH11) deletion[ClinGen:ISCA-37415]综合征100.00%的区域，score(grade):3，.。 覆盖了16p13.11 recurrent microdeletion (neurocognitive disorder susceptibility locus)[DECIPHER:.]综合征67.11%的区域，score(grade):.，16p13.11 recurrent microdeletion (neurocognitive disorder susceptibility locus)综合征所在重复区域为神经认知障碍(自闭症，智力障碍，多发性先天畸形）易感区，患者可能表现为运动和语言功能发育迟缓，学习障碍，注意缺陷多动障碍，攻击性和破坏性行为，社会交往障碍，孤独症谱…	MPV17L,C16orf45,KIAA0430,NDE1,MYH11,FOPNL,ABCC1,ABCC6,NOMO3,NPIPA7,XYLT1	包含了KIAA0430基因100.00%的经典转录本的CDS区域，HI：36.94，pLI：0.999999565958546， 包含了MYH11基因100.00%的经典转录本的CDS区域，HI：7.87，pLI：0.998956488496709， 包含了XYLT1基因100.00%的经典转录本的CDS区域，HI：36.69，pLI：0.985159711217428，	包含了NDE1基因100.00%的经典转录本的CDS区域,Lissencephaly 4 (with microcephaly), 614019 (3), Autosomal recessive; ?Microhydranencephaly, 605013 (3), Autosomal recessive 包含了MYH11基因100.00%的经典转录本的CDS区域,Aortic aneurysm, familial thoracic 4, 132900 (3), Autosomal dominant 包含了ABCC6基因100.00%的经典转录本的CDS区域,Arterial calcification, generalized, of infancy, 2, 614473 (3), Autosomal recessive; Pseudoxanthoma elasticum, 26480…	包含了NDE1基因100.00%的经典转录本的CDS区域，haploinsufficiency_score：30，triplosensitivity_score：0 包含了MYH11基因100.00%的经典转录本的CDS区域，haploinsufficiency_score：0，triplosensitivity_score：0	涵盖了PMID[24105370]88.74%的区域，16p13.11缺失综合征存在外显不全的情况，部分携带者可能无明显临床症状[pmid:24105370]	涵盖了患者[decipher_ID:379499]100.00%的区域，致病性：Uncertain Uncertain，遗传模式：Unknown，表型：Abnormal heart morphology, Aplasia cutis congenita, Neurodevelopmental delay。 涵盖了患者[decipher_ID:258405]100.00%的区域，致病性：Unknown，遗传模式：Inherited from normal parent，表型：Intellectual disability。 涵盖了患者[clinvar_variationID:224608]100.00%的区域，致病性：Pathogenic，遗传模式：germline，表型：Microhydranencephaly。 涵盖了患者[clinvar_variationID:417357]100.…	样本量：96，正常携带人数：1，占比：0.01041667，pubmedid：23290073
19SC31327YM	prenatal	chr15:32040001-32440000_dup	VOUS	15号染色体q13.3处重复0.4Mb区域，经查询DGV、DECIPHER、OMIM、UCSC以及PubMed公共数据库资源，致病性未知。	q13.3	.	覆盖了15q13.3 recurrent region (D-CHRNA7 to BP5) (includes CHRNA7 and OTUD7A) duplication[ClinGen:ISCA-46295]综合征93.94%的区域，score(grade):40，.。 覆盖了15q13.3 recurrent region (BP4-BP5) (includes CHRNA7) duplication[ClinGen:ISCA-37411]综合征31.94%的区域，score(grade):1，.。	CHRNA7	.	.	包含了CHRNA7基因85.01%的经典转录本的CDS区域，haploinsufficiency_score：0，triplosensitivity_score：0	涵盖了PMID[20506139]90.91%的区域，1例15q13.3重复患者(patient 64)主要的临床表征为中度发育迟缓[pmid:20506139] 涵盖了PMID[21841781]83.33%的区域，该区域重复（包含chrna7基因）异常表征的外显率比其他大多数基因组疾病的低[pmid:21841781]	涵盖了患者[decipher_ID:263378]100.00%的区域，致病性：Unknown，遗传模式：Unknown，表型：nan。 涵盖了患者[decipher_ID:272281]100.00%的区域，致病性：Unknown，遗传模式：Inherited from normal parent，表型：nan。 涵盖了患者[decipher_ID:265471]100.00%的区域，致病性：Unknown，遗传模式：Inherited from normal parent，表型：nan。 涵盖了患者[decipher_ID:328497]100.00%的区域，致病性：Unknown，遗传模式：Paternally inherited, constitutive in father，表型：Intellectual disability, mild。 涵盖了患者[decipher_ID:…	样本量：29084，正常携带人数：67，占比：0.00230367，pubmedid：25217958 样本量：771，正常携带人数：13，占比：0.01686122，pubmedid：17911159 样本量：2026，正常携带人数：16，占比：0.00789733，pubmedid：19592680 样本量：3017，正常携带人数：7，占比：0.00232019，pubmedid：25118596 样本量：17421，正常携带人数：37，占比：0.00212387，pubmedid：21841781 样本量：1557，正常携带人数：9，占比：0.00578035，pubmedid：19166990 样本量：873，正常携带人数：3，占比：0.00343643，pubmedid：25503493 样本量：1109，正常携带人数：6，占比：0.00541028，pubmedid：2117…
19SC31174RZ	prenatal	chr22:19020000-45260000_dup	Pathogenic	22号染色体q11.21-q13.31处重复26.24Mb区域，覆盖了22q11.2 recurrent region (distal type I, D-E/F) duplication 100.00%的区域，.；覆盖了22q11 duplication syndrome 99.58%的区域，22q11 duplication syndrome存在外显不全的情况，该综合征患者表型从正常或几乎正常到严重，变化较大，最常见的临床症状有：智力障碍（97%）、精神运动发育迟滞（67%）、生长受限（63%）、肌张力低下（43%），说话鼻音重等，另外，22q11重复综合征患者都表现出不同程度的DGS/VCFS表型如腭咽发育不全、腭裂、先天性心脏病、耳聋、肾生殖系统畸形、胸腺缺如、无脾、认知障碍等，但也有其特定的表型，包括上位眉毛，眼睑下斜或伴下垂，轻度的小颌/缩颌，脸部细长等；覆盖了CHROMOS…	q11.21-q13.31	.	覆盖了22q11.2 recurrent region (central, B/C-D) (includes CRKL) duplication[ClinGen:ISCA-37516]综合征100.00%的区域，score(grade):1，.。 覆盖了22q11.2 recurrent region (distal type II, E-F) duplication[ClinGen:ISCA-37488]综合征100.00%的区域，score(grade):1，.。 覆盖了22q11.2 recurrent region (distal type I, D-E/F) duplication[ClinGen:ISCA-37397]综合征100.00%的区域，score(grade):3，.。 覆盖了22q11 duplication syndrome[DECIPHER:.]综合征99.5…	DGCR2,TSSK2,DGCR14,GSC2,SLC25A1,CLTCL1,HIRA,MRPL40,C22orf39,UFD1L,CDC45,CLDN5,SEPT5,GP1BB,TBX1,C22orf29,GNB1L,TXNRD2,COMT,ARVCF,TANGO2,DGCR8,TRMT2A,RANBP1,ZDHHC8,CCDC188,RTN4R,DGCR6L,TMEM191B,RIMBP3,ZNF74,SCARF2,KLHL22,MED15,SERPIND1,PI4KA,SNAP29,CRKL,AIFM3,LZTR1,THAP7,THAP7-AS1,P2RX6,SLC7A4,LRRC74B,RIMBP3B,HIC2,TMEM191C,RIMBP3C,UBE2L3,YDJC,CCDC116,SDF2L1,PPIL2,YPEL1,MAPK1,PPM1F,TOP3B,VPREB1,ZNF2…	包含了HIRA基因100.00%的经典转录本的CDS区域，HI：19.48，pLI：0.999998171154956， 包含了UFD1L基因100.00%的经典转录本的CDS区域，HI：11.96，pLI：0.997407162576096， 包含了CDC45基因100.00%的经典转录本的CDS区域，HI：8.4，pLI：0.0691043589822534， 包含了SEPT5基因100.00%的经典转录本的CDS区域，HI：32.68，pLI：0.914631982551485， 包含了TBX1基因100.00%的经典转录本的CDS区域，HI：4.92，pLI：0.983396787766063， 包含了DGCR8基因100.00%的经典转录本的CDS区域，HI：5.07，pLI：0.999895838044823， 包含了RANBP1基因100.00%的经典转录本的CDS区域，H…	包含了SLC25A1基因100.00%的经典转录本的CDS区域,Combined D-2- and L-2-hydroxyglutaric aciduria, 615182 (3), Autosomal recessive; ?Myasthenic syndrome, congenital, 23, presynaptic, 618197 (3), Autosomal recessive 包含了CDC45基因100.00%的经典转录本的CDS区域,Meier-Gorlin syndrome 7, 617063 (3), Autosomal recessive 包含了GP1BB基因100.00%的经典转录本的CDS区域,Bernard-Soulier syndrome, type B, 231200 (3), Autosomal recessive; Giant platelet diso…	包含了HIRA基因100.00%的经典转录本的CDS区域，haploinsufficiency_score：0，triplosensitivity_score：0 包含了TBX1基因100.00%的经典转录本的CDS区域，haploinsufficiency_score：2，triplosensitivity_score：0 包含了SCARF2基因100.00%的经典转录本的CDS区域，haploinsufficiency_score：30，triplosensitivity_score：0 包含了CRKL基因100.00%的经典转录本的CDS区域，haploinsufficiency_score：0，triplosensitivity_score：0 包含了BCR基因100.00%的经典转录本的CDS区域，haploinsufficiency_score：0，triplosensiti…	涵盖了PMID[14526392]100.00%的区域，22q11.2 duplication syndrome患者表现出不同程度的dgs/vcfs表型，如先天性心脏缺陷、胸腺缺如、认知障碍、腭裂、腭咽发育不全等[pmid:14526392] 涵盖了PMID[24764164]100.00%的区域，22q11.21(chr22:21050613-21464371,hg19)的重复可能会导致cbe(classic bladder exstrophy)[pmid:24764164] 涵盖了PMID[19224675]100.00%的区域，1例22q11.2重复患者主要的临床表征为法洛四联症[pmid:19224675] 涵盖了PMID[22002912]100.00%的区域，1例22q11.22-q11.23重复患者主要的临床表征为宽鼻梁，肌张力低下，认知障碍，行为问题，癫痫，智力障碍等[p…	涵盖了患者[clinvar_variationID:394252]100.00%的区域，致病性：Uncertain significance，遗传模式：not provided，表型：See cases。 涵盖了患者[decipher_ID:248471]100.00%的区域，致病性：Unknown，遗传模式：Inherited from parent with similar phenotype to child，表型：Aggressive behavior, Delayed speech and language development, Feeding difficulties in infancy, Moderate global developmental delay, Motor delay, Nasal regurgitation, Obesity, Polyphagia。…	.
19SC31174RZ	prenatal	chr22:45260000-51180000_del	Pathogenic	22号染色体q13.31-q13.33处缺失5.92Mb区域，覆盖了22q13 deletion syndrome (Phelan-Mcdermid syndrome) 94.49%的区域，22q13 deletion syndrome (Phelan-Mcdermid syndrome是一种发育障碍疾病，患者主要表现为严重的语言发育迟缓，行为障碍（多动、攻击性行为），肌张力减退，面容异常是轻微的并且可变的（长头、巨头、两侧不对称、眉突出、轻度上颌前突、尖下巴、小下巴、耳朵凸出/发育不全、听力损伤、眼睑下垂、内眦赘皮），中度至重度智力发育迟缓，运动迟缓，癫痫，体温调节能力差，疼痛耐??度增高，新生儿反射减弱或异常，磨牙、咀嚼行为异常，吐舌，手掌大且肥厚，趾甲发育不良，身材高大等。包含了单倍剂量敏感基因：SHANK3。包含了ATXN10基因[OMIM:611150]100.00%的CDS区…	q13.31-q13.33	.	覆盖了22q13 deletion syndrome (Phelan-Mcdermid syndrome)[DECIPHER:.]综合征94.49%的区域，score(grade):1，22q13 deletion syndrome (Phelan-Mcdermid syndrome是一种发育障碍疾病，患者主要表现为严重的语言发育迟缓，行为障碍（多动、攻击性行为），肌张力减退，面容异常是轻微的并且可变的（长头、巨头、两侧不对称、眉突出、轻度上颌前突、尖下巴、小下巴、耳朵凸出/发育不全、听力损伤、眼睑下垂、内眦赘皮），中度至重度智力发育迟缓，运动迟缓，癫痫，体温调节能力差，疼痛耐??度增高，新生儿反射减弱或异常，磨牙、咀嚼行为异常，吐舌，手掌大且肥厚，趾甲发育不良，身材高大等。	PHF21B,NUP50-AS1,NUP50,KIAA0930,UPK3A,FAM118A,SMC1B,RIBC2,FBLN1,ATXN10,WNT7B,PRR34,PPARA,CDPF1,PKDREJ,TTC38,GTSE1,TRMU,CELSR1,GRAMD4,CERK,TBC1D22A,FAM19A5,C22orf34,BRD1,ZBED4,ALG12,CRELD2,PIM3,IL17REL,MLC1,MOV10L1,PANX2,TRABD,SELENOO,TUBGCP6,HDAC10,MAPK12,MAPK11,PLXNB2,DENND6B,PPP6R2,SBF1,ADM2,MIOX,LMF2,NCAPH2,SCO2,TYMP,ODF3B,KLHDC7B,SYCE3,CPT1B,CHKB,CHKB-AS1,MAPK8IP2,ARSA,SHANK3,ACR	包含了PHF21B基因100.00%的经典转录本的CDS区域，HI：56.71，pLI：0.914020956210128， 包含了SMC1B基因100.00%的经典转录本的CDS区域，HI：40.59，pLI：0.986578245527667， 包含了PPARA基因100.00%的经典转录本的CDS区域，HI：7.3，pLI：0.463829864293015， 包含了CELSR1基因100.00%的经典转录本的CDS区域，HI：67.81，pLI：0.999990747432086， 包含了GRAMD4基因100.00%的经典转录本的CDS区域，HI：63.4，pLI：0.999791413435688， 包含了TBC1D22A基因100.00%的经典转录本的CDS区域，HI：57.91，pLI：0.957287977622822， 包含了BRD1基因0.00%的经典转录本的CDS…	包含了ATXN10基因100.00%的经典转录本的CDS区域,ATXN10基因[OMIM:611150]，ATXN10基因中五核苷酸(ATTCT)重复增多与spinocerebellar ataxia-10 (SCA10) [OMIM:603516]相关，SCA10为常染色体显性遗传，患者主要表现为吞咽困难， 眼球震颤，进行性小脑共济失调，认知障碍等 包含了PPARA基因100.00%的经典转录本的CDS区域,{Hyperapobetalipoproteinemia, susceptibility to} (3) 包含了TRMU基因100.00%的经典转录本的CDS区域,{Deafness, mitochondrial, modifier of}, 580000 (3), Mitochondrial; Liver failure, transient infantile, 613070 …	包含了TRMU基因100.00%的经典转录本的CDS区域，haploinsufficiency_score：30，triplosensitivity_score：0 包含了ALG12基因100.00%的经典转录本的CDS区域，haploinsufficiency_score：30，triplosensitivity_score：0 包含了TUBGCP6基因100.00%的经典转录本的CDS区域，haploinsufficiency_score：30，triplosensitivity_score：0 包含了CHKB基因100.00%的经典转录本的CDS区域，haploinsufficiency_score：30，triplosensitivity_score：0 包含了ARSA基因100.00%的经典转录本的CDS区域，haploinsufficiency_score：30，triplo…	涵盖了PMID[27846046]100.00%的区域，1例22q13.32–q13.33重复患者的主要临床表征为轻度智力障碍，语言发育迟缓，注意缺陷多动障碍，自闭症等[pmid:27846046] 涵盖了PMID[11977159]86.80%的区域，该缺失片段患者可能的临床表征有，严重的发育迟缓，张力减退，严重的表达性语言迟滞甚至丧失语言能力，伴随轻微的面部异常[pmid:11977159] 涵盖了PMID[25027555]81.32%的区域，该片段缺失患者主要的临床表征为自闭症，发育迟缓，婴幼儿癫痫，特殊面容，语言发育迟缓等[pmid:25027555]	涵盖了患者[decipher_ID:331370]100.00%的区域，致病性：Likely pathogenic，遗传模式：Unknown，表型：Global developmental delay。 涵盖了患者[clinvar_variationID:396123]100.00%的区域，致病性：Uncertain significance，遗传模式：not provided，表型：See cases。 涵盖了患者[clinvar_variationID:155500]100.00%的区域，致病性：Uncertain significance，遗传模式：not provided，表型：See cases。 涵盖了患者[decipher_ID:268534]100.00%的区域，致病性：Unknown，遗传模式：Inherited from parent with similar phe…	.
19SC31009Y-2	prenatal	XY/XX	Pathogenic	XY/XX的嵌合患者一般表现出接近正常女性（男性）的表型。但是，也有些患者会有性器官模糊不明的表型以及社会适应性较差的问题[PMID:18058977]。同时，也有文献关于性染色体嵌合的胎儿在围产期死亡案例的报告[PMID:7450779]	.	XY/XX的嵌合患者一般表现出接近正常女性（男性）的表型。但是，也有些患者会有性器官模糊不明的表型以及社会适应性较差的问题[PMID:18058977]。同时，也有文献关于性染色体嵌合的胎儿在围产期死亡案例的报告[PMID:7450779]	.	.	.	.	.	.	.	.
19SC30990YM	prenatal	chr15:22740000-23100000_del	Likely pathogenic	15号染色体q11.2处缺失0.36Mb区域，覆盖了15q11.2 recurrent region (BP1-BP2) (includes NIPA1) deletion 100.00%的区域，.。包含了NIPA1基因[OMIM:608145]100.00%的CDS区域，NIPA1基因[OMIM:608145]的突变与spastic paraplegia 6（SPG6）[OMIM:600363]相关，SPG6为常染色体显性遗传，该患者主要表现为下肢痉挛，括约肌障碍等。有文献报道，9例患者检测到15q11.2(chr15:20300000-20640000,hg18)区域缺失，其中多例患者的共同临床表征为运动和语言发育迟缓，先天性畸形，行为问题（包括注意缺陷多动障碍、自闭症、强迫症）等[pmid:19328872]；该区域缺失患者临床表型多样且存在外显不全的情况[pmid:2568942…	q11.2	.	覆盖了15q11.2 recurrent region (BP1-BP2) (includes NIPA1) deletion[ClinGen:ISCA-37448]综合征100.00%的区域，score(grade):2，.。 覆盖了Prader-Willi syndrome (Type 1)/Angelman syndrome (Type 1)[DECIPHER:.]综合征6.16%的区域，score(grade):1，Prader-Willi syndrome (Type 1)/Angelman syndrome(Type 1)患者的特征是严重发育迟缓和智力障碍，严重的语言缺陷，躯干性共济失调，注意力短暂以及不合时宜的高兴举止，此外，小头畸形和癫痫等症状也很常见，部分患者还会出现对水着迷，睡眠困难，少睡，皮肤、毛发色素减少和眼睛颜色浅等症状；患者婴儿期主要表现为肌张力低下，喂食困难…	GOLGA6L1,TUBGCP5,CYFIP1,NIPA2,NIPA1	包含了CYFIP1基因100.00%的经典转录本的CDS区域，HI：23.3，pLI：0.994933031618259，	包含了NIPA1基因100.00%的经典转录本的CDS区域,NIPA1基因[OMIM:608145]的突变与spastic paraplegia 6（SPG6）[OMIM:600363]相关，SPG6为常染色体显性遗传，该患者主要表现为下肢痉挛，括约肌障碍等	包含了NIPA2基因100.00%的经典转录本的CDS区域，haploinsufficiency_score：0，triplosensitivity_score：0 包含了NIPA1基因100.00%的经典转录本的CDS区域，haploinsufficiency_score：0，triplosensitivity_score：0	涵盖了PMID[19328872]100.00%的区域，9例患者检测到15q11.2(chr15:20300000-20640000,hg18)区域缺失，其中多例患者的共同临床表征为运动和语言发育迟缓，先天性畸形，行为问题（包括注意缺陷多动障碍、自闭症、强迫症）等[pmid:19328872] 涵盖了PMID[25689425]100.00%的区域，该区域缺失患者临床表型多样且存在外显不全的情况[pmid:25689425] 涵盖了PMID[17268193]100.00%的区域，1例15q11.2(chr15:20384943-20637977,hg18)缺失患者主要的临床表征为智力障碍，重度发育迟缓，言语障碍，运动/平衡障碍，行为异常，腭裂，肌张力减退等，该文献患者父亲检测出相同的缺失区域，临床表征相似但相对较轻，主要为轻度发育迟缓，寡言少语，注意力短暂等[pmid:17268193…	涵盖了患者[decipher_ID:1047]100.00%的区域，致病性：Unknown，遗传模式：Unknown，表型：Autism, Behavioral abnormality, Intellectual disability, Microtia, Muscular hypotonia。 涵盖了患者[decipher_ID:1233]100.00%的区域，致病性：Unknown，遗传模式：Unknown，表型：Autism, Delayed speech and language development, Frontal upsweep of hair, Hyperactivity, Hypoplasia of the maxilla, Intellectual disability, Proportionate short stature, Sandal gap, Seizur…	样本量：17421，正常携带人数：2，占比：0.0001148，pubmedid：21841781 样本量：771，正常携带人数：3，占比：0.00389105，pubmedid：17911159 样本量：60，正常携带人数：1，占比：0.01666667，pubmedid：16327808 样本量：2026，正常携带人数：2，占比：0.00098717，pubmedid：19592680 样本量：29084，正常携带人数：35，占比：0.00120341，pubmedid：25217958 样本量：3017，正常携带人数：1，占比：0.00033146，pubmedid：25118596
19SC30977LM	products of conception	chr4:45720001-45860000_dup	VOUS	4号染色体p12处重复0.14Mb区域，经查询DGV、DECIPHER、OMIM、UCSC以及PubMed公共数据库资源，致病性未知。	p12	.	.	.	.	.	.	.	涵盖了患者[clinvar_variationID:156916]92.89%的区域，致病性：not provided，遗传模式：unknown，表型：Preeclampsia。	样本量：17421，正常携带人数：1，占比：5.74e-05，pubmedid：21841781
19SC30967YM	prenatal	chr15:22740000-23100000_del	Likely pathogenic	15号染色体q11.2处缺失0.36Mb区域，覆盖了15q11.2 recurrent region (BP1-BP2) (includes NIPA1) deletion 100.00%的区域，.。包含了NIPA1基因[OMIM:608145]100.00%的CDS区域，NIPA1基因[OMIM:608145]的突变与spastic paraplegia 6（SPG6）[OMIM:600363]相关，SPG6为常染色体显性遗传，该患者主要表现为下肢痉挛，括约肌障碍等。有文献报道，9例患者检测到15q11.2(chr15:20300000-20640000,hg18)区域缺失，其中多例患者的共同临床表征为运动和语言发育迟缓，先天性畸形，行为问题（包括注意缺陷多动障碍、自闭症、强迫症）等[pmid:19328872]；该区域缺失患者临床表型多样且存在外显不全的情况[pmid:2568942…	q11.2	.	覆盖了15q11.2 recurrent region (BP1-BP2) (includes NIPA1) deletion[ClinGen:ISCA-37448]综合征100.00%的区域，score(grade):2，.。 覆盖了Prader-Willi syndrome (Type 1)/Angelman syndrome (Type 1)[DECIPHER:.]综合征6.16%的区域，score(grade):1，Prader-Willi syndrome (Type 1)/Angelman syndrome(Type 1)患者的特征是严重发育迟缓和智力障碍，严重的语言缺陷，躯干性共济失调，注意力短暂以及不合时宜的高兴举止，此外，小头畸形和癫痫等症状也很常见，部分患者还会出现对水着迷，睡眠困难，少睡，皮肤、毛发色素减少和眼睛颜色浅等症状；患者婴儿期主要表现为肌张力低下，喂食困难…	GOLGA6L1,TUBGCP5,CYFIP1,NIPA2,NIPA1	包含了CYFIP1基因100.00%的经典转录本的CDS区域，HI：23.3，pLI：0.994933031618259，	包含了NIPA1基因100.00%的经典转录本的CDS区域,NIPA1基因[OMIM:608145]的突变与spastic paraplegia 6（SPG6）[OMIM:600363]相关，SPG6为常染色体显性遗传，该患者主要表现为下肢痉挛，括约肌障碍等	包含了NIPA2基因100.00%的经典转录本的CDS区域，haploinsufficiency_score：0，triplosensitivity_score：0 包含了NIPA1基因100.00%的经典转录本的CDS区域，haploinsufficiency_score：0，triplosensitivity_score：0	涵盖了PMID[19328872]100.00%的区域，9例患者检测到15q11.2(chr15:20300000-20640000,hg18)区域缺失，其中多例患者的共同临床表征为运动和语言发育迟缓，先天性畸形，行为问题（包括注意缺陷多动障碍、自闭症、强迫症）等[pmid:19328872] 涵盖了PMID[25689425]100.00%的区域，该区域缺失患者临床表型多样且存在外显不全的情况[pmid:25689425] 涵盖了PMID[17268193]100.00%的区域，1例15q11.2(chr15:20384943-20637977,hg18)缺失患者主要的临床表征为智力障碍，重度发育迟缓，言语障碍，运动/平衡障碍，行为异常，腭裂，肌张力减退等，该文献患者父亲检测出相同的缺失区域，临床表征相似但相对较轻，主要为轻度发育迟缓，寡言少语，注意力短暂等[pmid:17268193…	涵盖了患者[decipher_ID:1047]100.00%的区域，致病性：Unknown，遗传模式：Unknown，表型：Autism, Behavioral abnormality, Intellectual disability, Microtia, Muscular hypotonia。 涵盖了患者[decipher_ID:1233]100.00%的区域，致病性：Unknown，遗传模式：Unknown，表型：Autism, Delayed speech and language development, Frontal upsweep of hair, Hyperactivity, Hypoplasia of the maxilla, Intellectual disability, Proportionate short stature, Sandal gap, Seizur…	样本量：17421，正常携带人数：2，占比：0.0001148，pubmedid：21841781 样本量：771，正常携带人数：3，占比：0.00389105，pubmedid：17911159 样本量：60，正常携带人数：1，占比：0.01666667，pubmedid：16327808 样本量：2026，正常携带人数：2，占比：0.00098717，pubmedid：19592680 样本量：29084，正常携带人数：35，占比：0.00120341，pubmedid：25217958 样本量：3017，正常携带人数：1，占比：0.00033146，pubmedid：25118596
19SC30930LM	products of conception	chr8:3920001-4020000_del	VOUS	8号染色体p23.2处缺失100.0Kb区域，经查询DGV、DECIPHER、OMIM、UCSC以及PubMed公共数据库资源，致病性未知。	p23.2	.	.	CSMD1	.	.	包含了CSMD1基因4.86%的经典转录本的CDS区域，haploinsufficiency_score：1，triplosensitivity_score：0	.	.	样本量：29084，正常携带人数：1，占比：3.438e-05，pubmedid：25217958 样本量：17421，正常携带人数：1，占比：5.74e-05，pubmedid：21841781
19SC30909LM	products of conception	T22	Pathogenic	22号染色体三体，查询公共数据库显示：22号染色体三体可导致严重的脏器畸形或早期胚胎停育，小头畸形，颅骨异常，先天性心脏病，肾脏畸形以及胎儿宫内发育迟缓等[PMID:23599696]。	.	22号染色体三体，查询公共数据库显示：22号染色体三体可导致严重的脏器畸形或早期胚胎停育，小头畸形，颅骨异常，先天性心脏病，肾脏畸形以及胎儿宫内发育迟缓等[PMID:23599696]。	.	.	.	.	.	.	.	.
19SC30800LM	products of conception	T16	Pathogenic	16号染色体三体，查询公共数据库显示：16号染色体三体是常染色体三体中导致习惯性流产最为常见的一种，该三体患者通常表现为胎儿宫内生长受限以及先天性心脏缺损[PMID:19777531]。	.	16号染色体三体，查询公共数据库显示：16号染色体三体是常染色体三体中导致习惯性流产最为常见的一种，该三体患者通常表现为胎儿宫内生长受限以及先天性心脏缺损[PMID:19777531]。	.	.	.	.	.	.	.	.
19SC30799LM	products of conception	T14	Pathogenic	14号染色体三体，查询公共数据库显示：14号染色体三体患者通常表现为宫内生长受限，精神运动发育迟缓，智力低下，头面部异常以及心脏结构畸形，胚胎早期停育。	.	14号染色体三体，查询公共数据库显示：14号染色体三体患者通常表现为宫内生长受限，精神运动发育迟缓，智力低下，头面部异常以及心脏结构畸形，胚胎早期停育。	.	.	.	.	.	.	.	.
19SC30797L	products of conception	chr13:63440001-63900000_dup	VOUS	13号染色体q21.31处重复0.46Mb区域，经查询DGV、DECIPHER、OMIM、UCSC以及PubMed公共数据库资源，致病性未知。	q21.31	.	.	.	.	.	.	.	.	.
19SC30797L	products of conception	T3	Pathogenic	3号染色体三体，查询公共数据库显示：3号染色体三体患者通常表现为胎儿期宫内生长受限，智力低下，发育迟缓，心脏以及颅面部异常，胚胎早期停育。	.	3号染色体三体，查询公共数据库显示：3号染色体三体患者通常表现为胎儿期宫内生长受限，智力低下，发育迟缓，心脏以及颅面部异常，胚胎早期停育。	.	.	.	.	.	.	.	.
19SC30796LM	products of conception	T22	Pathogenic	22号染色体三体，查询公共数据库显示：22号染色体三体可导致严重的脏器畸形或早期胚胎停育，小头畸形，颅骨异常，先天性心脏病，肾脏畸形以及胎儿宫内发育迟缓等[PMID:23599696]。	.	22号染色体三体，查询公共数据库显示：22号染色体三体可导致严重的脏器畸形或早期胚胎停育，小头畸形，颅骨异常，先天性心脏病，肾脏畸形以及胎儿宫内发育迟缓等[PMID:23599696]。	.	.	.	.	.	.	.	.
19SC30795LM	products of conception	chrX:6440001-8140000_dup	VOUS	X染色体p22.31处重复1.7Mb区域，经查询DGV、DECIPHER、OMIM、UCSC以及PubMed公共数据库资源，致病性未知。	p22.31	.	覆盖了Xp22.31 recurrent region (includes STS) duplication[ClinGen:ISCA-37417]综合征100.00%的区域，score(grade):40，.。	VCX3A,PUDP,STS,VCX,PNPLA4,VCX2	包含了STS基因100.00%的经典转录本的CDS区域，HI：40.89，pLI：0.981414315787146，	包含了STS基因100.00%的经典转录本的CDS区域,(Steroid sulphatase，STS)基因[OMIM:300747]，该基因的缺失与Steroid sulphatase deficiency (STS)[OMIM:308100]相关，STS是一种X连锁隐性遗传的表皮脂类代谢异常疾病，也称为X染色体连锁鱼鳞癣，几乎全部见于男性患者，出生时或出生不久后发病，主要临床表征为四肢、面、颈、躯干、臀部常见大面积的鳞屑，以颈、面、躯干受累最严重，皮损持续存在且不随年龄而改善，部分患者并发角膜混浊、支气管哮喘、过敏性鼻炎等，部分女性携带者在臂及胫前可见轻度鳞屑，部分携带有Xp22.3处更大缺失片段（包括临近基因）的患者，可能会表现出精神发育迟滞，Kallmann综合征（性腺机能减退、嗅觉丧失），软骨发育不良，身材矮小和/或眼白化病等，受限于X染色体异常片段大小、连接位置、随机失活、偏…	包含了VCX3A基因100.00%的经典转录本的CDS区域，haploinsufficiency_score：0，triplosensitivity_score：40 包含了STS基因100.00%的经典转录本的CDS区域，haploinsufficiency_score：3，triplosensitivity_score：0	涵盖了PMID[24800990]100.00%的区域，一对母子携带有此重复片段，母亲的临床表征为学习困难，儿子的主要临床表征为智力障碍，癫痫自闭症畸形足肌张力减退等[pmid:24800990] 涵盖了PMID[20132918]100.00%的区域，在7793例患者（主要的临床表征为发育迟缓，智力障碍，特殊面容，自闭症等）的研究报道[pmid:20132918]中，检测出约0.37%的患者（12例男性，17例女性）仅携带此重复片段，进一步的家系检测发现，部分患者的母亲和祖母也携带有此重复片段，无异常表征 涵盖了PMID[19592680]100.00%的区域，在2026例正常表征的儿童中，检测到1例女童和1例男童携带此重复片段[pmid:19592680]	涵盖了患者[decipher_ID:249205]100.00%的区域，致病性：Unknown，遗传模式：De novo constitutive，表型：Intellectual disability。 涵盖了患者[decipher_ID:266496]100.00%的区域，致病性：Unknown，遗传模式：Inherited from normal parent，表型：nan。 涵盖了患者[clinvar_variationID:58560]100.00%的区域，致病性：Uncertain significance，遗传模式：not provided，表型：See cases。 涵盖了患者[decipher_ID:300318]100.00%的区域，致病性：Unknown，遗传模式：Unknown，表型：Global developmental delay。 涵盖了患者[deciphe…	.
19SC30795LM	products of conception	T21	Pathogenic	21号染色体三体，也称唐氏综合征（Down’s Syndrome），查询公共数据库显示：21-三体综合征的临床表现多样，其主要临床表现包括特殊面容（鼻梁扁平、眼距过宽、眼裂小且外眦上斜、内眦赘皮、舌大外翻、小耳且耳位低等），智力低下（智商通常在25~50之间）生长发育迟缓，肌张力减退，男性不育症等，该综合征部分患者还会表现出骨骼异常（盆骨发育异常、第一和二趾间距增宽及第五指变短内弯等），先天性心脏病（房间隔缺损、室间隔缺损、动脉导管未闭等），消化系统异常（十二指肠狭窄/闭锁、肛门闭锁等）皮肤松弛通贯掌，甲状腺功能低下白血病等，约60%的21-三体综合征胚胎自发流产。	.	21号染色体三体，也称唐氏综合征（Down’s Syndrome），查询公共数据库显示：21-三体综合征的临床表现多样，其主要临床表现包括特殊面容（鼻梁扁平、眼距过宽、眼裂小且外眦上斜、内眦赘皮、舌大外翻、小耳且耳位低等），智力低下（智商通常在25~50之间）生长发育迟缓，肌张力减退，男性不育症等，该综合征部分患者还会表现出骨骼异常（盆骨发育异常、第一和二趾间距增宽及第五指变短内弯等），先天性心脏病（房间隔缺损、室间隔缺损、动脉导管未闭等），消化系统异常（十二指肠狭窄/闭锁、肛门闭锁等）皮肤松弛通贯掌，甲状腺功能低下白血病等，约60%的21-三体综合征胚胎自发流产。	.	.	.	.	.	.	.	.
19SC30702LM	products of conception	chr22:33540001-33780000_dup	VOUS	22号染色体q12.3处重复0.24Mb区域，经查询DGV、DECIPHER、OMIM、UCSC以及PubMed公共数据库资源，致病性未知。	q12.3	.	.	LARGE1	.	包含了LARGE1基因22.50%的经典转录本的CDS区域,LARGE1基因[OMIM:603590]，该基因的突变与MUSCULAR DYSTROPHY-DYSTROGLYCANOPATHY (CONGENITAL WITH BRAIN AND EYE ANOMALIES)， TYPE A， 6(MDDGA6)[OMIM:613154]和MUSCULAR DYSTROPHY-DYSTROGLYCANOPATHY (CONGENITAL WITH MENTAL RETARDATION)， TYPE B， 6(MDDGB6)[OMIM:608840]相关，MDDGA6为常染色体隐性遗传，患者主要表现为先天性肌营养不良，肌张力低下，挛缩，脑部和眼部异常，智力障碍，血清肌酸激酶升高等，MDDGB6也为常染色体隐性遗传，患者主要表现为先天性肌营养不良，肌张力低下，挛缩，身材矮小，整体发育迟缓，脑…	包含了LARGE1基因22.50%的经典转录本的CDS区域，haploinsufficiency_score：30，triplosensitivity_score：0	.	涵盖了患者[decipher_ID:288483]100.00%的区域，致病性：Uncertain，遗传模式：Maternally inherited, constitutive in mother，表型：Global developmental delay, Seizures。 涵盖了患者[decipher_ID:288381]100.00%的区域，致病性：Uncertain，遗传模式：Paternally inherited, constitutive in father，表型：Autism。	.
19SC30702LM	products of conception	chrX:7120001-7300000_del	Pathogenic	X染色体p22.31处缺失0.18Mb区域，包含了单倍剂量敏感基因：STS。包含了STS基因[OMIM:300747]93.10%的CDS区域，(Steroid sulphatase，STS)基因[OMIM:300747]，该基因的缺失与Steroid sulphatase deficiency (STS)[OMIM:308100]相关，STS是一种X连锁隐性遗传的表皮脂类代谢异常疾病，也称为X染色体连锁鱼鳞癣，几乎全部见于男性患者，出生时或出生不久后发病，主要临床表征为四肢、面、颈、躯干、臀部常见大面积的鳞屑，以颈、面、躯干受累最严重，皮损持续存在且不随年龄而改善，部分患者并发角膜混浊、支气管哮喘、过敏性鼻炎等，部分女性携带者在臂及胫前可见轻度鳞屑，部分携带有Xp22.3处更大缺失片段（包括临近基因）的患者，可能会表现出精神发育迟滞，Kallmann综合征（性腺机能减退、嗅觉丧失），软…	p22.31	.	覆盖了ICHTHYOSIS, X-LINKED; XLI[ClinGen:ISCA-37417]综合征10.78%的区域，score(grade):3，.。 覆盖了Steroid sulphatase deficiency (STS)[DECIPHER:.]综合征10.73%的区域，score(grade):.，Steroid sulphatase deficiency (STS)是一种x连锁隐性遗传的表皮脂类代谢异常疾病，也称为x染色体连锁鱼鳞癣，几乎全部见于男性患者，出生时或出生不久后发病，主要临床表征为四肢、面、颈、躯干、臀部常见大面积的鳞屑，以颈、面、躯干受累最严重，皮损持续存在且不随年龄而改善，部分患者并发角膜混浊、支气管哮喘、过敏性鼻炎等，部分女性携带者在臂及胫前可见轻度鳞屑。部分携带有xp22.3处更大缺失片段（包括临近基因）的患者，可能会表现出精神发育迟滞。	STS	包含了STS基因100.00%的经典转录本的CDS区域，HI：40.89，pLI：0.981414315787146，**	包含了STS基因100.00%的经典转录本的CDS区域,(Steroid sulphatase，STS)基因[OMIM:300747]，该基因的缺失与Steroid sulphatase deficiency (STS)[OMIM:308100]相关，STS是一种X连锁隐性遗传的表皮脂类代谢异常疾病，也称为X染色体连锁鱼鳞癣，几乎全部见于男性患者，出生时或出生不久后发病，主要临床表征为四肢、面、颈、躯干、臀部常见大面积的鳞屑，以颈、面、躯干受累最严重，皮损持续存在且不随年龄而改善，部分患者并发角膜混浊、支气管哮喘、过敏性鼻炎等，部分女性携带者在臂及胫前可见轻度鳞屑，部分携带有Xp22.3处更大缺失片段（包括临近基因）的患者，可能会表现出精神发育迟滞，Kallmann综合征（性腺机能减退、嗅觉丧失），软骨发育不良，身材矮小和/或眼白化病等，受限于X染色体异常片段大小、连接位置、随机失活、偏…	包含了STS基因100.00%的经典转录本的CDS区域，haploinsufficiency_score：3，triplosensitivity_score：0	.	涵盖了患者[clinvar_variationID:147405]100.00%的区域，致病性：Pathogenic，遗传模式：not provided，表型：See cases。 涵盖了患者[clinvar_variationID:564770]100.00%的区域，致病性：Pathogenic，遗传模式：germline，表型：not provided。 涵盖了患者[decipher_ID:287406]100.00%的区域，致病性：Uncertain，遗传模式：Unknown，表型：nan。 涵盖了患者[clinvar_variationID:396526]100.00%的区域，致病性：Uncertain significance，遗传模式：not provided，表型：See cases。	.
19SC30701LM	products of conception	chr10:68200001-68500000_del	Benign / Likely Benign	10号染色体q21.3处缺失0.3Mb区域，经查询DGV、DECIPHER、OMIM、UCSC以及PubMed公共数据库资源，该片段为多态性。	q21.3	.	.	CTNNA3	包含了CTNNA3基因17.37%的经典转录本的CDS区域，HI：2.58，pLI：6.54257200440676e-08，	包含了CTNNA3基因17.37%的经典转录本的CDS区域,CTNNA3基因[OMIM:607667]的突变与ARRHYTHMOGENIC RIGHT VENTRICULAR DYSPLASIA， FAMILIAL， 13 (ARVD13)[OMIM:615616]相关，ARVD13为常染色体显性遗传，患者主要表现为心室结构和功能异常，室性心动过速，右心室扩张，右心室动力学异常等，同时在一个家系研究中发现，先证者的无临床表征的父亲和临床症状较轻的姑妈均为该基因突变携带者，另外，有文献报道，1例CTNNA3基因部分(chr10:68394411-68496866，hg19)缺失患者主要的临床表征为单脐动脉，左肾多囊肾，右肾发育不全，胸椎严重弯曲等[PMID:28725342]	包含了CTNNA3基因17.37%的经典转录本的CDS区域，haploinsufficiency_score：0，triplosensitivity_score：0	.	涵盖了患者[decipher_ID:338725]100.00%的区域，致病性：Uncertain，遗传模式：Unknown，表型：Intellectual disability。 涵盖了患者[decipher_ID:265492]100.00%的区域，致病性：Unknown，遗传模式：Inherited from normal parent，表型：nan。 涵盖了患者[decipher_ID:266613]100.00%的区域，致病性：Unknown，遗传模式：Unknown，表型：Cafe-au-lait spot, Microcephaly, Proportionate short stature。 涵盖了患者[clinvar_variationID:474805]100.00%的区域，致病性：Uncertain significance，遗传模式：germline，表型：Arrh…	样本量：2504，正常携带人数：2，占比：0.00079872，pubmedid：21293372
19SC30576LM	products of conception	T16	Pathogenic	16号染色体三体，查询公共数据库显示：16号染色体三体是常染色体三体中导致习惯性流产最为常见的一种，该三体患者通常表现为胎儿宫内生长受限以及先天性心脏缺损[PMID:19777531]。	.	16号染色体三体，查询公共数据库显示：16号染色体三体是常染色体三体中导致习惯性流产最为常见的一种，该三体患者通常表现为胎儿宫内生长受限以及先天性心脏缺损[PMID:19777531]。	.	.	.	.	.	.	.	.
19SC30571LM	products of conception	chr18:61320001-78020000_del	Pathogenic	18号染色体q21.33-q23处缺失16.7Mb区域，包含了RTTN基因[OMIM:610436]100.00%的CDS区域，RTTN基因[OMIM:610436]，该基因的突变与POLYMICROGYRIA WITH SEIZURES(PMGYS)[OMIM:614833]相关，PMGYS为常染色体隐性遗传，患者主要表现为癫痫，中度至重度不同程度的智力障碍，小头畸形以及特殊面容等现象；包含了TSHZ1基因[OMIM:614427]100.00%的CDS区域，TSHZ1基因[OMIM:614427]，该基因的单倍剂量不足可导致Congenital aural atresia (CAA)[OMIM:607842][PMID:22152683]，CAA为常染色体显性遗传，患者主要临床表征为双侧传导性听力损失，外耳道内侧完整骨闭锁（一些病人），外耳道局部发育不全最终发展为盲瘘（一些病人），鼓…	q21.33-q23	.	覆盖了Chromosome 18q deletion syndrome[OMIM:601808]综合征28.06%的区域，score(grade):3，Chromosome 18q deletion syndrome[OMIM:601808]综合征患者主要表现为智力障碍，身材矮小，张力减退，听力障碍，足部畸形，生长激素缺乏，动脉导管未闭，室间隔缺损，房间隔缺损，小脑发育不全等。	SERPINB3,SERPINB11,SERPINB7,SERPINB2,SERPINB10,HMSD,SERPINB8,CDH7,CDH19,DSEL,TMX3,CCDC102B,DOK6,CD226,RTTN,SOCS6,GTSCR1,CBLN2,NETO1,FBXO15,TIMM21,CYB5A,C18orf63,FAM69C,CNDP2,CNDP1,ZNF407,ZADH2,TSHZ1,SMIM21,ZNF516,C18orf65,ZNF236,MBP,GALR1,SALL3,ATP9B,NFATC1,CTDP1,KCNG2,PQLC1,HSBP1L1,TXNL4A,RBFA,ADNP2,PARD6G-AS1,PARD6G	包含了NETO1基因100.00%的经典转录本的CDS区域，HI：29.59，pLI：0.949402709104517， 包含了ZNF407基因100.00%的经典转录本的CDS区域，HI：53.21，pLI：0.999995919065608， 包含了TSHZ1基因100.00%的经典转录本的CDS区域，HI：39.35，pLI：0.939559480233567， 包含了ZNF236基因100.00%的经典转录本的CDS区域，HI：68.96，pLI：0.999998363501894， 包含了MBP基因100.00%的经典转录本的CDS区域，HI：7.33，pLI：0.568470953651191， 包含了NFATC1基因100.00%的经典转录本的CDS区域，HI：22.25，pLI：0.969219887746034， 包含了CTDP1基因100.00%的经典转录本的CDS…	包含了SERPINB7基因100.00%的经典转录本的CDS区域,Palmoplantar keratoderma, Nagashima type, 615598 (3), Autosomal recessive 包含了SERPINB8基因100.00%的经典转录本的CDS区域,Peeling skin syndrome 5, 617115 (3), Autosomal recessive 包含了RTTN基因100.00%的经典转录本的CDS区域,RTTN基因[OMIM:610436]，该基因的突变与POLYMICROGYRIA WITH SEIZURES(PMGYS)[OMIM:614833]相关，PMGYS为常染色体隐性遗传，患者主要表现为癫痫，中度至重度不同程度的智力障碍，小头畸形以及特殊面容等现象 包含了CYB5A基因100.00%的经典转录本的CDS区域,Methemoglob…	包含了SERPINB7基因100.00%的经典转录本的CDS区域，haploinsufficiency_score：30，triplosensitivity_score：0 包含了CYB5A基因100.00%的经典转录本的CDS区域，haploinsufficiency_score：30，triplosensitivity_score：0 包含了ZNF407基因100.00%的经典转录本的CDS区域，haploinsufficiency_score：0，triplosensitivity_score：0 包含了GALR1基因100.00%的经典转录本的CDS区域，haploinsufficiency_score：0，triplosensitivity_score：0	涵盖了PMID[26681178]100.00%的区域，1例46,xx,t(1，2，18)(q32，q24.2，q22.1).ish del(18)(q22.1q22.1)(rp11-526h11x1).arr [hg38] 18q22.1(65,612,478–68,326,910)×1 患者主要的临床表征为轻度特殊面容，轻度学习困难和轻度精神发育迟滞等[pmid:26681178] 涵盖了PMID[23495172]100.00%的区域，1例18q22.3-q23(chr18:72493281-74110482,hg19)缺失患者主要的临床表征为传导性听力损失，双侧外耳道狭窄，双侧垂直距骨，言语迟缓等[pmid:23495172] 涵盖了PMID[22152683]100.00%的区域，1个家系中3人携带18q22.3-q23缺失片段，其共同的临床表征为先天性垂直距骨，双侧听力损失，…	涵盖了患者[decipher_ID:281827]100.00%的区域，致病性：Unknown，遗传模式：Unknown，表型：Delayed eruption of teeth, Delayed speech and language development, Inguinal hernia, Short stature, Small for gestational age, Umbilical hernia。 涵盖了患者[decipher_ID:253838]100.00%的区域，致病性：Unknown，遗传模式：Unknown，表型：Intellectual disability。 涵盖了患者[clinvar_variationID:58326]100.00%的区域，致病性：Uncertain significance，遗传模式：de novo，表型：See cases。 涵盖了患…	.
19SC30475YM	prenatal	XXY	Pathogenic	XXY综合征，也称克氏综合征（Klinefelter syndrome），查询公共数据库显示：XXY综合征患者通常表现为身材高大，性发育不良（第二性征发育异常，生殖器官发育不良），不孕不育，男性乳房发育等，部分患者较正常人智商稍低，少数患者可有乳腺癌，糖尿病，甲状腺功能低下，性腺细胞瘤等。	.	XXY综合征，也称克氏综合征（Klinefelter syndrome），查询公共数据库显示：XXY综合征患者通常表现为身材高大，性发育不良（第二性征发育异常，生殖器官发育不良），不孕不育，男性乳房发育等，部分患者较正常人智商稍低，少数患者可有乳腺癌，糖尿病，甲状腺功能低下，性腺细胞瘤等。	.	.	.	.	.	.	.	.
19SC30456YM	prenatal	chr1:146500001-147840000_dup	Pathogenic	1号染色体q21.1-q21.2处重复1.34Mb区域，覆盖了CHROMOSOME 1q21.1 DUPLICATION SYNDROME 100.00%的区域，.；覆盖了1q21.1 recurrent microduplication (possible susceptibility locus for neurodevelopmental disorders) 96.79%的区域，1q21.1 recurrent microduplication (possible susceptibility locus for neurodevelopmental disorders)综合征存在外显不全的情况，部分重复片段携带者无异常表型，患者主要表征有轻度/中度智力障碍，轻度/中度发育迟缓，轻度特殊面容（前额凸出、眼距宽、低耳位、内眦赘皮，宽而扁的鼻梁等），巨头畸形，脑胼胝体和小脑蚓部发育不…	q21.1-q21.2	.	覆盖了CHROMOSOME 1q21.1 DUPLICATION SYNDROME[ClinGen:ISCA-37421]综合征100.00%的区域，score(grade):3，.。 覆盖了1q21.1 recurrent microduplication (possible susceptibility locus for neurodevelopmental disorders)[DECIPHER:.]综合征96.79%的区域，score(grade):3，1q21.1 recurrent microduplication (possible susceptibility locus for neurodevelopmental disorders)综合征存在外显不全的情况，部分重复片段携带者无异常表型，患者主要表征有轻度/中度智力障碍，轻度/中度发育迟缓，轻度特殊面容（前额凸出、…	PRKAB2,FMO5,CHD1L,BCL9,ACP6,GJA5,GJA8,GPR89B,NBPF11	包含了GJA5基因100.00%的经典转录本的CDS区域，HI：8.62，pLI：0.09799649643541，	包含了GJA5基因100.00%的经典转录本的CDS区域,1q21.1 susceptibility locus for Thrombocytopenia-Absent Radius (TAR) syndrome，该综合征的关键基因GJA5[OMIM:121013]和GJA8[OMIM:600897]，该综合征存在外显不全的情况，临床表型高度可变，常见表型有轻度至中度发育迟缓，轻度特殊面容（表型多样，如前额凸出、深眼窝、球状鼻、内眦赘皮、长人中等），轻度至中度智力障碍，小头畸形，其他偶发特征包括心脏畸形（主动脉异常、房间隔缺损），骨骼异常（拇指/趾异常、韧带松弛或关节伸展过度等），神经系统异常（肌张力减退、癫痫），精神和行为异常（注意缺陷多动障碍（ADHD），攻击行为，学习困难，还有极少数患者表现出精神分裂症，自闭症）等，部分患者还会出现眼部异常（白内障、斜视），身材矮小等症状 包含了G…	包含了CHD1L基因100.00%的经典转录本的CDS区域，haploinsufficiency_score：0，triplosensitivity_score：0 包含了GJA5基因100.00%的经典转录本的CDS区域，haploinsufficiency_score：1，triplosensitivity_score：0 包含了GJA8基因100.00%的经典转录本的CDS区域，haploinsufficiency_score：1，triplosensitivity_score：0	.	涵盖了患者[decipher_ID:285509]100.00%的区域，致病性：Uncertain，遗传模式：Unknown，表型：Delayed speech and language development, Few cafe-au-lait spots, Hypotelorism。 涵盖了患者[decipher_ID:366976]100.00%的区域，致病性：Uncertain，遗传模式：Unknown，表型：Abnormal facial shape, Delayed speech and language development, Hydronephrosis, Hypoplastic aortic arch, Hypospadias, Left superior vena cava draining to coronary sinus。 涵盖了患者[decipher_ID:…	.
19SC30290LM	products of conception	chr5:178360001-178820000_del	VOUS	5号染色体q35.3处缺失0.46Mb区域，经查询DGV、DECIPHER、OMIM、UCSC以及PubMed公共数据库资源，致病性未知。	q35.3	.	.	ZNF454,GRM6,ZNF879,ZNF354C,ADAMTS2	包含了ADAMTS2基因100.00%的经典转录本的CDS区域，HI：25.76，pLI：0.992213475206961，	包含了GRM6基因100.00%的经典转录本的CDS区域,Night blindness, congenital stationary (complete), 1B, autosomal recessive, 257270 (3), Autosomal recessive 包含了ADAMTS2基因100.00%的经典转录本的CDS区域,ADAMTS2基因[OMIM:604539]，该基因的突变与Ehlers-Danlos syndrome type VIIC (EDS VIIC)[OMIM:225410]相关，EDS VIIC为常染色体隐性遗传，患者主要表现为运动发育迟缓，身材矮小，关节松弛，新生儿气胸，轻度多毛症，早产，面部异常等	包含了GRM6基因100.00%的经典转录本的CDS区域，haploinsufficiency_score：30，triplosensitivity_score：0 包含了ADAMTS2基因100.00%的经典转录本的CDS区域，haploinsufficiency_score：30，triplosensitivity_score：0	.	涵盖了患者[clinvar_variationID:5504]100.00%的区域，致病性：Pathogenic，遗传模式：germline，表型：Ehlers-Danlos syndrome, type vii, autosomal recessive。	.
19SC30290LM	products of conception	T8	Pathogenic	8号染色体三体，查询公共数据库显示：8号染色体三体患者通常表现为发育迟缓，关节痉挛深，手掌足底褶皱，胚胎早期停育[PMID:19353586]，另外该染色体三体可能与骨髓发育异常综合征（myelodysplastic syndrome）相关[PMID:22414973]。	.	8号染色体三体，查询公共数据库显示：8号染色体三体患者通常表现为发育迟缓，关节痉挛深，手掌足底褶皱，胚胎早期停育[PMID:19353586]，另外该染色体三体可能与骨髓发育异常综合征（myelodysplastic syndrome）相关[PMID:22414973]。	.	.	.	.	.	.	.	.
19SC30245LM	products of conception	chr15:22740001-23100000_del	Likely pathogenic	15号染色体q11.2处缺失0.36Mb区域，覆盖了15q11.2 recurrent region (BP1-BP2) (includes NIPA1) deletion 100.00%的区域，.。包含了NIPA1基因[OMIM:608145]100.00%的CDS区域，NIPA1基因[OMIM:608145]的突变与spastic paraplegia 6（SPG6）[OMIM:600363]相关，SPG6为常染色体显性遗传，该患者主要表现为下肢痉挛，括约肌障碍等。有文献报道，9例患者检测到15q11.2(chr15:20300000-20640000,hg18)区域缺失，其中多例患者的共同临床表征为运动和语言发育迟缓，先天性畸形，行为问题（包括注意缺陷多动障碍、自闭症、强迫症）等[pmid:19328872]；该区域缺失患者临床表型多样且存在外显不全的情况[pmid:2568942…	q11.2	.	覆盖了15q11.2 recurrent region (BP1-BP2) (includes NIPA1) deletion[ClinGen:ISCA-37448]综合征100.00%的区域，score(grade):2，.。 覆盖了Prader-Willi syndrome (Type 1)/Angelman syndrome (Type 1)[DECIPHER:.]综合征6.16%的区域，score(grade):1，Prader-Willi syndrome (Type 1)/Angelman syndrome(Type 1)患者的特征是严重发育迟缓和智力障碍，严重的语言缺陷，躯干性共济失调，注意力短暂以及不合时宜的高兴举止，此外，小头畸形和癫痫等症状也很常见，部分患者还会出现对水着迷，睡眠困难，少睡，皮肤、毛发色素减少和眼睛颜色浅等症状；患者婴儿期主要表现为肌张力低下，喂食困难…	GOLGA6L1,TUBGCP5,CYFIP1,NIPA2,NIPA1	包含了CYFIP1基因100.00%的经典转录本的CDS区域，HI：23.3，pLI：0.994933031618259，	包含了NIPA1基因100.00%的经典转录本的CDS区域,NIPA1基因[OMIM:608145]的突变与spastic paraplegia 6（SPG6）[OMIM:600363]相关，SPG6为常染色体显性遗传，该患者主要表现为下肢痉挛，括约肌障碍等	包含了NIPA2基因100.00%的经典转录本的CDS区域，haploinsufficiency_score：0，triplosensitivity_score：0 包含了NIPA1基因100.00%的经典转录本的CDS区域，haploinsufficiency_score：0，triplosensitivity_score：0	涵盖了PMID[19328872]100.00%的区域，9例患者检测到15q11.2(chr15:20300000-20640000,hg18)区域缺失，其中多例患者的共同临床表征为运动和语言发育迟缓，先天性畸形，行为问题（包括注意缺陷多动障碍、自闭症、强迫症）等[pmid:19328872] 涵盖了PMID[25689425]100.00%的区域，该区域缺失患者临床表型多样且存在外显不全的情况[pmid:25689425] 涵盖了PMID[17268193]100.00%的区域，1例15q11.2(chr15:20384943-20637977,hg18)缺失患者主要的临床表征为智力障碍，重度发育迟缓，言语障碍，运动/平衡障碍，行为异常，腭裂，肌张力减退等，该文献患者父亲检测出相同的缺失区域，临床表征相似但相对较轻，主要为轻度发育迟缓，寡言少语，注意力短暂等[pmid:17268193…	涵盖了患者[decipher_ID:1047]100.00%的区域，致病性：Unknown，遗传模式：Unknown，表型：Autism, Behavioral abnormality, Intellectual disability, Microtia, Muscular hypotonia。 涵盖了患者[decipher_ID:1233]100.00%的区域，致病性：Unknown，遗传模式：Unknown，表型：Autism, Delayed speech and language development, Frontal upsweep of hair, Hyperactivity, Hypoplasia of the maxilla, Intellectual disability, Proportionate short stature, Sandal gap, Seizur…	样本量：17421，正常携带人数：2，占比：0.0001148，pubmedid：21841781 样本量：771，正常携带人数：3，占比：0.00389105，pubmedid：17911159 样本量：60，正常携带人数：1，占比：0.01666667，pubmedid：16327808 样本量：2026，正常携带人数：2，占比：0.00098717，pubmedid：19592680 样本量：29084，正常携带人数：35，占比：0.00120341，pubmedid：25217958 样本量：3017，正常携带人数：1，占比：0.00033146，pubmedid：25118596
19SC30243YM	prenatal	chr12:37980001-38360000_dup	Benign / Likely Benign	12号染色体q11-q12处重复0.38Mb区域，经查询DGV、DECIPHER、OMIM、UCSC以及PubMed公共数据库资源，该片段为多态性。	q11-q12	.	.	.	.	.	.	.	.	样本量：3017，正常携带人数：3，占比：0.00099437，pubmedid：25118596 样本量：443，正常携带人数：1，占比：0.00225734，pubmedid：18288195 样本量：29084，正常携带人数：6，占比：0.0002063，pubmedid：25217958 样本量：17421，正常携带人数：2，占比：0.0001148，pubmedid：21841781 样本量：97，正常携带人数：10，占比：0.10309278，pubmedid：23825009 样本量：112，正常携带人数：1，占比：0.00892857，pubmedid：17921354 样本量：771，正常携带人数：1，占比：0.00129702，pubmedid：17911159 样本量：1109，正常携带人数：1，占比：0.00090171，pubmedid：21179565 样本量…
19SC30150LM	products of conception	T16	Pathogenic	16号染色体三体，查询公共数据库显示：16号染色体三体是常染色体三体中导致习惯性流产最为常见的一种，该三体患者通常表现为胎儿宫内生长受限以及先天性心脏缺损[PMID:19777531]。	.	16号染色体三体，查询公共数据库显示：16号染色体三体是常染色体三体中导致习惯性流产最为常见的一种，该三体患者通常表现为胎儿宫内生长受限以及先天性心脏缺损[PMID:19777531]。	.	.	.	.	.	.	.	.
19SC30079LM	products of conception	chrX:17460001-18800000_del	Pathogenic	X染色体p22.13处缺失1.34Mb区域，包含了单倍剂量敏感基因：NHS,CDKL5,RS1。包含了CDKL5基因[OMIM:300203]100.00%的CDS区域，CDKL5基因[OMIM:300203]的突变与early infantile epileptic encephalopathy-2 (EIEE2)[OMIM:300672]相关，EIEE2为X染色体显性遗传，患者主要表现为小头畸形，特殊面容，过度通气，胃食管反流，脊柱侧凸，小手小脚，锥状指，张力减退，癫痫，精神运动发育迟缓，智力迟钝，语言发育迟缓，运动障碍，肌阵挛等。	p22.13	.	.	NHS,SCML1,RAI2,BEND2,SCML2,CDKL5,RS1,PPEF1	包含了NHS基因81.46%的经典转录本的CDS区域，HI：3.57，pLI：0.999461888794772，** 包含了SCML1基因100.00%的经典转录本的CDS区域，HI：99.55，pLI：0.948610392136383， 包含了SCML2基因100.00%的经典转录本的CDS区域，HI：79.9，pLI：0.998434048382124， 包含了CDKL5基因100.00%的经典转录本的CDS区域，HI：13.18，pLI：0.997790054805334，** 包含了PPEF1基因61.90%的经典转录本的CDS区域，HI：67.57，pLI：0.984407235920156，	包含了NHS基因81.46%的经典转录本的CDS区域,Cataract 40, X-linked, 302200 (3), X-linked; Nance-Horan syndrome, 302350 (3), X-linked dominant 包含了CDKL5基因100.00%的经典转录本的CDS区域,CDKL5基因[OMIM:300203]的突变与early infantile epileptic encephalopathy-2 (EIEE2)[OMIM:300672]相关，EIEE2为X染色体显性遗传，患者主要表现为小头畸形，特殊面容，过度通气，胃食管反流，脊柱侧凸，小手小脚，锥状指，张力减退，癫痫，精神运动发育迟缓，智力迟钝，语言发育迟缓，运动障碍，肌阵挛等 包含了RS1基因100.00%的经典转录本的CDS区域,Retinoschisis, 312700 (3), X-li…	包含了NHS基因81.46%的经典转录本的CDS区域，haploinsufficiency_score：3，triplosensitivity_score：0 包含了CDKL5基因100.00%的经典转录本的CDS区域，haploinsufficiency_score：3，triplosensitivity_score：0 包含了RS1基因100.00%的经典转录本的CDS区域，haploinsufficiency_score：3，triplosensitivity_score：0	.	涵盖了患者[clinvar_variationID:394441]100.00%的区域，致病性：Pathogenic，遗传模式：not provided，表型：See cases。 涵盖了患者[clinvar_variationID:189576]100.00%的区域，致病性：Pathogenic，遗传模式：de novo，表型：Atypical Rett syndrome。 涵盖了患者[clinvar_variationID:616769]100.00%的区域，致病性：Pathogenic，遗传模式：unknown，表型：not provided。 涵盖了患者[clinvar_variationID:189578]100.00%的区域，致病性：Pathogenic，遗传模式：de novo，表型：Atypical Rett syndrome。 涵盖了患者[clinvar_variati…	.
19SC29995YM	prenatal	chr12:38400001-39180000_dup	Benign / Likely Benign	12号染色体q12处重复0.78Mb区域，经查询DGV、DECIPHER、OMIM、UCSC以及PubMed公共数据库资源，该片段为多态性。	q12	.	.	ALG10B,CPNE8	.	包含了ALG10B基因100.00%的经典转录本的CDS区域,{Long QT syndrome, acquired, reduced susceptibility to}, 613688 (3), Autosomal dominant	.	.	涵盖了患者[decipher_ID:278134]100.00%的区域，致病性：Unknown，遗传模式：Unknown，表型：Autistic behavior。 涵盖了患者[decipher_ID:371516]100.00%的区域，致病性：Uncertain，遗传模式：Unknown，表型：Absent speech, Ataxia, Autism, Motor delay, Seizures。	样本量：17421，正常携带人数：2，占比：0.0001148，pubmedid：21841781 样本量：1557，正常携带人数：1，占比：0.00064226，pubmedid：19166990
19SC29993YM	prenatal	chr2:34000001-35020000_dup	VOUS	2号染色体p22.3处重复1.02Mb区域，经查询DGV、DECIPHER、OMIM、UCSC以及PubMed公共数据库资源，致病性未知。	p22.3	.	.	.	.	.	.	.	涵盖了患者[decipher_ID:260536]100.00%的区域，致病性：Unknown，遗传模式：Unknown，表型：Cleft palate。	.
19SC29914YM	prenatal	chr12:130500001-130860000_dup	Benign / Likely Benign	12号染色体q24.33处重复0.36Mb区域，经查询DGV、DECIPHER、OMIM、UCSC以及PubMed公共数据库资源，该片段为多态性。	q24.33	.	.	FZD10,PIWIL1	.	.	.	.	.	样本量：17421，正常携带人数：1，占比：5.74e-05，pubmedid：21841781 样本量：771，正常携带人数：3，占比：0.00389105，pubmedid：17911159 样本量：270，正常携带人数：1，占比：0.0037037，pubmedid：17122850
19SC29914YM	prenatal	chr15:31900001-32520000_dup	Pathogenic	15号染色体q13.3处重复0.62Mb区域，有文献报道，1例15q13.3重复患者(patient 64)主要的临床表征为中度发育迟缓[pmid:20506139]；该区域重复（包含chrna7基因）异常表征的外显率比其他大多数基因组疾病的低[pmid:21841781]；1例15q13.3重复患者主要的临床表征为腭裂，轻度脑积水，智力障碍，巨头畸形，身材矮小，四肢短小，听力损失，语言障碍等，其父携带此重复片段，无明显的临床表征，1例15q13.3重复患者主要的临床表征为腭裂[pmid:28503599]。	q13.3	.	覆盖了15q13.3 recurrent region (D-CHRNA7 to BP5) (includes CHRNA7 and OTUD7A) duplication[ClinGen:ISCA-46295]综合征100.00%的区域，score(grade):40，.。 覆盖了15q13.3 recurrent region (BP4-BP5) (includes CHRNA7) duplication[ClinGen:ISCA-37411]综合征43.54%的区域，score(grade):1，.。	OTUD7A,CHRNA7	包含了OTUD7A基因27.59%的经典转录本的CDS区域，HI：56.07，pLI：0.97459544138619，	.	包含了OTUD7A基因27.59%的经典转录本的CDS区域，haploinsufficiency_score：0，triplosensitivity_score：0 包含了CHRNA7基因100.00%的经典转录本的CDS区域，haploinsufficiency_score：0，triplosensitivity_score：0	涵盖了PMID[20506139]100.00%的区域，1例15q13.3重复患者(patient 64)主要的临床表征为中度发育迟缓[pmid:20506139] 涵盖了PMID[21841781]100.00%的区域，该区域重复（包含chrna7基因）异常表征的外显率比其他大多数基因组疾病的低[pmid:21841781] 涵盖了PMID[28503599]100.00%的区域，1例15q13.3重复患者主要的临床表征为腭裂，轻度脑积水，智力障碍，巨头畸形，身材矮小，四肢短小，听力损失，语言障碍等，其父携带此重复片段，无明显的临床表征，1例15q13.3重复患者主要的临床表征为腭裂[pmid:28503599]	涵盖了患者[decipher_ID:383478]100.00%的区域，致病性：Likely pathogenic Full，遗传模式：Maternally inherited, constitutive in mother，表型：Attention deficit hyperactivity disorder, Seizures。 涵盖了患者[clinvar_variationID:155373]100.00%的区域，致病性：Uncertain significance，遗传模式：not provided，表型：See cases。 涵盖了患者[clinvar_variationID:443648]100.00%的区域，致病性：Uncertain significance，遗传模式：not provided，表型：See cases。 涵盖了患者[decipher_ID:272281]…	.
19SC29680YM	prenatal	chr9:200001-620000_dup	VOUS	9号染色体p24.3处重复0.42Mb区域，经查询DGV、DECIPHER、OMIM、UCSC以及PubMed公共数据库资源，致病性未知。	p24.3	.	.	C9orf66,DOCK8	.	包含了DOCK8基因100.00%的经典转录本的CDS区域,DOCK8基因[OMIM:611432]，该基因的突变与 hyper-IgE recurrent infection syndrome [OMIM:243700]相关，hyper-IgE recurrent infection syndrome为常染色体隐性遗传，患者主要表现为血清IgE增加，结缔组织、骨骼异常，复发性细菌、病毒、真菌感染，复发性皮肤脓肿等	.	涵盖了PMID[29191242]100.00%的区域，该区域重复与神经发育疾病（精神分裂症，双相障碍，自闭症谱系障碍，注意力缺陷多动障碍，抑郁等）相关[pmid:29191242]	涵盖了患者[clinvar_variationID:57105]100.00%的区域，致病性：Uncertain significance，遗传模式：not provided，表型：See cases。 涵盖了患者[clinvar_variationID:536620]100.00%的区域，致病性：Uncertain significance，遗传模式：germline，表型：Hyperimmunoglobulin E recurrent infection syndrome, autosomal recessive。 涵盖了患者[clinvar_variationID:160966]100.00%的区域，致病性：Uncertain significance，遗传模式：maternal，表型：See cases。 涵盖了患者[clinvar_variationID:536618]100.…	.
19SC29678LM	products of conception	chr6:158560001-158740000_dup	VOUS	6号染色体q25.3处重复0.18Mb区域，经查询DGV、DECIPHER、OMIM、UCSC以及PubMed公共数据库资源，致病性未知。	q25.3	.	.	SERAC1,GTF2H5,TULP4	包含了TULP4基因2.57%的经典转录本的CDS区域，HI：37.53，pLI：0.99993680345815，	包含了SERAC1基因41.27%的经典转录本的CDS区域,SERAC1基因[OMIM: 614725]，该基因的突变与3-methylglutaconic aciduria with deafness， encephalopathy， and Leigh-like syndrome (MEGDEL)[OMIM:614739]相关，MEGDEL为常染色体隐性遗传，患者主要表现为儿童期精神运动发育延迟，痉挛，肌张力低下，复发性感染，新生儿败血症，生长停滞，智力障碍，脑萎缩等现象 包含了GTF2H5基因100.00%的经典转录本的CDS区域,Trichothiodystrophy 3, photosensitive, 616395 (3)	包含了GTF2H5基因100.00%的经典转录本的CDS区域，haploinsufficiency_score：30，triplosensitivity_score：0	.	.	.
19SC29672Y	prenatal	chr15:22740000-23100000_del	Likely pathogenic	15号染色体q11.2处缺失0.36Mb区域，覆盖了15q11.2 recurrent region (BP1-BP2) (includes NIPA1) deletion 100.00%的区域，.。包含了NIPA1基因[OMIM:608145]100.00%的CDS区域，NIPA1基因[OMIM:608145]的突变与spastic paraplegia 6（SPG6）[OMIM:600363]相关，SPG6为常染色体显性遗传，该患者主要表现为下肢痉挛，括约肌障碍等。有文献报道，9例患者检测到15q11.2(chr15:20300000-20640000,hg18)区域缺失，其中多例患者的共同临床表征为运动和语言发育迟缓，先天性畸形，行为问题（包括注意缺陷多动障碍、自闭症、强迫症）等[pmid:19328872]；该区域缺失患者临床表型多样且存在外显不全的情况[pmid:2568942…	q11.2	.	覆盖了15q11.2 recurrent region (BP1-BP2) (includes NIPA1) deletion[ClinGen:ISCA-37448]综合征100.00%的区域，score(grade):2，.。 覆盖了Prader-Willi syndrome (Type 1)/Angelman syndrome (Type 1)[DECIPHER:.]综合征6.16%的区域，score(grade):1，Prader-Willi syndrome (Type 1)/Angelman syndrome(Type 1)患者的特征是严重发育迟缓和智力障碍，严重的语言缺陷，躯干性共济失调，注意力短暂以及不合时宜的高兴举止，此外，小头畸形和癫痫等症状也很常见，部分患者还会出现对水着迷，睡眠困难，少睡，皮肤、毛发色素减少和眼睛颜色浅等症状；患者婴儿期主要表现为肌张力低下，喂食困难…	GOLGA6L1,TUBGCP5,CYFIP1,NIPA2,NIPA1	包含了CYFIP1基因100.00%的经典转录本的CDS区域，HI：23.3，pLI：0.994933031618259，	包含了NIPA1基因100.00%的经典转录本的CDS区域,NIPA1基因[OMIM:608145]的突变与spastic paraplegia 6（SPG6）[OMIM:600363]相关，SPG6为常染色体显性遗传，该患者主要表现为下肢痉挛，括约肌障碍等	包含了NIPA2基因100.00%的经典转录本的CDS区域，haploinsufficiency_score：0，triplosensitivity_score：0 包含了NIPA1基因100.00%的经典转录本的CDS区域，haploinsufficiency_score：0，triplosensitivity_score：0	涵盖了PMID[19328872]100.00%的区域，9例患者检测到15q11.2(chr15:20300000-20640000,hg18)区域缺失，其中多例患者的共同临床表征为运动和语言发育迟缓，先天性畸形，行为问题（包括注意缺陷多动障碍、自闭症、强迫症）等[pmid:19328872] 涵盖了PMID[25689425]100.00%的区域，该区域缺失患者临床表型多样且存在外显不全的情况[pmid:25689425] 涵盖了PMID[17268193]100.00%的区域，1例15q11.2(chr15:20384943-20637977,hg18)缺失患者主要的临床表征为智力障碍，重度发育迟缓，言语障碍，运动/平衡障碍，行为异常，腭裂，肌张力减退等，该文献患者父亲检测出相同的缺失区域，临床表征相似但相对较轻，主要为轻度发育迟缓，寡言少语，注意力短暂等[pmid:17268193…	涵盖了患者[decipher_ID:1047]100.00%的区域，致病性：Unknown，遗传模式：Unknown，表型：Autism, Behavioral abnormality, Intellectual disability, Microtia, Muscular hypotonia。 涵盖了患者[decipher_ID:1233]100.00%的区域，致病性：Unknown，遗传模式：Unknown，表型：Autism, Delayed speech and language development, Frontal upsweep of hair, Hyperactivity, Hypoplasia of the maxilla, Intellectual disability, Proportionate short stature, Sandal gap, Seizur…	样本量：17421，正常携带人数：2，占比：0.0001148，pubmedid：21841781 样本量：771，正常携带人数：3，占比：0.00389105，pubmedid：17911159 样本量：60，正常携带人数：1，占比：0.01666667，pubmedid：16327808 样本量：2026，正常携带人数：2，占比：0.00098717，pubmedid：19592680 样本量：29084，正常携带人数：35，占比：0.00120341，pubmedid：25217958 样本量：3017，正常携带人数：1，占比：0.00033146，pubmedid：25118596
19SC29668Y	prenatal	chr18:120001-3260000_del	Pathogenic	18号染色体p11.32-p11.31处缺失3.14Mb区域，包含了SMCHD1基因[OMIM:614982]100.00%的CDS区域，SMCHD1基因[OMIM:614982]，该基因的突变与FACIOSCAPULOHUMERAL MUSCULAR DYSTROPHY 2(FSHD2)[OMIM:158901]和BOSMA ARHINIA MICROPHTHALMIA SYNDROME(BAMS)[OMIM:603457]相关，FSHD2患者主要表现为肌无力（最初影响面部肌肉和上肢，后来发展到影响下肢），这种肌无力通常是不对称的，BAMS为常染色体显性遗传，且存在外显不全的情况，患者主要表现为低促性腺激素性性腺功能减退症，促卵泡激素水平低，黄体生成素水平低，睾酮水平低，特殊面容，面中部发育不良，眼部发育不全，无鼻畸形，鼻后孔闭锁，嗅觉缺失，原发性闭经，隐睾（男性），上颌骨发育不良等，…	p11.32-p11.31	.	.	USP14,THOC1,COLEC12,CETN1,CLUL1,TYMSOS,TYMS,ENOSF1,YES1,ADCYAP1,METTL4,NDC80,SMCHD1,EMILIN2,LPIN2,MYOM1,MYL12A	包含了USP14基因100.00%的经典转录本的CDS区域，HI：4.57，pLI：0.927536807900908， 包含了COLEC12基因100.00%的经典转录本的CDS区域，HI：23.25，pLI：0.991466232637133， 包含了TYMS基因100.00%的经典转录本的CDS区域，HI：4.62，pLI：0.924544533248258， 包含了YES1基因100.00%的经典转录本的CDS区域，HI：5.24，pLI：0.0463916223696272， 包含了SMCHD1基因100.00%的经典转录本的CDS区域，HI：27.99，pLI：0.999999998790609，	包含了SMCHD1基因100.00%的经典转录本的CDS区域,SMCHD1基因[OMIM:614982]，该基因的突变与FACIOSCAPULOHUMERAL MUSCULAR DYSTROPHY 2(FSHD2)[OMIM:158901]和BOSMA ARHINIA MICROPHTHALMIA SYNDROME(BAMS)[OMIM:603457]相关，FSHD2患者主要表现为肌无力（最初影响面部肌肉和上肢，后来发展到影响下肢），这种肌无力通常是不对称的，BAMS为常染色体显性遗传，且存在外显不全的情况，患者主要表现为低促性腺激素性性腺功能减退症，促卵泡激素水平低，黄体生成素水平低，睾酮水平低，特殊面容，面中部发育不良，眼部发育不全，无鼻畸形，鼻后孔闭锁，嗅觉缺失，原发性闭经，隐睾（男性），上颌骨发育不良等，部分患者还表现为畸形耳，听力损失，牙齿异常（牙齿缺失，牙齿发育不良），小阴茎…	包含了LPIN2基因100.00%的经典转录本的CDS区域，haploinsufficiency_score：30，triplosensitivity_score：0	涵盖了PMID[25028595]100.00%的区域，该染色体缺失区域包含adcyap1基因，该基因缺失与智力障碍有关[pmid:25028595] 涵盖了PMID[25820463]98.74%的区域，smchd1基因的缺失会增加患fshd的风险[pmid:25820463] 涵盖了PMID[26278570]92.90%的区域，1例18p11.32-p11.31缺失患者主要的临床表征为整体发育迟缓，癫痫，特殊面容，手指异常，运动及语言发育迟缓等[pmid:26278570]	涵盖了患者[decipher_ID:314788]100.00%的区域，致病性：Unknown，遗传模式：De novo constitutive，表型：nan。 涵盖了患者[decipher_ID:280028]100.00%的区域，致病性：Unknown，遗传模式：Unknown，表型：nan。 涵盖了患者[decipher_ID:255985]100.00%的区域，致病性：Unknown，遗传模式：Unknown，表型：nan。 涵盖了患者[decipher_ID:308723]100.00%的区域，致病性：Uncertain Uncertain，遗传模式：Unknown，表型：Broad forehead, Depressed nasal bridge, Long foot, Thin vermilion border, Wide intermamillary distance,…	.
19SC29667YM	prenatal	chr18:120001-3260000_del	Pathogenic	18号染色体p11.32-p11.31处缺失3.14Mb区域，包含了SMCHD1基因[OMIM:614982]100.00%的CDS区域，SMCHD1基因[OMIM:614982]，该基因的突变与FACIOSCAPULOHUMERAL MUSCULAR DYSTROPHY 2(FSHD2)[OMIM:158901]和BOSMA ARHINIA MICROPHTHALMIA SYNDROME(BAMS)[OMIM:603457]相关，FSHD2患者主要表现为肌无力（最初影响面部肌肉和上肢，后来发展到影响下肢），这种肌无力通常是不对称的，BAMS为常染色体显性遗传，且存在外显不全的情况，患者主要表现为低促性腺激素性性腺功能减退症，促卵泡激素水平低，黄体生成素水平低，睾酮水平低，特殊面容，面中部发育不良，眼部发育不全，无鼻畸形，鼻后孔闭锁，嗅觉缺失，原发性闭经，隐睾（男性），上颌骨发育不良等，…	p11.32-p11.31	.	.	USP14,THOC1,COLEC12,CETN1,CLUL1,TYMSOS,TYMS,ENOSF1,YES1,ADCYAP1,METTL4,NDC80,SMCHD1,EMILIN2,LPIN2,MYOM1,MYL12A	包含了USP14基因100.00%的经典转录本的CDS区域，HI：4.57，pLI：0.927536807900908， 包含了COLEC12基因100.00%的经典转录本的CDS区域，HI：23.25，pLI：0.991466232637133， 包含了TYMS基因100.00%的经典转录本的CDS区域，HI：4.62，pLI：0.924544533248258， 包含了YES1基因100.00%的经典转录本的CDS区域，HI：5.24，pLI：0.0463916223696272， 包含了SMCHD1基因100.00%的经典转录本的CDS区域，HI：27.99，pLI：0.999999998790609，	包含了SMCHD1基因100.00%的经典转录本的CDS区域,SMCHD1基因[OMIM:614982]，该基因的突变与FACIOSCAPULOHUMERAL MUSCULAR DYSTROPHY 2(FSHD2)[OMIM:158901]和BOSMA ARHINIA MICROPHTHALMIA SYNDROME(BAMS)[OMIM:603457]相关，FSHD2患者主要表现为肌无力（最初影响面部肌肉和上肢，后来发展到影响下肢），这种肌无力通常是不对称的，BAMS为常染色体显性遗传，且存在外显不全的情况，患者主要表现为低促性腺激素性性腺功能减退症，促卵泡激素水平低，黄体生成素水平低，睾酮水平低，特殊面容，面中部发育不良，眼部发育不全，无鼻畸形，鼻后孔闭锁，嗅觉缺失，原发性闭经，隐睾（男性），上颌骨发育不良等，部分患者还表现为畸形耳，听力损失，牙齿异常（牙齿缺失，牙齿发育不良），小阴茎…	包含了LPIN2基因100.00%的经典转录本的CDS区域，haploinsufficiency_score：30，triplosensitivity_score：0	涵盖了PMID[25028595]100.00%的区域，该染色体缺失区域包含adcyap1基因，该基因缺失与智力障碍有关[pmid:25028595] 涵盖了PMID[25820463]98.74%的区域，smchd1基因的缺失会增加患fshd的风险[pmid:25820463] 涵盖了PMID[26278570]92.90%的区域，1例18p11.32-p11.31缺失患者主要的临床表征为整体发育迟缓，癫痫，特殊面容，手指异常，运动及语言发育迟缓等[pmid:26278570]	涵盖了患者[decipher_ID:314788]100.00%的区域，致病性：Unknown，遗传模式：De novo constitutive，表型：nan。 涵盖了患者[decipher_ID:280028]100.00%的区域，致病性：Unknown，遗传模式：Unknown，表型：nan。 涵盖了患者[decipher_ID:255985]100.00%的区域，致病性：Unknown，遗传模式：Unknown，表型：nan。 涵盖了患者[decipher_ID:308723]100.00%的区域，致病性：Uncertain Uncertain，遗传模式：Unknown，表型：Broad forehead, Depressed nasal bridge, Long foot, Thin vermilion border, Wide intermamillary distance,…	.
19SC29660LM	products of conception	chr5:103400001-104860000_dup2	VOUS	5号染色体q21.2-q21.3处重复1.46Mb区域，经查询DGV、DECIPHER、OMIM、UCSC以及PubMed公共数据库资源，致病性未知。	q21.2-q21.3	.	.	.	.	.	.	.	涵盖了患者[clinvar_variationID:59446]100.00%的区域，致病性：Uncertain significance，遗传模式：not provided，表型：See cases。 涵盖了患者[decipher_ID:262913]100.00%的区域，致病性：Unknown，遗传模式：Unknown，表型：nan。 涵盖了患者[clinvar_variationID:57072]100.00%的区域，致病性：Uncertain significance，遗传模式：not provided，表型：See cases。	.
19SC29660LM	products of conception	chr13:54840001-55060000_dup	VOUS	13号染色体q14.3处重复0.22Mb区域，经查询DGV、DECIPHER、OMIM、UCSC以及PubMed公共数据库资源，致病性未知。	q14.3	.	.	.	.	.	.	.	.	.
19SC29440L	products of conception	T22	Pathogenic	22号染色体三体，查询公共数据库显示：22号染色体三体可导致严重的脏器畸形或早期胚胎停育，小头畸形，颅骨异常，先天性心脏病，肾脏畸形以及胎儿宫内发育迟缓等[PMID:23599696]。	.	22号染色体三体，查询公共数据库显示：22号染色体三体可导致严重的脏器畸形或早期胚胎停育，小头畸形，颅骨异常，先天性心脏病，肾脏畸形以及胎儿宫内发育迟缓等[PMID:23599696]。	.	.	.	.	.	.	.	.
19SC29212YM	products of conception	chr10:15840001-15940000_dup	VOUS	10号染色体p13处重复100.0Kb区域，经查询DGV、DECIPHER、OMIM、UCSC以及PubMed公共数据库资源，致病性未知。	p13	.	.	FAM188A	.	.	.	.	.	.
19SC29211YM	prenatal	T21	Pathogenic	21号染色体三体，也称唐氏综合征（Down’s Syndrome），查询公共数据库显示：21-三体综合征的临床表现多样，其主要临床表现包括特殊面容（鼻梁扁平、眼距过宽、眼裂小且外眦上斜、内眦赘皮、舌大外翻、小耳且耳位低等），智力低下（智商通常在25~50之间）生长发育迟缓，肌张力减退，男性不育症等，该综合征部分患者还会表现出骨骼异常（盆骨发育异常、第一和二趾间距增宽及第五指变短内弯等），先天性心脏病（房间隔缺损、室间隔缺损、动脉导管未闭等），消化系统异常（十二指肠狭窄/闭锁、肛门闭锁等）皮肤松弛通贯掌，甲状腺功能低下白血病等，约60%的21-三体综合征胚胎自发流产。	.	21号染色体三体，也称唐氏综合征（Down’s Syndrome），查询公共数据库显示：21-三体综合征的临床表现多样，其主要临床表现包括特殊面容（鼻梁扁平、眼距过宽、眼裂小且外眦上斜、内眦赘皮、舌大外翻、小耳且耳位低等），智力低下（智商通常在25~50之间）生长发育迟缓，肌张力减退，男性不育症等，该综合征部分患者还会表现出骨骼异常（盆骨发育异常、第一和二趾间距增宽及第五指变短内弯等），先天性心脏病（房间隔缺损、室间隔缺损、动脉导管未闭等），消化系统异常（十二指肠狭窄/闭锁、肛门闭锁等）皮肤松弛通贯掌，甲状腺功能低下白血病等，约60%的21-三体综合征胚胎自发流产。	.	.	.	.	.	.	.	.
19SC29209LM	products of conception	T4	Pathogenic	4号染色体三体，查询公共数据库显示：4号染色体三体患者通常表现为胎儿期宫内生长受限，先天性心脏缺损，器官距离过大以及小颌畸形，胚胎早期停育等[PMID:8484409]。	.	4号染色体三体，查询公共数据库显示：4号染色体三体患者通常表现为胎儿期宫内生长受限，先天性心脏缺损，器官距离过大以及小颌畸形，胚胎早期停育等[PMID:8484409]。	.	.	.	.	.	.	.	.
19SC28967YM	prenatal	chr22:25660001-26020000_dup	Benign / Likely Benign	22号染色体q11.23-q12.1处重复0.36Mb区域，经查询DGV、DECIPHER、OMIM、UCSC以及PubMed公共数据库资源，该片段为多态性。	q11.23-q12.1	.	.	LRP5L,GRK3	.	.	.	.	涵盖了患者[decipher_ID:250106]100.00%的区域，致病性：Unknown，遗传模式：Unknown，表型：nan。 涵盖了患者[decipher_ID:250692]100.00%的区域，致病性：Unknown，遗传模式：Unknown，表型：nan。 涵盖了患者[decipher_ID:305830]100.00%的区域，致病性：Unknown，遗传模式：Unknown，表型：nan。 涵盖了患者[clinvar_variationID:157474]91.77%的区域，致病性：not provided，遗传模式：unknown，表型：Large for gestational age。	样本量：771，正常携带人数：1，占比：0.00129702，pubmedid：17911159
19SC28965YM	prenatal	chr22:25660001-25960000_dup	Benign / Likely Benign	22号染色体q11.23-q12.1处重复0.3Mb区域，经查询DGV、DECIPHER、OMIM、UCSC以及PubMed公共数据库资源，该片段为多态性。	q11.23-q12.1	.	.	LRP5L	.	.	.	.	涵盖了患者[decipher_ID:250692]100.00%的区域，致病性：Unknown，遗传模式：Unknown，表型：nan。 涵盖了患者[decipher_ID:250106]100.00%的区域，致病性：Unknown，遗传模式：Unknown，表型：nan。 涵盖了患者[decipher_ID:305830]97.49%的区域，致病性：Unknown，遗传模式：Unknown，表型：nan。 涵盖了患者[clinvar_variationID:157474]81.41%的区域，致病性：not provided，遗传模式：unknown，表型：Large for gestational age。	样本量：1557，正常携带人数：1，占比：0.00064226，pubmedid：19166990 样本量：17421，正常携带人数：1，占比：5.74e-05，pubmedid：21841781 样本量：270，正常携带人数：2，占比：0.00740741，pubmedid：17122850 样本量：771，正常携带人数：1，占比：0.00129702，pubmedid：17911159
19SC28953YM	prenatal	T21	Pathogenic	21号染色体三体，也称唐氏综合征（Down’s Syndrome），查询公共数据库显示：21-三体综合征的临床表现多样，其主要临床表现包括特殊面容（鼻梁扁平、眼距过宽、眼裂小且外眦上斜、内眦赘皮、舌大外翻、小耳且耳位低等），智力低下（智商通常在25~50之间）生长发育迟缓，肌张力减退，男性不育症等，该综合征部分患者还会表现出骨骼异常（盆骨发育异常、第一和二趾间距增宽及第五指变短内弯等），先天性心脏病（房间隔缺损、室间隔缺损、动脉导管未闭等），消化系统异常（十二指肠狭窄/闭锁、肛门闭锁等）皮肤松弛通贯掌，甲状腺功能低下白血病等，约60%的21-三体综合征胚胎自发流产。	.	21号染色体三体，也称唐氏综合征（Down’s Syndrome），查询公共数据库显示：21-三体综合征的临床表现多样，其主要临床表现包括特殊面容（鼻梁扁平、眼距过宽、眼裂小且外眦上斜、内眦赘皮、舌大外翻、小耳且耳位低等），智力低下（智商通常在25~50之间）生长发育迟缓，肌张力减退，男性不育症等，该综合征部分患者还会表现出骨骼异常（盆骨发育异常、第一和二趾间距增宽及第五指变短内弯等），先天性心脏病（房间隔缺损、室间隔缺损、动脉导管未闭等），消化系统异常（十二指肠狭窄/闭锁、肛门闭锁等）皮肤松弛通贯掌，甲状腺功能低下白血病等，约60%的21-三体综合征胚胎自发流产。	.	.	.	.	.	.	.	.
19SC28947L	products of conception	T2	Pathogenic	2号染色体三体，查询公共数据库显示：2号染色体三体患者通常表现为胎儿期宫内生长受限，室间隔缺损以及面部畸形，胚胎早期停育等[PMID:24075380]。	.	2号染色体三体，查询公共数据库显示：2号染色体三体患者通常表现为胎儿期宫内生长受限，室间隔缺损以及面部畸形，胚胎早期停育等[PMID:24075380]。	.	.	.	.	.	.	.	.
19SC28947L	products of conception	T9	Pathogenic	9号染色体三体，查询公共数据库显示：9号染色体三体患者通常表现为先天性多重畸形（包括大脑、面部、心脏、肾脏以及四肢），神经发育迟缓以及生长受限[PMID:21808948]，孕早期发生流产[PMID:19475342]。	.	9号染色体三体，查询公共数据库显示：9号染色体三体患者通常表现为先天性多重畸形（包括大脑、面部、心脏、肾脏以及四肢），神经发育迟缓以及生长受限[PMID:21808948]，孕早期发生流产[PMID:19475342]。	.	.	.	.	.	.	.	.
19SC28946L	products of conception	T14	Pathogenic	14号染色体三体，查询公共数据库显示：14号染色体三体患者通常表现为宫内生长受限，精神运动发育迟缓，智力低下，头面部异常以及心脏结构畸形，胚胎早期停育。	.	14号染色体三体，查询公共数据库显示：14号染色体三体患者通常表现为宫内生长受限，精神运动发育迟缓，智力低下，头面部异常以及心脏结构畸形，胚胎早期停育。	.	.	.	.	.	.	.	.
19SC28835YM	prenatal	chr2:1600001-1900000_dup	VOUS	2号染色体p25.3处重复0.3Mb区域，经查询DGV、DECIPHER、OMIM、UCSC以及PubMed公共数据库资源，致病性未知。	p25.3	.	.	PXDN,MYT1L	包含了MYT1L基因55.54%的经典转录本的CDS区域，HI：21.8，pLI：0.999963989377009，	包含了PXDN基因100.00%的经典转录本的CDS区域,PXDN基因[OMIM:605158]的突变与Corneal opacification and other ocular anomalies(COPOA)[OMIM:269400]相关，COPOA为常染色体隐性遗传，患者主要表现为先天性巩膜化角膜等 包含了MYT1L基因55.54%的经典转录本的CDS区域,MYT1L基因[OMIM:613084]的突变与MENTAL RETARDATION， AUTOSOMAL DOMINANT 39(MRD39)[OMIM:616521]相关，MRD39为常染色体显性遗传，其患者主要的临床表征为新生儿肌张力减退，发育迟缓，智力障碍，轻微特殊面容等	包含了PXDN基因100.00%的经典转录本的CDS区域，haploinsufficiency_score：30，triplosensitivity_score：0 包含了MYT1L基因55.54%的经典转录本的CDS区域，haploinsufficiency_score：3，triplosensitivity_score：0	涵盖了PMID[26240977]100.00%的区域，myt1l基因的单倍剂量不足可能导致智力障碍和行为异常[pmid:26240977]	涵盖了患者[decipher_ID:314]100.00%的区域，致病性：Unknown，遗传模式：Inherited from normal parent，表型：Abnormal iris pigmentation, Brachycephaly, Broad thumb, Delayed speech and language development, Epicanthus, Feeding difficulties in infancy, High palate, Hypoplastic philtrum, Intellectual disability, Narrow palate。 涵盖了患者[decipher_ID:288272]100.00%的区域，致病性：Uncertain，遗传模式：Paternally inherited, constitutive in father，…	.
19SC28630LM	products of conception	chr2:1600001-1760000_del	VOUS	2号染色体p25.3处缺失0.16Mb区域，经查询DGV、DECIPHER、OMIM、UCSC以及PubMed公共数据库资源，致病性未知。	p25.3	.	.	PXDN	.	包含了PXDN基因100.00%的经典转录本的CDS区域,PXDN基因[OMIM:605158]的突变与Corneal opacification and other ocular anomalies(COPOA)[OMIM:269400]相关，COPOA为常染色体隐性遗传，患者主要表现为先天性巩膜化角膜等	包含了PXDN基因100.00%的经典转录本的CDS区域，haploinsufficiency_score：30，triplosensitivity_score：0	.	.	.
19SC28630LM	products of conception	chr2:129660001-130020000_dup	VOUS	2号染色体q14.3-q21.1处重复0.36Mb区域，经查询DGV、DECIPHER、OMIM、UCSC以及PubMed公共数据库资源，致病性未知。	q14.3-q21.1	.	.	.	.	.	.	.	.	.
19SC28630LM	products of conception	chr16:57080001-57220000_del	VOUS	16号染色体q13处缺失0.14Mb区域，经查询DGV、DECIPHER、OMIM、UCSC以及PubMed公共数据库资源，致病性未知。	q13	.	.	NLRC5,CPNE2,FAM192A	包含了FAM192A基因100.00%的经典转录本的CDS区域，HI：24.57，pLI：0.944099351189242，	.	.	.	.	.
19SC28629LM	products of conception	T16	Pathogenic	16号染色体三体，查询公共数据库显示：16号染色体三体是常染色体三体中导致习惯性流产最为常见的一种，该三体患者通常表现为胎儿宫内生长受限以及先天性心脏缺损[PMID:19777531]。	.	16号染色体三体，查询公共数据库显示：16号染色体三体是常染色体三体中导致习惯性流产最为常见的一种，该三体患者通常表现为胎儿宫内生长受限以及先天性心脏缺损[PMID:19777531]。	.	.	.	.	.	.	.	.
19SC28629LM	products of conception	T21	Pathogenic	21号染色体三体，也称唐氏综合征（Down’s Syndrome），查询公共数据库显示：21-三体综合征的临床表现多样，其主要临床表现包括特殊面容（鼻梁扁平、眼距过宽、眼裂小且外眦上斜、内眦赘皮、舌大外翻、小耳且耳位低等），智力低下（智商通常在25~50之间）生长发育迟缓，肌张力减退，男性不育症等，该综合征部分患者还会表现出骨骼异常（盆骨发育异常、第一和二趾间距增宽及第五指变短内弯等），先天性心脏病（房间隔缺损、室间隔缺损、动脉导管未闭等），消化系统异常（十二指肠狭窄/闭锁、肛门闭锁等）皮肤松弛通贯掌，甲状腺功能低下白血病等，约60%的21-三体综合征胚胎自发流产。	.	21号染色体三体，也称唐氏综合征（Down’s Syndrome），查询公共数据库显示：21-三体综合征的临床表现多样，其主要临床表现包括特殊面容（鼻梁扁平、眼距过宽、眼裂小且外眦上斜、内眦赘皮、舌大外翻、小耳且耳位低等），智力低下（智商通常在25~50之间）生长发育迟缓，肌张力减退，男性不育症等，该综合征部分患者还会表现出骨骼异常（盆骨发育异常、第一和二趾间距增宽及第五指变短内弯等），先天性心脏病（房间隔缺损、室间隔缺损、动脉导管未闭等），消化系统异常（十二指肠狭窄/闭锁、肛门闭锁等）皮肤松弛通贯掌，甲状腺功能低下白血病等，约60%的21-三体综合征胚胎自发流产。	.	.	.	.	.	.	.	.
19SC28543YM	prenatal	T21	Pathogenic	21号染色体三体，也称唐氏综合征（Down’s Syndrome），查询公共数据库显示：21-三体综合征的临床表现多样，其主要临床表现包括特殊面容（鼻梁扁平、眼距过宽、眼裂小且外眦上斜、内眦赘皮、舌大外翻、小耳且耳位低等），智力低下（智商通常在25~50之间）生长发育迟缓，肌张力减退，男性不育症等，该综合征部分患者还会表现出骨骼异常（盆骨发育异常、第一和二趾间距增宽及第五指变短内弯等），先天性心脏病（房间隔缺损、室间隔缺损、动脉导管未闭等），消化系统异常（十二指肠狭窄/闭锁、肛门闭锁等）皮肤松弛通贯掌，甲状腺功能低下白血病等，约60%的21-三体综合征胚胎自发流产。	.	21号染色体三体，也称唐氏综合征（Down’s Syndrome），查询公共数据库显示：21-三体综合征的临床表现多样，其主要临床表现包括特殊面容（鼻梁扁平、眼距过宽、眼裂小且外眦上斜、内眦赘皮、舌大外翻、小耳且耳位低等），智力低下（智商通常在25~50之间）生长发育迟缓，肌张力减退，男性不育症等，该综合征部分患者还会表现出骨骼异常（盆骨发育异常、第一和二趾间距增宽及第五指变短内弯等），先天性心脏病（房间隔缺损、室间隔缺损、动脉导管未闭等），消化系统异常（十二指肠狭窄/闭锁、肛门闭锁等）皮肤松弛通贯掌，甲状腺功能低下白血病等，约60%的21-三体综合征胚胎自发流产。	.	.	.	.	.	.	.	.
19SC28223LM	products of conception	X/XX	Pathogenic	XO/XX嵌合体，查询公共数据库显示：X染色体单体患者通常表现为身材矮小，后发际低，颈蹼，胸平而宽，乳头间距增宽，卵巢及子宫发育不良，以及其他第二性征发育不良，大部分患者月经异常，通常智力正常但平均IQ比正常同龄人低10-15分，99%的X染色体单体胚胎在早孕期自然流产。通常，嵌合比例越高，异常表型越明显。	.	XO/XX嵌合体，查询公共数据库显示：X染色体单体患者通常表现为身材矮小，后发际低，颈蹼，胸平而宽，乳头间距增宽，卵巢及子宫发育不良，以及其他第二性征发育不良，大部分患者月经异常，通常智力正常但平均IQ比正常同龄人低10-15分，99%的X染色体单体胚胎在早孕期自然流产。通常，嵌合比例越高，异常表型越明显。	.	.	.	.	.	.	.	.
19SC27890YM	prenatal	T21	Pathogenic	21号染色体三体，也称唐氏综合征（Down’s Syndrome），查询公共数据库显示：21-三体综合征的临床表现多样，其主要临床表现包括特殊面容（鼻梁扁平、眼距过宽、眼裂小且外眦上斜、内眦赘皮、舌大外翻、小耳且耳位低等），智力低下（智商通常在25~50之间）生长发育迟缓，肌张力减退，男性不育症等，该综合征部分患者还会表现出骨骼异常（盆骨发育异常、第一和二趾间距增宽及第五指变短内弯等），先天性心脏病（房间隔缺损、室间隔缺损、动脉导管未闭等），消化系统异常（十二指肠狭窄/闭锁、肛门闭锁等）皮肤松弛通贯掌，甲状腺功能低下白血病等，约60%的21-三体综合征胚胎自发流产。	.	21号染色体三体，也称唐氏综合征（Down’s Syndrome），查询公共数据库显示：21-三体综合征的临床表现多样，其主要临床表现包括特殊面容（鼻梁扁平、眼距过宽、眼裂小且外眦上斜、内眦赘皮、舌大外翻、小耳且耳位低等），智力低下（智商通常在25~50之间）生长发育迟缓，肌张力减退，男性不育症等，该综合征部分患者还会表现出骨骼异常（盆骨发育异常、第一和二趾间距增宽及第五指变短内弯等），先天性心脏病（房间隔缺损、室间隔缺损、动脉导管未闭等），消化系统异常（十二指肠狭窄/闭锁、肛门闭锁等）皮肤松弛通贯掌，甲状腺功能低下白血病等，约60%的21-三体综合征胚胎自发流产。	.	.	.	.	.	.	.	.
19SC27465L	products of conception	T18	Pathogenic	18号染色体三体，也称爱德华氏综合征（Edwards syndrome），查询公共数据库显示：18-三体综合征的主要临床表征为生长发育迟缓，肌张力增高，特殊面容（上睑下垂、小眼球、低位耳、耳廓发育不全、小下颌等）智力障碍，室间隔缺损，外生殖器畸形，胸骨短，特殊握拳姿势，手指弓形纹过多，摇椅形足底等，约95%的18-三体综合征胚胎自发流产。	.	18号染色体三体，也称爱德华氏综合征（Edwards syndrome），查询公共数据库显示：18-三体综合征的主要临床表征为生长发育迟缓，肌张力增高，特殊面容（上睑下垂、小眼球、低位耳、耳廓发育不全、小下颌等）智力障碍，室间隔缺损，外生殖器畸形，胸骨短，特殊握拳姿势，手指弓形纹过多，摇椅形足底等，约95%的18-三体综合征胚胎自发流产。	.	.	.	.	.	.	.	.
19SC27464YM	prenatal	chr17:21700001-22240000_dup	Benign / Likely Benign	17号染色体p11.2-p11.1处重复0.54Mb区域，经查询DGV、DECIPHER、OMIM、UCSC以及PubMed公共数据库资源，该片段为多态性。	p11.2-p11.1	.	覆盖了Yuan-Harel-Lupski syndrome[OMIM:616652]综合征4.34%的区域，score(grade):3，Yuan-Harel-Lupski syndrome, 616652 (4), Autosomal dominant。	MTRNR2L1	.	.	.	.	涵盖了患者[decipher_ID:256422]100.00%的区域，致病性：Unknown，遗传模式：Inherited from normal parent，表型：nan。 涵盖了患者[decipher_ID:285076]100.00%的区域，致病性：Unknown，遗传模式：Paternally inherited, constitutive in father，表型：nan。	样本量：2026，正常携带人数：1，占比：0.00049358，pubmedid：19592680 样本量：443，正常携带人数：1，占比：0.00225734，pubmedid：18288195 样本量：3017，正常携带人数：1，占比：0.00033146，pubmedid：25118596
19SC25442QM-2	prenatal	chr14:22360001-22960000_del	Benign / Likely Benign	14号染色体q11.2处缺失0.6Mb区域，经查询DGV、DECIPHER、OMIM、UCSC以及PubMed公共数据库资源，该片段为多态性。	q11.2	.	覆盖了14q11.2 region (TCRA region) deletion[ClinGen:ISCA-37476]综合征65.93%的区域，score(grade):40，.。 覆盖了Chromosome 14q11-q22 deletion syndrome[OMIM:613457]综合征1.54%的区域，score(grade):3，Chromosome 14q11-q22 deletion syndrome, 613457 (4), Isolated cases。	.	.	.	.	.	涵盖了患者[clinvar_variationID:157301]100.00%的区域，致病性：not provided，遗传模式：unknown，表型：Normal pregnancy。 涵盖了患者[clinvar_variationID:157302]100.00%的区域，致病性：not provided，遗传模式：unknown，表型：Large for gestational age。 涵盖了患者[decipher_ID:338650]100.00%的区域，致病性：Unknown，遗传模式：Unknown，表型：T-cell acute lymphoblastic leukemias。 涵盖了患者[decipher_ID:282030]100.00%的区域，致病性：Uncertain，遗传模式：Unknown，表型：Autism, Delayed speech and langu…	样本量：31，正常携带人数：3，占比：0.09677419，pubmedid：20364138
19SC24355LM	products of conception	XNN	Pathogenic	三整倍体综合征（Triploid Syndrome）。该综合征的胎儿通常在孕早期出现流产。该综合征患者一般表现为先天性心脏缺陷，生殖器畸形（男性）以及脑部发育异常等[PMID:7476758]	.	三整倍体综合征（Triploid Syndrome）。该综合征的胎儿通常在孕早期出现流产。该综合征患者一般表现为先天性心脏缺陷，生殖器畸形（男性）以及脑部发育异常等[PMID:7476758]	.	.	.	.	.	.	.	.
19SC24354LM	products of conception	T6	Pathogenic	6号染色体三体，查询公共数据库显示：6号染色体三体患者通常表现为生长缓慢，智力低下，头盖骨及颅面部异常，短蹼颈以及关节挛缩，胚胎早期停育等。	.	6号染色体三体，查询公共数据库显示：6号染色体三体患者通常表现为生长缓慢，智力低下，头盖骨及颅面部异常，短蹼颈以及关节挛缩，胚胎早期停育等。	.	.	.	.	.	.	.	.
19SC22857QM	prenatal	chr22:25660001-25960000_dup2	VOUS	22号染色体q11.23-q12.1处重复0.3Mb区域，经查询DGV、DECIPHER、OMIM、UCSC以及PubMed公共数据库资源，致病性未知。	q11.23-q12.1	.	.	LRP5L	.	.	.	.	涵盖了患者[decipher_ID:250692]100.00%的区域，致病性：Unknown，遗传模式：Unknown，表型：nan。 涵盖了患者[decipher_ID:250106]100.00%的区域，致病性：Unknown，遗传模式：Unknown，表型：nan。 涵盖了患者[decipher_ID:305830]97.49%的区域，致病性：Unknown，遗传模式：Unknown，表型：nan。 涵盖了患者[clinvar_variationID:157474]81.41%的区域，致病性：not provided，遗传模式：unknown，表型：Large for gestational age。	.
19SC22793YM	prenatal	chrX:6460001-8120000_dup	VOUS	X染色体p22.31处重复1.66Mb区域，经查询DGV、DECIPHER、OMIM、UCSC以及PubMed公共数据库资源，致病性未知。	p22.31	.	覆盖了Xp22.31 recurrent region (includes STS) duplication[ClinGen:ISCA-37417]综合征99.45%的区域，score(grade):40，.。	PUDP,STS,VCX,PNPLA4	包含了STS基因100.00%的经典转录本的CDS区域，HI：40.89，pLI：0.981414315787146，	包含了STS基因100.00%的经典转录本的CDS区域,(Steroid sulphatase，STS)基因[OMIM:300747]，该基因的缺失与Steroid sulphatase deficiency (STS)[OMIM:308100]相关，STS是一种X连锁隐性遗传的表皮脂类代谢异常疾病，也称为X染色体连锁鱼鳞癣，几乎全部见于男性患者，出生时或出生不久后发病，主要临床表征为四肢、面、颈、躯干、臀部常见大面积的鳞屑，以颈、面、躯干受累最严重，皮损持续存在且不随年龄而改善，部分患者并发角膜混浊、支气管哮喘、过敏性鼻炎等，部分女性携带者在臂及胫前可见轻度鳞屑，部分携带有Xp22.3处更大缺失片段（包括临近基因）的患者，可能会表现出精神发育迟滞，Kallmann综合征（性腺机能减退、嗅觉丧失），软骨发育不良，身材矮小和/或眼白化病等，受限于X染色体异常片段大小、连接位置、随机失活、偏…	包含了STS基因100.00%的经典转录本的CDS区域，haploinsufficiency_score：3，triplosensitivity_score：0	涵盖了PMID[24800990]100.00%的区域，一对母子携带有此重复片段，母亲的临床表征为学习困难，儿子的主要临床表征为智力障碍，癫痫自闭症畸形足肌张力减退等[pmid:24800990] 涵盖了PMID[20132918]100.00%的区域，在7793例患者（主要的临床表征为发育迟缓，智力障碍，特殊面容，自闭症等）的研究报道[pmid:20132918]中，检测出约0.37%的患者（12例男性，17例女性）仅携带此重复片段，进一步的家系检测发现，部分患者的母亲和祖母也携带有此重复片段，无异常表征 涵盖了PMID[19592680]100.00%的区域，在2026例正常表征的儿童中，检测到1例女童和1例男童携带此重复片段[pmid:19592680]	涵盖了患者[decipher_ID:249205]100.00%的区域，致病性：Unknown，遗传模式：De novo constitutive，表型：Intellectual disability。 涵盖了患者[decipher_ID:300318]100.00%的区域，致病性：Unknown，遗传模式：Unknown，表型：Global developmental delay。 涵盖了患者[decipher_ID:381295]100.00%的区域，致病性：Uncertain，遗传模式：Unknown，表型：Global developmental delay, Schizophrenia, Specific learning disability。 涵盖了患者[clinvar_variationID:219042]100.00%的区域，致病性：Uncertain signific…	.
19SC22662QM	prenatal	chr22:18880001-21460000_del	Pathogenic	22号染色体q11.21处缺失2.58Mb区域，覆盖了DIGEORGE SYNDROME; DGS (proximal, A-B) 100.00%的区域，.；覆盖了22q11 deletion syndrome (Velocardiofacial / DiGeorge syndrome) 100.00%的区域，22q11 deletion syndrome (Velocardiofacial / DiGeorge syndrome)综合征表型几乎涉及机体各个部分，即使同一家系的患者也具有表型异质性，其患者常见的症状和体征包括先天性心脏病、腭裂及其他特殊面容，免疫缺陷和自身免疫病也比较多见，其他包括呼吸问题、肾脏功能异常、低血钙症（可导致癫痫发作）、血小板减少、喂养困难、胃肠道问题、听力缺损和轻度身材矮小等，许多患儿早期存在生长发育迟缓、语言发育迟缓和学习困难，儿童期注意力缺陷多动症和孤独…	q11.21	.	覆盖了DIGEORGE SYNDROME; DGS (proximal, A-B)[ClinGen:ISCA-37433]综合征100.00%的区域，score(grade):3，.。 覆盖了22q11 deletion syndrome (Velocardiofacial / DiGeorge syndrome)[DECIPHER:.]综合征100.00%的区域，score(grade):1，22q11 deletion syndrome (Velocardiofacial / DiGeorge syndrome)综合征表型几乎涉及机体各个部分，即使同一家系的患者也具有表型异质性，其患者常见的症状和体征包括先天性心脏病、腭裂及其他特殊面容，免疫缺陷和自身免疫病也比较多见，其他包括呼吸问题、肾脏功能异常、低血钙症（可导致癫痫发作）、血小板减少、喂养困难、胃肠道问题、听力缺损和轻度身材矮小…	DGCR6,PRODH,DGCR5,DGCR2,TSSK2,DGCR14,GSC2,SLC25A1,CLTCL1,HIRA,MRPL40,C22orf39,UFD1L,CDC45,CLDN5,SEPT5,GP1BB,TBX1,C22orf29,GNB1L,TXNRD2,COMT,ARVCF,TANGO2,DGCR8,TRMT2A,RANBP1,ZDHHC8,CCDC188,RTN4R,DGCR6L,TMEM191B,RIMBP3,ZNF74,SCARF2,KLHL22,MED15,SERPIND1,PI4KA,SNAP29,CRKL,AIFM3,LZTR1,THAP7,THAP7-AS1,P2RX6,SLC7A4,LRRC74B	包含了HIRA基因100.00%的经典转录本的CDS区域，HI：19.48，pLI：0.999998171154956， 包含了UFD1L基因100.00%的经典转录本的CDS区域，HI：11.96，pLI：0.997407162576096， 包含了CDC45基因100.00%的经典转录本的CDS区域，HI：8.4，pLI：0.0691043589822534， 包含了SEPT5基因100.00%的经典转录本的CDS区域，HI：32.68，pLI：0.914631982551485， 包含了TBX1基因100.00%的经典转录本的CDS区域，HI：4.92，pLI：0.983396787766063，* 包含了DGCR8基因100.00%的经典转录本的CDS区域，HI：5.07，pLI：0.999895838044823， 包含了RANBP1基因100.00%的经典转录本的CDS区域，…	包含了PRODH基因100.00%的经典转录本的CDS区域,PRODH基因[OMIM:606810]的突变与hyperprolinemia type I (HPI)[OMIM:239500]和schizophrenia-4 (SCZD4)[OMIM:600850]相关，HPI为常染色体隐性遗传，患者主要表现为中枢神经系统疾病（癫痫，光源性癫痫，癫痫持续状态，精神运动发育迟缓，轻度至重度智力迟钝，张力减退，异常脑电图），神经行为异常（行为刻板，侵略性，多动症，精神分裂症易感），可变表型（一些患者没有表型，一些患者具有在出生时开始的神经学严重表型），SCZD4为常染色体显性遗传，其患者主要表现为精神分裂症 包含了SLC25A1基因100.00%的经典转录本的CDS区域,Combined D-2- and L-2-hydroxyglutaric aciduria, 615182 (3), Au…	包含了HIRA基因100.00%的经典转录本的CDS区域，haploinsufficiency_score：0，triplosensitivity_score：0 包含了TBX1基因100.00%的经典转录本的CDS区域，haploinsufficiency_score：2，triplosensitivity_score：0 包含了SCARF2基因100.00%的经典转录本的CDS区域，haploinsufficiency_score：30，triplosensitivity_score：0 包含了CRKL基因100.00%的经典转录本的CDS区域，haploinsufficiency_score：0，triplosensitivity_score：0	涵盖了PMID[25123976]100.00%的区域，1例22q11.2(chr22:21065681-21461951,hg19)缺失患者主要的临床表征为腹股沟疝，隐睾，肾缺如，特殊面容等，1例22q11.2(chr22:21060359-21461607,hg19)缺失患者主要的临床表征为重度运动和认知障碍，脊柱裂，脊柱侧弯，巨头畸形，脑积水，小脑发育不全，特殊面容等，其母亲携带此缺失片段，无明显的临床表征[pmid:25123976]	涵盖了患者[clinvar_variationID:459906]100.00%的区域，致病性：Pathogenic，遗传模式：germline，表型：Proline dehydrogenase deficiency。 涵盖了患者[clinvar_variationID:459905]100.00%的区域，致病性：Pathogenic，遗传模式：germline，表型：Proline dehydrogenase deficiency。 涵盖了患者[clinvar_variationID:4005]100.00%的区域，致病性：Pathogenic, risk factor，遗传模式：germline，表型：Proline dehydrogenase deficiency;Schizophrenia 4。 涵盖了患者[clinvar_variationID:583475]100.00%的区…	.
19SC22653YM	prenatal	chr14:106700001-107000000_dup	Benign / Likely Benign	14号染色体q32.33处重复0.3Mb区域，经查询DGV、DECIPHER、OMIM、UCSC以及PubMed公共数据库资源，该片段为多态性。	q32.33	.	覆盖了3 copies: 14q telomere[ClinGen:ISCA-37477]综合征24.20%的区域，score(grade):40，.。 覆盖了Chromosome 14q32 duplication syndrome, 700kB[OMIM:616604]综合征1.71%的区域，score(grade):3，{Myeloproliferative neoplasms, familial, susceptibility to}, 616604 (4), Autosomal dominant。	.	.	.	.	.	.	样本量：31，正常携带人数：14，占比：0.4516129，pubmedid：15273396 样本量：29084，正常携带人数：1，占比：3.438e-05，pubmedid：25217958 样本量：2026，正常携带人数：2，占比：0.00098717，pubmedid：19592680 样本量：51，正常携带人数：1，占比：0.01960784，pubmedid：17666407
19SC22626QM	prenatal	chr2:340001-820000_dup	Benign / Likely Benign	2号染色体p25.3处重复0.48Mb区域，经查询DGV、DECIPHER、OMIM、UCSC以及PubMed公共数据库资源，该片段为多态性。	p25.3	.	.	TMEM18	.	.	.	.	涵盖了患者[decipher_ID:257448]100.00%的区域，致病性：Unknown，遗传模式：Unknown，表型：nan。	样本量：771，正常携带人数：2，占比：0.00259403，pubmedid：17911159 样本量：2504，正常携带人数：3，占比：0.00119808，pubmedid：21293372 样本量：31，正常携带人数：1，占比：0.03225806，pubmedid：18304495 样本量：270，正常携带人数：1，占比：0.0037037，pubmedid：17122850 样本量：17421，正常携带人数：1，占比：5.74e-05，pubmedid：21841781
19SC22367LM	products of conception	XNN	Pathogenic	三整倍体综合征（Triploid Syndrome）。该综合征的胎儿通常在孕早期出现流产。该综合征患者一般表现为先天性心脏缺陷，生殖器畸形（男性）以及脑部发育异常等[PMID:7476758]	.	三整倍体综合征（Triploid Syndrome）。该综合征的胎儿通常在孕早期出现流产。该综合征患者一般表现为先天性心脏缺陷，生殖器畸形（男性）以及脑部发育异常等[PMID:7476758]	.	.	.	.	.	.	.	.
19SC22366LM	products of conception	T21	Pathogenic	21号染色体三体，也称唐氏综合征（Down’s Syndrome），查询公共数据库显示：21-三体综合征的临床表现多样，其主要临床表现包括特殊面容（鼻梁扁平、眼距过宽、眼裂小且外眦上斜、内眦赘皮、舌大外翻、小耳且耳位低等），智力低下（智商通常在25~50之间）生长发育迟缓，肌张力减退，男性不育症等，该综合征部分患者还会表现出骨骼异常（盆骨发育异常、第一和二趾间距增宽及第五指变短内弯等），先天性心脏病（房间隔缺损、室间隔缺损、动脉导管未闭等），消化系统异常（十二指肠狭窄/闭锁、肛门闭锁等）皮肤松弛通贯掌，甲状腺功能低下白血病等，约60%的21-三体综合征胚胎自发流产。	.	21号染色体三体，也称唐氏综合征（Down’s Syndrome），查询公共数据库显示：21-三体综合征的临床表现多样，其主要临床表现包括特殊面容（鼻梁扁平、眼距过宽、眼裂小且外眦上斜、内眦赘皮、舌大外翻、小耳且耳位低等），智力低下（智商通常在25~50之间）生长发育迟缓，肌张力减退，男性不育症等，该综合征部分患者还会表现出骨骼异常（盆骨发育异常、第一和二趾间距增宽及第五指变短内弯等），先天性心脏病（房间隔缺损、室间隔缺损、动脉导管未闭等），消化系统异常（十二指肠狭窄/闭锁、肛门闭锁等）皮肤松弛通贯掌，甲状腺功能低下白血病等，约60%的21-三体综合征胚胎自发流产。	.	.	.	.	.	.	.	.
19SC22300QM	prenatal	chr8:111740001-113600000_dup	VOUS	8号染色体q23.2-q23.3处重复1.86Mb区域，经查询DGV、DECIPHER、OMIM、UCSC以及PubMed公共数据库资源，致病性未知。	q23.2-q23.3	.	.	CSMD3	包含了CSMD3基因29.95%的经典转录本的CDS区域，HI：7.23，pLI：0.999999995922049，	.	.	.	涵盖了患者[decipher_ID:259781]96.68%的区域，致病性：Unknown，遗传模式：Unknown，表型：nan。	.
19SC22300QM	prenatal	XXY	Pathogenic	XXY综合征，也称克氏综合征（Klinefelter syndrome），查询公共数据库显示：XXY综合征患者通常表现为身材高大，性发育不良（第二性征发育异常，生殖器官发育不良），不孕不育，男性乳房发育等，部分患者较正常人智商稍低，少数患者可有乳腺癌，糖尿病，甲状腺功能低下，性腺细胞瘤等。	.	XXY综合征，也称克氏综合征（Klinefelter syndrome），查询公共数据库显示：XXY综合征患者通常表现为身材高大，性发育不良（第二性征发育异常，生殖器官发育不良），不孕不育，男性乳房发育等，部分患者较正常人智商稍低，少数患者可有乳腺癌，糖尿病，甲状腺功能低下，性腺细胞瘤等。	.	.	.	.	.	.	.	.
19SC22174YM	prenatal	chr4:69580001-70580000_dup	VOUS	4号染色体q13.2-q13.3处重复1.0Mb区域，经查询DGV、DECIPHER、OMIM、UCSC以及PubMed公共数据库资源，致病性未知。	q13.2-q13.3	.	.	UGT2B10,UGT2A3,UGT2B7,UGT2B11,UGT2B28,UGT2B4,UGT2A2,UGT2A1	.	.	.	.	涵盖了患者[clinvar_variationID:152287]87.12%的区域，致病性：Uncertain significance，遗传模式：not provided，表型：See cases。 涵盖了患者[decipher_ID:331029]87.10%的区域，致病性：Likely pathogenic，遗传模式：Unknown，表型：Intellectual disability, borderline, Macroorchidism。 涵盖了患者[clinvar_variationID:155054]86.76%的区域，致病性：Uncertain significance，遗传模式：not provided，表型：See cases。 涵盖了患者[decipher_ID:257084]86.74%的区域，致病性：Unknown，遗传模式：Inherited from no…	.
19SC22174YM	prenatal	T21	Pathogenic	21号染色体三体，也称唐氏综合征（Down’s Syndrome），查询公共数据库显示：21-三体综合征的临床表现多样，其主要临床表现包括特殊面容（鼻梁扁平、眼距过宽、眼裂小且外眦上斜、内眦赘皮、舌大外翻、小耳且耳位低等），智力低下（智商通常在25~50之间）生长发育迟缓，肌张力减退，男性不育症等，该综合征部分患者还会表现出骨骼异常（盆骨发育异常、第一和二趾间距增宽及第五指变短内弯等），先天性心脏病（房间隔缺损、室间隔缺损、动脉导管未闭等），消化系统异常（十二指肠狭窄/闭锁、肛门闭锁等）皮肤松弛通贯掌，甲状腺功能低下白血病等，约60%的21-三体综合征胚胎自发流产。	.	21号染色体三体，也称唐氏综合征（Down’s Syndrome），查询公共数据库显示：21-三体综合征的临床表现多样，其主要临床表现包括特殊面容（鼻梁扁平、眼距过宽、眼裂小且外眦上斜、内眦赘皮、舌大外翻、小耳且耳位低等），智力低下（智商通常在25~50之间）生长发育迟缓，肌张力减退，男性不育症等，该综合征部分患者还会表现出骨骼异常（盆骨发育异常、第一和二趾间距增宽及第五指变短内弯等），先天性心脏病（房间隔缺损、室间隔缺损、动脉导管未闭等），消化系统异常（十二指肠狭窄/闭锁、肛门闭锁等）皮肤松弛通贯掌，甲状腺功能低下白血病等，约60%的21-三体综合征胚胎自发流产。	.	.	.	.	.	.	.	.
19SC22173YM	prenatal	T21	Pathogenic	21号染色体三体，也称唐氏综合征（Down’s Syndrome），查询公共数据库显示：21-三体综合征的临床表现多样，其主要临床表现包括特殊面容（鼻梁扁平、眼距过宽、眼裂小且外眦上斜、内眦赘皮、舌大外翻、小耳且耳位低等），智力低下（智商通常在25~50之间）生长发育迟缓，肌张力减退，男性不育症等，该综合征部分患者还会表现出骨骼异常（盆骨发育异常、第一和二趾间距增宽及第五指变短内弯等），先天性心脏病（房间隔缺损、室间隔缺损、动脉导管未闭等），消化系统异常（十二指肠狭窄/闭锁、肛门闭锁等）皮肤松弛通贯掌，甲状腺功能低下白血病等，约60%的21-三体综合征胚胎自发流产。	.	21号染色体三体，也称唐氏综合征（Down’s Syndrome），查询公共数据库显示：21-三体综合征的临床表现多样，其主要临床表现包括特殊面容（鼻梁扁平、眼距过宽、眼裂小且外眦上斜、内眦赘皮、舌大外翻、小耳且耳位低等），智力低下（智商通常在25~50之间）生长发育迟缓，肌张力减退，男性不育症等，该综合征部分患者还会表现出骨骼异常（盆骨发育异常、第一和二趾间距增宽及第五指变短内弯等），先天性心脏病（房间隔缺损、室间隔缺损、动脉导管未闭等），消化系统异常（十二指肠狭窄/闭锁、肛门闭锁等）皮肤松弛通贯掌，甲状腺功能低下白血病等，约60%的21-三体综合征胚胎自发流产。	.	.	.	.	.	.	.	.
19SC22114QM	prenatal	chr16:15480001-16300000_dup	Likely pathogenic	16号染色体p13.11处重复0.82Mb区域，覆盖了16p13.11 recurrent region (includes MYH11) duplication 100.00%的区域，.；覆盖了16p13.11 recurrent microduplication (neurocognitive disorder susceptibility locus) 54.67%的区域，16p13.11 recurrent microduplication (neurocognitive disorder susceptibility locus)综合征所在重复区域为神经认知障碍(自闭症，智力障碍，多发性先天畸形）易感区，患者可能表现为运动和语言功能发育迟缓，学习障碍，注意缺陷多动障碍，攻击性和破坏性行为，社会交往障碍，孤独症谱系障碍，心脏和主动脉畸形，法洛四联症，大血管转位，主动脉狭窄，关节过…	p13.11	.	覆盖了16p13.11 recurrent region (includes MYH11) duplication[ClinGen:ISCA-37415]综合征100.00%的区域，score(grade):2，.。 覆盖了16p13.11 recurrent microduplication (neurocognitive disorder susceptibility locus)[DECIPHER:.]综合征54.67%的区域，score(grade):.，16p13.11 recurrent microduplication (neurocognitive disorder susceptibility locus)综合征所在重复区域为神经认知障碍(自闭症，智力障碍，多发性先天畸形）易感区，患者可能表现为运动和语言功能发育迟缓，学习障碍，注意缺陷多动障碍，攻击性和破坏性行为，社会…	MPV17L,C16orf45,KIAA0430,NDE1,MYH11,FOPNL,ABCC1,ABCC6	包含了KIAA0430基因100.00%的经典转录本的CDS区域，HI：36.94，pLI：0.999999565958546， 包含了MYH11基因100.00%的经典转录本的CDS区域，HI：7.87，pLI：0.998956488496709，	包含了NDE1基因100.00%的经典转录本的CDS区域,Lissencephaly 4 (with microcephaly), 614019 (3), Autosomal recessive; ?Microhydranencephaly, 605013 (3), Autosomal recessive 包含了MYH11基因100.00%的经典转录本的CDS区域,Aortic aneurysm, familial thoracic 4, 132900 (3), Autosomal dominant 包含了ABCC6基因76.41%的经典转录本的CDS区域,Arterial calcification, generalized, of infancy, 2, 614473 (3), Autosomal recessive; Pseudoxanthoma elasticum, 264800…	包含了NDE1基因100.00%的经典转录本的CDS区域，haploinsufficiency_score：30，triplosensitivity_score：0 包含了MYH11基因100.00%的经典转录本的CDS区域，haploinsufficiency_score：0，triplosensitivity_score：0	涵盖了PMID[18550696]100.00%的区域，该综合征存在外显不全的情况，部分该重复片段携带者无明显临床症状[pmid:18550696]	涵盖了患者[decipher_ID:256922]100.00%的区域，致病性：Unknown，遗传模式：Unknown，表型：Intellectual disability。 涵盖了患者[decipher_ID:257505]100.00%的区域，致病性：Unknown，遗传模式：Inherited from normal parent，表型：nan。 涵盖了患者[decipher_ID:257161]100.00%的区域，致病性：Unknown，遗传模式：Inherited from parent with similar phenotype to child，表型：nan。 涵盖了患者[clinvar_variationID:584108]100.00%的区域，致病性：Uncertain significance，遗传模式：germline，表型：Aortic aneurysm, …	样本量：17421，正常携带人数：2，占比：0.0001148，pubmedid：21841781 样本量：1557，正常携带人数：1，占比：0.00064226，pubmedid：19166990
19SC20981LM	products of conception	XNN	Pathogenic	三整倍体综合征（Triploid Syndrome）。该综合征的胎儿通常在孕早期出现流产。该综合征患者一般表现为先天性心脏缺陷，生殖器畸形（男性）以及脑部发育异常等[PMID:7476758]	.	三整倍体综合征（Triploid Syndrome）。该综合征的胎儿通常在孕早期出现流产。该综合征患者一般表现为先天性心脏缺陷，生殖器畸形（男性）以及脑部发育异常等[PMID:7476758]	.	.	.	.	.	.	.	.
19SC20835LM-2	products of conception	chrX:62480001-62740000_dup	VOUS	X染色体q11.1处重复0.26Mb区域，经查询DGV、DECIPHER、OMIM、UCSC以及PubMed公共数据库资源，致病性未知。	q11.1	.	.	SPIN4	.	.	.	.	.	.
19SC20833L	products of conception	T18	Pathogenic	18号染色体三体，也称爱德华氏综合征（Edwards syndrome），查询公共数据库显示：18-三体综合征的主要临床表征为生长发育迟缓，肌张力增高，特殊面容（上睑下垂、小眼球、低位耳、耳廓发育不全、小下颌等）智力障碍，室间隔缺损，外生殖器畸形，胸骨短，特殊握拳姿势，手指弓形纹过多，摇椅形足底等，约95%的18-三体综合征胚胎自发流产。	.	18号染色体三体，也称爱德华氏综合征（Edwards syndrome），查询公共数据库显示：18-三体综合征的主要临床表征为生长发育迟缓，肌张力增高，特殊面容（上睑下垂、小眼球、低位耳、耳廓发育不全、小下颌等）智力障碍，室间隔缺损，外生殖器畸形，胸骨短，特殊握拳姿势，手指弓形纹过多，摇椅形足底等，约95%的18-三体综合征胚胎自发流产。	.	.	.	.	.	.	.	.
19SC20832L	products of conception	T16	Pathogenic	16号染色体三体，查询公共数据库显示：16号染色体三体是常染色体三体中导致习惯性流产最为常见的一种，该三体患者通常表现为胎儿宫内生长受限以及先天性心脏缺损[PMID:19777531]。	.	16号染色体三体，查询公共数据库显示：16号染色体三体是常染色体三体中导致习惯性流产最为常见的一种，该三体患者通常表现为胎儿宫内生长受限以及先天性心脏缺损[PMID:19777531]。	.	.	.	.	.	.	.	.
19SC20696L	products of conception	T13	Pathogenic	13号染色体三体，也称帕陶综合征（Patau syndrome），查询公共数据库显示：13-三体综合征的主要临床表征为重度发育迟缓，重度智力障碍重度耳聋，肌张力过高/过低，特殊面容（前脑无裂畸形、小眼畸形或无眼、唇/腭裂、小头畸形、耳位低、耳廓畸形等）心脏畸形，手足畸形（手指弯曲或伴叠压、轴后性多指/趾、通贯掌、马蹄内翻足等），泌尿生殖系统畸形等，多数13-三体综合征胚胎自发流产。	.	13号染色体三体，也称帕陶综合征（Patau syndrome），查询公共数据库显示：13-三体综合征的主要临床表征为重度发育迟缓，重度智力障碍重度耳聋，肌张力过高/过低，特殊面容（前脑无裂畸形、小眼畸形或无眼、唇/腭裂、小头畸形、耳位低、耳廓畸形等）心脏畸形，手足畸形（手指弯曲或伴叠压、轴后性多指/趾、通贯掌、马蹄内翻足等），泌尿生殖系统畸形等，多数13-三体综合征胚胎自发流产。	.	.	.	.	.	.	.	.
19SC20529LM	products of conception	T15	Pathogenic	15号染色体三体，查询公共数据库显示：15号染色体三体患者通常表现为生长受限，智力低下，头面部异常，短颈以及指（趾）异常，胚胎早期停育等。	.	15号染色体三体，查询公共数据库显示：15号染色体三体患者通常表现为生长受限，智力低下，头面部异常，短颈以及指（趾）异常，胚胎早期停育等。	.	.	.	.	.	.	.	.
19SC20529LM	products of conception	T16	Pathogenic	16号染色体三体，查询公共数据库显示：16号染色体三体是常染色体三体中导致习惯性流产最为常见的一种，该三体患者通常表现为胎儿宫内生长受限以及先天性心脏缺损[PMID:19777531]。	.	16号染色体三体，查询公共数据库显示：16号染色体三体是常染色体三体中导致习惯性流产最为常见的一种，该三体患者通常表现为胎儿宫内生长受限以及先天性心脏缺损[PMID:19777531]。	.	.	.	.	.	.	.	.
19SC19912LM	products of conception	T22	Pathogenic	22号染色体三体，查询公共数据库显示：22号染色体三体可导致严重的脏器畸形或早期胚胎停育，小头畸形，颅骨异常，先天性心脏病，肾脏畸形以及胎儿宫内发育迟缓等[PMID:23599696]。	.	22号染色体三体，查询公共数据库显示：22号染色体三体可导致严重的脏器畸形或早期胚胎停育，小头畸形，颅骨异常，先天性心脏病，肾脏畸形以及胎儿宫内发育迟缓等[PMID:23599696]。	.	.	.	.	.	.	.	.
19SC19664LM	products of conception	chr5:19060001-19480000_del	VOUS	5号染色体p14.3处缺失0.42Mb区域，经查询DGV、DECIPHER、OMIM、UCSC以及PubMed公共数据库资源，致病性未知。	p14.3	.	.	CDH18	.	.	.	.	.	.
19SC18442LM	products of conception	X	Pathogenic	X染色体单体，也称特纳综合征（Turner syndrome），查询公共数据库显示：X染色体单体患者通常表现为身材矮小，后发际低，颈蹼胸平而宽乳头间距增宽，卵巢及子宫发育不良，以及其他第二性征发育不良，大部分患者月经异常，通常智力正常但平均IQ比正常同龄人低10-15分，99%的X染色体单体胚胎在早孕期自然流产。	.	X染色体单体，也称特纳综合征（Turner syndrome），查询公共数据库显示：X染色体单体患者通常表现为身材矮小，后发际低，颈蹼胸平而宽乳头间距增宽，卵巢及子宫发育不良，以及其他第二性征发育不良，大部分患者月经异常，通常智力正常但平均IQ比正常同龄人低10-15分，99%的X染色体单体胚胎在早孕期自然流产。	.	.	.	.	.	.	.	.
19SC18239YM	prenatal	chr6:90160001-90460000_dup	Benign / Likely Benign	6号染色体q15处重复0.3Mb区域，经查询DGV、DECIPHER、OMIM、UCSC以及PubMed公共数据库资源，该片段为多态性。	q15	.	.	ANKRD6,LYRM2,MDN1	包含了MDN1基因60.52%的经典转录本的CDS区域，HI：38.9，pLI：0.999999999489064，	.	.	.	涵盖了患者[decipher_ID:253181]80.67%的区域，致病性：Unknown，遗传模式：Inherited from normal parent，表型：nan。	样本量：3017，正常携带人数：2，占比：0.00066291，pubmedid：25118596
19SC18020QM	prenatal	chr14:22500001-22960000_del	Benign / Likely Benign	14号染色体q11.2处缺失0.46Mb区域，经查询DGV、DECIPHER、OMIM、UCSC以及PubMed公共数据库资源，该片段为多态性。	q11.2	.	覆盖了14q11.2 region (TCRA region) deletion[ClinGen:ISCA-37476]综合征50.55%的区域，score(grade):40，.。 覆盖了Chromosome 14q11-q22 deletion syndrome[OMIM:613457]综合征1.18%的区域，score(grade):3，Chromosome 14q11-q22 deletion syndrome, 613457 (4), Isolated cases。	.	.	.	.	.	涵盖了患者[clinvar_variationID:157302]100.00%的区域，致病性：not provided，遗传模式：unknown，表型：Large for gestational age。 涵盖了患者[decipher_ID:338650]100.00%的区域，致病性：Unknown，遗传模式：Unknown，表型：T-cell acute lymphoblastic leukemias。 涵盖了患者[decipher_ID:282030]100.00%的区域，致病性：Uncertain，遗传模式：Unknown，表型：Autism, Delayed speech and language development, Neurodevelopmental delay。 涵盖了患者[decipher_ID:282031]100.00%的区域，致病性：Uncertain，遗传…	样本量：29084，正常携带人数：3，占比：0.00010315，pubmedid：25217958 样本量：873，正常携带人数：3，占比：0.00343643，pubmedid：25503493 样本量：767，正常携带人数：1，占比：0.00130378，pubmedid：23714750 样本量：31，正常携带人数：6，占比：0.19354839，pubmedid：20364138
19SC14146YM	prenatal	T21	Pathogenic	21号染色体三体，也称唐氏综合征（Down’s Syndrome），查询公共数据库显示：21-三体综合征的临床表现多样，其主要临床表现包括特殊面容（鼻梁扁平、眼距过宽、眼裂小且外眦上斜、内眦赘皮、舌大外翻、小耳且耳位低等），智力低下（智商通常在25~50之间）生长发育迟缓，肌张力减退，男性不育症等，该综合征部分患者还会表现出骨骼异常（盆骨发育异常、第一和二趾间距增宽及第五指变短内弯等），先天性心脏病（房间隔缺损、室间隔缺损、动脉导管未闭等），消化系统异常（十二指肠狭窄/闭锁、肛门闭锁等）皮肤松弛通贯掌，甲状腺功能低下白血病等，约60%的21-三体综合征胚胎自发流产。	.	21号染色体三体，也称唐氏综合征（Down’s Syndrome），查询公共数据库显示：21-三体综合征的临床表现多样，其主要临床表现包括特殊面容（鼻梁扁平、眼距过宽、眼裂小且外眦上斜、内眦赘皮、舌大外翻、小耳且耳位低等），智力低下（智商通常在25~50之间）生长发育迟缓，肌张力减退，男性不育症等，该综合征部分患者还会表现出骨骼异常（盆骨发育异常、第一和二趾间距增宽及第五指变短内弯等），先天性心脏病（房间隔缺损、室间隔缺损、动脉导管未闭等），消化系统异常（十二指肠狭窄/闭锁、肛门闭锁等）皮肤松弛通贯掌，甲状腺功能低下白血病等，约60%的21-三体综合征胚胎自发流产。	.	.	.	.	.	.	.	.
19SC14107YM	prenatal	chr8:2080001-2380000_dup	Benign / Likely Benign	8号染色体p23.3-p23.2处重复0.3Mb区域，经查询DGV、DECIPHER、OMIM、UCSC以及PubMed公共数据库资源，该片段为多态性。	p23.3-p23.2	.	.	MYOM2	.	.	.	.	涵盖了患者[clinvar_variationID:563465]99.44%的区域，致病性：Uncertain significance，遗传模式：germline，表型：not provided。	样本量：181，正常携带人数：1，占比：0.00552486，pubmedid：17116639 样本量：29084，正常携带人数：1，占比：3.438e-05，pubmedid：25217958
19SC13114LM	products of conception	chr16:29720001-30020000_del	Likely pathogenic	16号染色体p11.2处缺失0.3Mb区域，覆盖了CHROMOSOME 16p11.2 DELETION SYNDROME, 593-KB 54.56%的区域，.。包含了KIF22基因[OMIM:603213]100.00%的CDS区域，KIF22基因的突变与SPONDYLOEPIMETAPHYSEAL DYSPLASIA WITH MULTIPLE DISLOCATIONS[OMIM:603546]相关，SPONDYLOEPIMETAPHYSEAL DYSPLASIA WITH MULTIPLE DISLOCATIONS为常染色体显性遗传，患者主要表现为张力减退，髋关节脱位和关节松弛，骨骼畸形（膝、脊柱和臀部等），身材矮小以及面中部发育不良等；包含了PRRT2基因[OMIM:614386]100.00%的CDS区域，PRRT2基因[OMIM:614386]的突变与阵发性运动障碍[OMI…	p11.2	.	覆盖了CHROMOSOME 16p11.2 DELETION SYNDROME, 593-KB[ClinGen:ISCA-37400]综合征54.56%的区域，score(grade):3，.。 覆盖了16p11.2-p12.2 microdeletion syndrome[DECIPHER:.]综合征3.45%的区域，score(grade):.，16p11.2-p12.2 microdeletion syndrome综合征患者主要临床表征有智力障碍，面部畸形等。	C16orf54,ZG16,KIF22,MAZ,PRRT2,PAGR1,MVP,CDIPT,SEZ6L2,ASPHD1,KCTD13,TMEM219,TAOK2,HIRIP3,INO80E,DOC2A	包含了MAZ基因100.00%的经典转录本的CDS区域，HI：44.56，pLI：0.953969621751156， 包含了CDIPT基因100.00%的经典转录本的CDS区域，HI：9.03，pLI：0.193882539034725， 包含了TAOK2基因100.00%的经典转录本的CDS区域，HI：27.93，pLI：0.998764492352461，	包含了KIF22基因100.00%的经典转录本的CDS区域,KIF22基因的突变与SPONDYLOEPIMETAPHYSEAL DYSPLASIA WITH MULTIPLE DISLOCATIONS[OMIM:603546]相关，SPONDYLOEPIMETAPHYSEAL DYSPLASIA WITH MULTIPLE DISLOCATIONS为常染色体显性遗传，患者主要表现为张力减退，髋关节脱位和关节松弛，骨骼畸形（膝、脊柱和臀部等），身材矮小以及面中部发育不良等 包含了PRRT2基因100.00%的经典转录本的CDS区域,PRRT2基因[OMIM:614386]的突变与阵发性运动障碍[OMIM:128200]和家族性小儿惊厥伴阵发性舞蹈症[OMIM:602066]相关，阵发性运动障碍为常染色体显性遗传，患者主要表现为舞蹈手足徐动症，肌张力障碍，小儿癫痫，口面运动障碍等，家族性小儿…	.	.	涵盖了患者[clinvar_variationID:468611]100.00%的区域，致病性：Pathogenic，遗传模式：germline，表型：Dystonia 10。 涵盖了患者[clinvar_variationID:253372]100.00%的区域，致病性：Pathogenic，遗传模式：unknown，表型：See cases。 涵盖了患者[clinvar_variationID:584215]100.00%的区域，致病性：Pathogenic，遗传模式：germline，表型：Dystonia 10。 涵盖了患者[clinvar_variationID:564329]100.00%的区域，致病性：Uncertain significance，遗传模式：germline，表型：not provided。	.
19SC11949LM	products of conception	T16	Pathogenic	16号染色体三体，查询公共数据库显示：16号染色体三体是常染色体三体中导致习惯性流产最为常见的一种，该三体患者通常表现为胎儿宫内生长受限以及先天性心脏缺损[PMID:19777531]。	.	16号染色体三体，查询公共数据库显示：16号染色体三体是常染色体三体中导致习惯性流产最为常见的一种，该三体患者通常表现为胎儿宫内生长受限以及先天性心脏缺损[PMID:19777531]。	.	.	.	.	.	.	.	.
19SC11948LM	products of conception	chr1:100540001-100720000_dup	VOUS	1号染色体p21.2处重复0.18Mb区域，经查询DGV、DECIPHER、OMIM、UCSC以及PubMed公共数据库资源，致病性未知。	p21.2	.	.	MFSD14A,SASS6,TRMT13,LRRC39,DBT	.	包含了SASS6基因100.00%的经典转录本的CDS区域,?Microcephaly 14, primary, autosomal recessive, 616402 (3), Autosomal recessive 包含了DBT基因100.00%的经典转录本的CDS区域,Maple syrup urine disease, type II, 248600 (3), Autosomal recessive	.	.	.	.
19SC11938LM	products of conception	XNN	Pathogenic	三整倍体综合征（Triploid Syndrome）。该综合征的胎儿通常在孕早期出现流产。该综合征患者一般表现为先天性心脏缺陷，生殖器畸形（男性）以及脑部发育异常等[PMID:7476758]	.	三整倍体综合征（Triploid Syndrome）。该综合征的胎儿通常在孕早期出现流产。该综合征患者一般表现为先天性心脏缺陷，生殖器畸形（男性）以及脑部发育异常等[PMID:7476758]	.	.	.	.	.	.	.	.
19SC11831LM	products of conception	chr12:37980001-38280000_dup	Benign / Likely Benign	12号染色体q11-q12处重复0.3Mb区域，经查询DGV、DECIPHER、OMIM、UCSC以及PubMed公共数据库资源，该片段为多态性。	q11-q12	.	.	.	.	.	.	.	.	样本量：29084，正常携带人数：8，占比：0.00027507，pubmedid：25217958 样本量：3017，正常携带人数：4，占比：0.00132582，pubmedid：25118596 样本量：443，正常携带人数：1，占比：0.00225734，pubmedid：18288195 样本量：17421，正常携带人数：2，占比：0.0001148，pubmedid：21841781 样本量：97，正常携带人数：10，占比：0.10309278，pubmedid：23825009 样本量：112，正常携带人数：1，占比：0.00892857，pubmedid：17921354 样本量：771，正常携带人数：1，占比：0.00129702，pubmedid：17911159 样本量：1109，正常携带人数：1，占比：0.00090171，pubmedid：21179565 样本…
19SC11589LM	products of conception	T6	Pathogenic	6号染色体三体，查询公共数据库显示：6号染色体三体患者通常表现为生长缓慢，智力低下，头盖骨及颅面部异常，短蹼颈以及关节挛缩，胚胎早期停育等。	.	6号染色体三体，查询公共数据库显示：6号染色体三体患者通常表现为生长缓慢，智力低下，头盖骨及颅面部异常，短蹼颈以及关节挛缩，胚胎早期停育等。	.	.	.	.	.	.	.	.
19SC11589LM	products of conception	T13	Pathogenic	13号染色体三体，也称帕陶综合征（Patau syndrome），查询公共数据库显示：13-三体综合征的主要临床表征为重度发育迟缓，重度智力障碍重度耳聋，肌张力过高/过低，特殊面容（前脑无裂畸形、小眼畸形或无眼、唇/腭裂、小头畸形、耳位低、耳廓畸形等）心脏畸形，手足畸形（手指弯曲或伴叠压、轴后性多指/趾、通贯掌、马蹄内翻足等），泌尿生殖系统畸形等，多数13-三体综合征胚胎自发流产。	.	13号染色体三体，也称帕陶综合征（Patau syndrome），查询公共数据库显示：13-三体综合征的主要临床表征为重度发育迟缓，重度智力障碍重度耳聋，肌张力过高/过低，特殊面容（前脑无裂畸形、小眼畸形或无眼、唇/腭裂、小头畸形、耳位低、耳廓畸形等）心脏畸形，手足畸形（手指弯曲或伴叠压、轴后性多指/趾、通贯掌、马蹄内翻足等），泌尿生殖系统畸形等，多数13-三体综合征胚胎自发流产。	.	.	.	.	.	.	.	.
19SC11589LM	products of conception	T14	Pathogenic	14号染色体三体，查询公共数据库显示：14号染色体三体患者通常表现为宫内生长受限，精神运动发育迟缓，智力低下，头面部异常以及心脏结构畸形，胚胎早期停育。	.	14号染色体三体，查询公共数据库显示：14号染色体三体患者通常表现为宫内生长受限，精神运动发育迟缓，智力低下，头面部异常以及心脏结构畸形，胚胎早期停育。	.	.	.	.	.	.	.	.
19SC11589LM	products of conception	T15	Pathogenic	15号染色体三体，查询公共数据库显示：15号染色体三体患者通常表现为生长受限，智力低下，头面部异常，短颈以及指（趾）异常，胚胎早期停育等。	.	15号染色体三体，查询公共数据库显示：15号染色体三体患者通常表现为生长受限，智力低下，头面部异常，短颈以及指（趾）异常，胚胎早期停育等。	.	.	.	.	.	.	.	.
19SC10530LM	products of conception	T8	Pathogenic	8号染色体三体，查询公共数据库显示：8号染色体三体患者通常表现为发育迟缓，关节痉挛深，手掌足底褶皱，胚胎早期停育[PMID:19353586]，另外该染色体三体可能与骨髓发育异常综合征（myelodysplastic syndrome）相关[PMID:22414973]。	.	8号染色体三体，查询公共数据库显示：8号染色体三体患者通常表现为发育迟缓，关节痉挛深，手掌足底褶皱，胚胎早期停育[PMID:19353586]，另外该染色体三体可能与骨髓发育异常综合征（myelodysplastic syndrome）相关[PMID:22414973]。	.	.	.	.	.	.	.	.
19SC10530LM	products of conception	X/XX	Pathogenic	XO/XX嵌合体，查询公共数据库显示：X染色体单体患者通常表现为身材矮小，后发际低，颈蹼，胸平而宽，乳头间距增宽，卵巢及子宫发育不良，以及其他第二性征发育不良，大部分患者月经异常，通常智力正常但平均IQ比正常同龄人低10-15分，99%的X染色体单体胚胎在早孕期自然流产。通常，嵌合比例越高，异常表型越明显。	.	XO/XX嵌合体，查询公共数据库显示：X染色体单体患者通常表现为身材矮小，后发际低，颈蹼，胸平而宽，乳头间距增宽，卵巢及子宫发育不良，以及其他第二性征发育不良，大部分患者月经异常，通常智力正常但平均IQ比正常同龄人低10-15分，99%的X染色体单体胚胎在早孕期自然流产。通常，嵌合比例越高，异常表型越明显。	.	.	.	.	.	.	.	.
19SC10529LM	products of conception	chr17:12080001-12400000_dup	VOUS	17号染色体p12处重复0.32Mb区域，经查询DGV、DECIPHER、OMIM、UCSC以及PubMed公共数据库资源，致病性未知。	p12	.	覆盖了Yuan-Harel-Lupski syndrome[OMIM:616652]综合征2.78%的区域，score(grade):3，Yuan-Harel-Lupski syndrome, 616652 (4), Autosomal dominant。	.	.	.	.	.	涵盖了患者[decipher_ID:250376]97.09%的区域，致病性：Unknown，遗传模式：Inherited from normal parent，表型：Intellectual disability。	.
19SC10529LM	products of conception	T16	Pathogenic	16号染色体三体，查询公共数据库显示：16号染色体三体是常染色体三体中导致习惯性流产最为常见的一种，该三体患者通常表现为胎儿宫内生长受限以及先天性心脏缺损[PMID:19777531]。	.	16号染色体三体，查询公共数据库显示：16号染色体三体是常染色体三体中导致习惯性流产最为常见的一种，该三体患者通常表现为胎儿宫内生长受限以及先天性心脏缺损[PMID:19777531]。	.	.	.	.	.	.	.	.
19SC09816LM	products of conception	chrX:112320001-112740000_dup	VOUS	X染色体q23处重复0.42Mb区域，经查询DGV、DECIPHER、OMIM、UCSC以及PubMed公共数据库资源，致病性未知。	q23	.	.	.	.	.	.	.	涵盖了患者[clinvar_variationID:60354]91.28%的区域，致病性：Uncertain significance，遗传模式：not provided，表型：See cases。	.
19SC08265YM	prenatal	chr8:11140001-11560000_dup	VOUS	8号染色体p23.1处重复0.42Mb区域，经查询DGV、DECIPHER、OMIM、UCSC以及PubMed公共数据库资源，致病性未知。	p23.1	.	覆盖了8p23.1 duplication syndrome[DECIPHER:.]综合征11.46%的区域，score(grade):.，8p23.1 duplication syndrome综合征临床表型多变，比较常见的临床表征包括轻度至中度生长发育迟滞和（或）学习障碍，先天性心脏病（房/室间隔缺损）和轻度特殊面容（鼻梁突出/薄上唇/前额突出/弓形眉等），部分患者合并其他表型，包括行为异常，注意缺陷多动障碍（ADHD），癫痫，巨头，唇/腭裂，眼部异常，平衡障碍，肌张力减退，睾丸鞘膜积液，第二、三趾并趾，六指畸形，肾上腺功能不全，新生儿呼吸窘迫，脑瘫，语言发育迟缓等，该综合征患者在胎儿期即可表现出程度不一的先天畸形（可能仅仅表现出一个凸出的前额或弓形眉）。 覆盖了8p23.1 recurrent region (includes GATA4) duplication[ClinGen:I…	MTMR9,SLC35G5,FAM167A,BLK	.	包含了BLK基因100.00%的经典转录本的CDS区域,Maturity-onset diabetes of the young, type 11, 613375 (3), Autosomal dominant	.	.	涵盖了患者[clinvar_variationID:394563]100.00%的区域，致病性：Uncertain significance，遗传模式：not provided，表型：See cases。 涵盖了患者[clinvar_variationID:395457]94.65%的区域，致病性：Uncertain significance，遗传模式：not provided，表型：See cases。	.
19SC08261YM	prenatal	chr12:38120001-38420000_dup	Benign / Likely Benign	12号染色体q11-q12处重复0.3Mb区域，经查询DGV、DECIPHER、OMIM、UCSC以及PubMed公共数据库资源，该片段为多态性。	q11-q12	.	.	.	.	.	.	.	.	样本量：17421，正常携带人数：6，占比：0.00034441，pubmedid：21841781 样本量：29084，正常携带人数：22，占比：0.00075643，pubmedid：25217958 样本量：3017，正常携带人数：4，占比：0.00132582，pubmedid：25118596 样本量：40，正常携带人数：2，占比：0.05，pubmedid：19812545 样本量：97，正常携带人数：10，占比：0.10309278，pubmedid：23825009 样本量：181，正常携带人数：2，占比：0.01104972，pubmedid：17116639 样本量：112，正常携带人数：1，占比：0.00892857，pubmedid：17921354 样本量：771，正常携带人数：1，占比：0.00129702，pubmedid：17911159 样本量：1109…
19SC07039YM	prenatal	chr22:22280001-22580000_dup	Benign / Likely Benign	22号染色体q11.22处重复0.3Mb区域，经查询DGV、DECIPHER、OMIM、UCSC以及PubMed公共数据库资源，该片段为多态性。	q11.22	.	覆盖了22q11.2 recurrent region (distal type I, D-E/F) duplication[ClinGen:ISCA-37397]综合征17.32%的区域，score(grade):3，.。	PPM1F,TOP3B	.	.	.	.	涵盖了患者[decipher_ID:266496]100.00%的区域，致病性：Unknown，遗传模式：Inherited from normal parent，表型：nan。 涵盖了患者[decipher_ID:257341]100.00%的区域，致病性：Unknown，遗传模式：Unknown，表型：nan。 涵盖了患者[decipher_ID:325811]100.00%的区域，致病性：Likely pathogenic Full，遗传模式：Maternally inherited, constitutive in mother，表型：nan。 涵盖了患者[decipher_ID:306735]100.00%的区域，致病性：Uncertain，遗传模式：Unknown，表型：nan。 涵盖了患者[decipher_ID:370957]100.00%的区域，致病性：Unknown，…	样本量：181，正常携带人数：1，占比：0.00552486，pubmedid：17116639 样本量：3017，正常携带人数：1，占比：0.00033146，pubmedid：25118596
19SC07038LM	products of conception	T22(mos)	Pathogenic	22号染色体三体，查询公共数据库显示：22号染色体三体可导致严重的脏器畸形或早期胚胎停育，小头畸形，颅骨异常，先天性心脏病，肾脏畸形以及胎儿宫内发育迟缓等[PMID:23599696]。通常，嵌合比例越高，异常表型越明显。	.	22号染色体三体，查询公共数据库显示：22号染色体三体可导致严重的脏器畸形或早期胚胎停育，小头畸形，颅骨异常，先天性心脏病，肾脏畸形以及胎儿宫内发育迟缓等[PMID:23599696]。通常，嵌合比例越高，异常表型越明显。	.	.	.	.	.	.	.	.
19SC05634LM	products of conception	T16	Pathogenic	16号染色体三体，查询公共数据库显示：16号染色体三体是常染色体三体中导致习惯性流产最为常见的一种，该三体患者通常表现为胎儿宫内生长受限以及先天性心脏缺损[PMID:19777531]。	.	16号染色体三体，查询公共数据库显示：16号染色体三体是常染色体三体中导致习惯性流产最为常见的一种，该三体患者通常表现为胎儿宫内生长受限以及先天性心脏缺损[PMID:19777531]。	.	.	.	.	.	.	.	.
19SC05625LM	products of conception	T16	Pathogenic	16号染色体三体，查询公共数据库显示：16号染色体三体是常染色体三体中导致习惯性流产最为常见的一种，该三体患者通常表现为胎儿宫内生长受限以及先天性心脏缺损[PMID:19777531]。	.	16号染色体三体，查询公共数据库显示：16号染色体三体是常染色体三体中导致习惯性流产最为常见的一种，该三体患者通常表现为胎儿宫内生长受限以及先天性心脏缺损[PMID:19777531]。	.	.	.	.	.	.	.	.
19SC05441L	products of conception	chr9:200001-11200000_del	Pathogenic	9号染色体p24.3-p23处缺失11.0Mb区域，覆盖了Mental retardation, autosomal dominant 2 97.89%的区域，Mental retardation, autosomal dominant 2, 614113 (4), Autosomal dominant；覆盖了Chromosome 9p24.3 deletion syndrome 91.32%的区域，46XY sex reversal 4, 154230 (4)。包含了单倍剂量敏感基因：DMRT1。包含了DOCK8基因[OMIM:611432]100.00%的CDS区域，DOCK8基因[OMIM:611432]，该基因的突变与 hyper-IgE recurrent infection syndrome [OMIM:243700]相关，hyper-IgE recurrent infect…	p24.3-p23	.	覆盖了Mental retardation, autosomal dominant 2[OMIM:614113]综合征97.89%的区域，score(grade):3，Mental retardation, autosomal dominant 2, 614113 (4), Autosomal dominant。 覆盖了Chromosome 9p24.3 deletion syndrome[OMIM:154230]综合征91.32%的区域，score(grade):3，46XY sex reversal 4, 154230 (4)。	C9orf66,DOCK8,KANK1,DMRT1,DMRT3,DMRT2,SMARCA2,VLDLR,KCNV2,PUM3,RFX3,GLIS3,SLC1A1,PLPP6,SPATA6L,CDC37L1,AK3,RCL1,JAK2,INSL6,INSL4,RLN2,RLN1,PLGRKT,CD274,PDCD1LG2,RIC1,ERMP1,MLANA,KIAA2026,RANBP6,IL33,TPD52L3,UHRF2,GLDC,KDM4C,TMEM261,PTPRD	包含了SMARCA2基因100.00%的经典转录本的CDS区域，HI：1.61，pLI：0.999998263539487， 包含了RFX3基因100.00%的经典转录本的CDS区域，HI：7.5，pLI：0.999773274384127， 包含了GLIS3基因100.00%的经典转录本的CDS区域，HI：2.6，pLI：0.000100596771327456， 包含了CDC37L1基因100.00%的经典转录本的CDS区域，HI：16.73，pLI：0.935601045748761， 包含了RCL1基因100.00%的经典转录本的CDS区域，HI：16.35，pLI：0.948080583071813， 包含了JAK2基因100.00%的经典转录本的CDS区域，HI：0.83，pLI：0.969034926832703， 包含了UHRF2基因100.00%的经典转录本的CDS区域…	包含了DOCK8基因100.00%的经典转录本的CDS区域,DOCK8基因[OMIM:611432]，该基因的突变与 hyper-IgE recurrent infection syndrome [OMIM:243700]相关，hyper-IgE recurrent infection syndrome为常染色体隐性遗传，患者主要表现为血清IgE增加，结缔组织、骨骼异常，复发性细菌、病毒、真菌感染，复发性皮肤脓肿等 包含了KANK1基因100.00%的经典转录本的CDS区域,KANK1基因[OMIM:607704]可能是以母系印记基因方式致病，该基因的部分缺失（缺失片段为父源）与CEREBRAL PALSY， SPASTIC QUADRIPLEGIC， 2(CPSQ2)[OMIM:612900]相关，CPSQ2患者主要表现为先天性神经退行性疾病，先天性肌张力低下，出生一年后发展为痉挛性四…	包含了KANK1基因100.00%的经典转录本的CDS区域，haploinsufficiency_score：0，triplosensitivity_score：0 包含了DMRT1基因100.00%的经典转录本的CDS区域，haploinsufficiency_score：2，triplosensitivity_score：0 包含了DMRT2基因100.00%的经典转录本的CDS区域，haploinsufficiency_score：0，triplosensitivity_score：0 包含了SMARCA2基因100.00%的经典转录本的CDS区域，haploinsufficiency_score：0，triplosensitivity_score：0 包含了GLIS3基因100.00%的经典转录本的CDS区域，haploinsufficiency_score：30，triplos…	涵盖了PMID[27891178]100.00%的区域，1例9p24.3(chr9:203861-506989,hg19)缺失患者主要的临床表征为chiari ii畸形，阻塞性脑积水，癫痫吞咽困难，发育迟缓等，1例9p24.3(chr9:203861-430789,hg19)缺失患者主要的临床表征为发育迟缓等[pmid:27891178] 涵盖了PMID[26656975]100.00%的区域，1例9p24.3(chr9:288161-753314,hg19)缺失患者主要的临床表征为轻度发育迟缓，特殊面容，小头畸形等，其母亲携带此缺失片段，主要临床表征为先天性脊柱侧凸，自身免疫性甲状腺炎，大红细胞性贫血等[pmid:26656975] 涵盖了PMID[23454270]100.00%的区域，9号染色体p24.3缺失患者（缺失片段为父源）的主要临床表征为自闭症谱系障碍，运动发育迟缓，肌张力…	涵盖了患者[decipher_ID:272116]100.00%的区域，致病性：Unknown，遗传模式：Unknown，表型：nan。 涵盖了患者[clinvar_variationID:563557]100.00%的区域，致病性：Likely pathogenic，遗传模式：germline，表型：not provided。 涵盖了患者[decipher_ID:289015]100.00%的区域，致病性：Uncertain，遗传模式：Unknown，表型：Global developmental delay, Seizures。 涵盖了患者[clinvar_variationID:147445]100.00%的区域，致病性：Uncertain significance，遗传模式：maternal，表型：See cases。 涵盖了患者[decipher_ID:289419]100.0…	.
19SC05441L	products of conception	chr9:11200001-36020000_dup	Likely pathogenic	9号染色体p23-p13.3处重复24.82Mb区域，包含了MPDZ基因[OMIM:603785]100.00%的CDS区域，MPDZ[OMIM:603785]基因，该基因的突变与HYDROCEPHALUS， NONSYNDROMIC， AUTOSOMAL RECESSIVE 2(HYC2)[OMIM:615219]相关，HYC2为常染色体隐性遗传，患者主要表现为脑积水，智力下降以及癫痫等现象；包含了IFT74基因[OMIM:608040]100.00%的CDS区域，IFT74基因[OMIM:608040]，该基因的突变与Bardet-Biedl syndrome-20 (BBS20)[OMIM:617119]相关，BBS20为常染色体隐性遗传，患者主要表现为视网膜色素变性，肥胖，多指（趾），性腺功能低下和智力障碍等；包含了B4GALT1基因[OMIM:137060]100.00%的CD…	p23-p13.3	.	.	TYRP1,LURAP1L,MPDZ,NFIB,ZDHHC21,CER1,FREM1,TTC39B,SNAPC3,PSIP1,CCDC171,C9orf92,BNC2,CNTLN,SH3GL2,ADAMTSL1,SAXO1,RRAGA,HAUS6,PLIN2,DENND4C,RPS6,ACER2,SLC24A2,MLLT3,FOCAD,HACD4,IFNB1,IFNW1,IFNA21,IFNA4,IFNA7,IFNA10,IFNA16,IFNA17,IFNA14,IFNA5,KLHL9,IFNA6,IFNA13,IFNA2,IFNA8,IFNA1,IFNE,MTAP,CDKN2A,CDKN2B,CDKN2B-AS1,DMRTA1,ELAVL2,IZUMO3,TUSC1,LOC100506422,CAAP1,PLAA,LRRC19,IFT74,TEK,EQTN,IFNK,MOB3B,C9o…	包含了NFIB基因100.00%的经典转录本的CDS区域，HI：0.39，pLI：0.990809167018789， 包含了ZDHHC21基因100.00%的经典转录本的CDS区域，HI：9.41，pLI：0.0512303788505532， 包含了PSIP1基因100.00%的经典转录本的CDS区域，HI：5.31，pLI：0.946350057562085， 包含了BNC2基因100.00%的经典转录本的CDS区域，HI：0.66，pLI：0.999465645265111， 包含了SH3GL2基因100.00%的经典转录本的CDS区域，HI：6.19，pLI：0.916295307104429， 包含了ADAMTSL1基因100.00%的经典转录本的CDS区域，HI：9.24，pLI：8.82648695835544e-05， 包含了RPS6基因100.00%的经典转录本的CD…	包含了TYRP1基因100.00%的经典转录本的CDS区域,Albinism, oculocutaneous, type III, 203290 (3), Autosomal recessive; [Skin/hair/eye pigmentation, variation in, 11 (Melanesian blond hair)], 612271 (3) 包含了MPDZ基因100.00%的经典转录本的CDS区域,MPDZ[OMIM:603785]基因，该基因的突变与HYDROCEPHALUS， NONSYNDROMIC， AUTOSOMAL RECESSIVE 2(HYC2)[OMIM:615219]相关，HYC2为常染色体隐性遗传，患者主要表现为脑积水，智力下降以及癫痫等现象 包含了NFIB基因100.00%的经典转录本的CDS区域,Macrocephaly, acquired,…	包含了MPDZ基因100.00%的经典转录本的CDS区域，haploinsufficiency_score：30，triplosensitivity_score：0 包含了FREM1基因100.00%的经典转录本的CDS区域，haploinsufficiency_score：0，triplosensitivity_score：0 包含了MTAP基因100.00%的经典转录本的CDS区域，haploinsufficiency_score：1，triplosensitivity_score：0 包含了ELAVL2基因100.00%的经典转录本的CDS区域，haploinsufficiency_score：1，triplosensitivity_score：0 包含了B4GALT1基因100.00%的经典转录本的CDS区域，haploinsufficiency_score：30，triplos…	涵盖了PMID[12244548]100.00%的区域，该区域位于9p duplication syndrome的关键区域内，9p duplication syndrome患者的主要临床表征为，自闭症智力低下，特殊面容，癫痫等[pmid:12244548]	涵盖了患者[decipher_ID:249288]100.00%的区域，致病性：Unknown，遗传模式：Inherited from normal parent，表型：nan。 涵盖了患者[decipher_ID:293088]100.00%的区域，致病性：Unknown，遗传模式：Maternally inherited, constitutive in mother，表型：nan。 涵盖了患者[decipher_ID:331708]100.00%的区域，致病性：Likely pathogenic，遗传模式：Unknown，表型：Intellectual disability。 涵盖了患者[clinvar_variationID:149031]100.00%的区域，致病性：Uncertain significance，遗传模式：maternal，表型：See cases。 涵盖了患者…	.
19SC04063LM	products of conception	T21	Pathogenic	21号染色体三体，也称唐氏综合征（Down’s Syndrome），查询公共数据库显示：21-三体综合征的临床表现多样，其主要临床表现包括特殊面容（鼻梁扁平、眼距过宽、眼裂小且外眦上斜、内眦赘皮、舌大外翻、小耳且耳位低等），智力低下（智商通常在25~50之间）生长发育迟缓，肌张力减退，男性不育症等，该综合征部分患者还会表现出骨骼异常（盆骨发育异常、第一和二趾间距增宽及第五指变短内弯等），先天性心脏病（房间隔缺损、室间隔缺损、动脉导管未闭等），消化系统异常（十二指肠狭窄/闭锁、肛门闭锁等）皮肤松弛通贯掌，甲状腺功能低下白血病等，约60%的21-三体综合征胚胎自发流产。	.	21号染色体三体，也称唐氏综合征（Down’s Syndrome），查询公共数据库显示：21-三体综合征的临床表现多样，其主要临床表现包括特殊面容（鼻梁扁平、眼距过宽、眼裂小且外眦上斜、内眦赘皮、舌大外翻、小耳且耳位低等），智力低下（智商通常在25~50之间）生长发育迟缓，肌张力减退，男性不育症等，该综合征部分患者还会表现出骨骼异常（盆骨发育异常、第一和二趾间距增宽及第五指变短内弯等），先天性心脏病（房间隔缺损、室间隔缺损、动脉导管未闭等），消化系统异常（十二指肠狭窄/闭锁、肛门闭锁等）皮肤松弛通贯掌，甲状腺功能低下白血病等，约60%的21-三体综合征胚胎自发流产。	.	.	.	.	.	.	.	.
19SC02065LM	products of conception	T13	Pathogenic	13号染色体三体，也称帕陶综合征（Patau syndrome），查询公共数据库显示：13-三体综合征的主要临床表征为重度发育迟缓，重度智力障碍重度耳聋，肌张力过高/过低，特殊面容（前脑无裂畸形、小眼畸形或无眼、唇/腭裂、小头畸形、耳位低、耳廓畸形等）心脏畸形，手足畸形（手指弯曲或伴叠压、轴后性多指/趾、通贯掌、马蹄内翻足等），泌尿生殖系统畸形等，多数13-三体综合征胚胎自发流产。	.	13号染色体三体，也称帕陶综合征（Patau syndrome），查询公共数据库显示：13-三体综合征的主要临床表征为重度发育迟缓，重度智力障碍重度耳聋，肌张力过高/过低，特殊面容（前脑无裂畸形、小眼畸形或无眼、唇/腭裂、小头畸形、耳位低、耳廓畸形等）心脏畸形，手足畸形（手指弯曲或伴叠压、轴后性多指/趾、通贯掌、马蹄内翻足等），泌尿生殖系统畸形等，多数13-三体综合征胚胎自发流产。	.	.	.	.	.	.	.	.
19SC01493LM	products of conception	T15	Pathogenic	15号染色体三体，查询公共数据库显示：15号染色体三体患者通常表现为生长受限，智力低下，头面部异常，短颈以及指（趾）异常，胚胎早期停育等。	.	15号染色体三体，查询公共数据库显示：15号染色体三体患者通常表现为生长受限，智力低下，头面部异常，短颈以及指（趾）异常，胚胎早期停育等。	.	.	.	.	.	.	.	.
19SC01474LM	products of conception	T22	Pathogenic	22号染色体三体，查询公共数据库显示：22号染色体三体可导致严重的脏器畸形或早期胚胎停育，小头畸形，颅骨异常，先天性心脏病，肾脏畸形以及胎儿宫内发育迟缓等[PMID:23599696]。	.	22号染色体三体，查询公共数据库显示：22号染色体三体可导致严重的脏器畸形或早期胚胎停育，小头畸形，颅骨异常，先天性心脏病，肾脏畸形以及胎儿宫内发育迟缓等[PMID:23599696]。	.	.	.	.	.	.	.	.
19SC01461LM	products of conception	chr12:99900001-100200000_del	VOUS	12号染色体q23.1处缺失0.3Mb区域，经查询DGV、DECIPHER、OMIM、UCSC以及PubMed公共数据库资源，致病性未知。	q23.1	.	.	FAM71C,ANKS1B	包含了ANKS1B基因24.03%的经典转录本的CDS区域，HI：3.1，pLI：0.992771667778122，	.	.	.	涵盖了患者[clinvar_variationID:157260]100.00%的区域，致病性：not provided，遗传模式：unknown，表型：Normal pregnancy。 涵盖了患者[clinvar_variationID:394746]100.00%的区域，致病性：Uncertain significance，遗传模式：not provided，表型：See cases。 涵盖了患者[decipher_ID:259749]100.00%的区域，致病性：Unknown，遗传模式：Inherited from normal parent，表型：Motor delay。 涵盖了患者[decipher_ID:270083]100.00%的区域，致病性：Unknown，遗传模式：Inherited from parent with similar phenotype to ch…	.
19SC01461LM	products of conception	T18	Pathogenic	18号染色体三体，也称爱德华氏综合征（Edwards syndrome），查询公共数据库显示：18-三体综合征的主要临床表征为生长发育迟缓，肌张力增高，特殊面容（上睑下垂、小眼球、低位耳、耳廓发育不全、小下颌等）智力障碍，室间隔缺损，外生殖器畸形，胸骨短，特殊握拳姿势，手指弓形纹过多，摇椅形足底等，约95%的18-三体综合征胚胎自发流产。	.	18号染色体三体，也称爱德华氏综合征（Edwards syndrome），查询公共数据库显示：18-三体综合征的主要临床表征为生长发育迟缓，肌张力增高，特殊面容（上睑下垂、小眼球、低位耳、耳廓发育不全、小下颌等）智力障碍，室间隔缺损，外生殖器畸形，胸骨短，特殊握拳姿势，手指弓形纹过多，摇椅形足底等，约95%的18-三体综合征胚胎自发流产。	.	.	.	.	.	.	.	.
19SC01459LM	products of conception	chr3:4120001-4320000_del	VOUS	3号染色体p26.1处缺失0.2Mb区域，经查询DGV、DECIPHER、OMIM、UCSC以及PubMed公共数据库资源，致病性未知。	p26.1	.	覆盖了3p- syndrome (chromosome 3pter-p25 deletion syndrome)[OMIM:613792]综合征1.23%的区域，score(grade):3，chromosome 3pter-p25 deletion syndrome[OMIM:613792]综合征患者主要表现为低出生体重，身材矮小，面容异常，肌张力减退，精神运动和生长迟缓，肾脏异常，腭裂，先天性心脏缺陷等。	.	.	.	.	.	涵盖了患者[decipher_ID:288984]100.00%的区域，致病性：Uncertain，遗传模式：Unknown，表型：Intellectual disability, Seizures。 涵盖了患者[decipher_ID:350659]96.94%的区域，致病性：Likely pathogenic Partial，遗传模式：Maternally inherited, constitutive in mother，表型：Global developmental delay。	.
19SC00318LM	products of conception	chr8:127940001-129340000_dup2	VOUS	8号染色体q24.21处重复1.4Mb区域，经查询DGV、DECIPHER、OMIM、UCSC以及PubMed公共数据库资源，致病性未知。	q24.21	.	.	POU5F1B,MYC	包含了MYC基因100.00%的经典转录本的CDS区域，HI：0.29，pLI：NA，	包含了MYC基因100.00%的经典转录本的CDS区域,Burkitt lymphoma, somatic, 113970 (3)	.	.	涵盖了患者[clinvar_variationID:57128]100.00%的区域，致病性：Pathogenic，遗传模式：de novo，表型：See cases。	.
19SC00318LM	products of conception	chr15:22740001-23100000_del	Likely pathogenic	15号染色体q11.2处缺失0.36Mb区域，覆盖了15q11.2 recurrent region (BP1-BP2) (includes NIPA1) deletion 100.00%的区域，.。包含了NIPA1基因[OMIM:608145]100.00%的CDS区域，NIPA1基因[OMIM:608145]的突变与spastic paraplegia 6（SPG6）[OMIM:600363]相关，SPG6为常染色体显性遗传，该患者主要表现为下肢痉挛，括约肌障碍等。有文献报道，9例患者检测到15q11.2(chr15:20300000-20640000,hg18)区域缺失，其中多例患者的共同临床表征为运动和语言发育迟缓，先天性畸形，行为问题（包括注意缺陷多动障碍、自闭症、强迫症）等[pmid:19328872]；该区域缺失患者临床表型多样且存在外显不全的情况[pmid:2568942…	q11.2	.	覆盖了15q11.2 recurrent region (BP1-BP2) (includes NIPA1) deletion[ClinGen:ISCA-37448]综合征100.00%的区域，score(grade):2，.。 覆盖了Prader-Willi syndrome (Type 1)/Angelman syndrome (Type 1)[DECIPHER:.]综合征6.16%的区域，score(grade):1，Prader-Willi syndrome (Type 1)/Angelman syndrome(Type 1)患者的特征是严重发育迟缓和智力障碍，严重的语言缺陷，躯干性共济失调，注意力短暂以及不合时宜的高兴举止，此外，小头畸形和癫痫等症状也很常见，部分患者还会出现对水着迷，睡眠困难，少睡，皮肤、毛发色素减少和眼睛颜色浅等症状；患者婴儿期主要表现为肌张力低下，喂食困难…	GOLGA6L1,TUBGCP5,CYFIP1,NIPA2,NIPA1	包含了CYFIP1基因100.00%的经典转录本的CDS区域，HI：23.3，pLI：0.994933031618259，	包含了NIPA1基因100.00%的经典转录本的CDS区域,NIPA1基因[OMIM:608145]的突变与spastic paraplegia 6（SPG6）[OMIM:600363]相关，SPG6为常染色体显性遗传，该患者主要表现为下肢痉挛，括约肌障碍等	包含了NIPA2基因100.00%的经典转录本的CDS区域，haploinsufficiency_score：0，triplosensitivity_score：0 包含了NIPA1基因100.00%的经典转录本的CDS区域，haploinsufficiency_score：0，triplosensitivity_score：0	涵盖了PMID[19328872]100.00%的区域，9例患者检测到15q11.2(chr15:20300000-20640000,hg18)区域缺失，其中多例患者的共同临床表征为运动和语言发育迟缓，先天性畸形，行为问题（包括注意缺陷多动障碍、自闭症、强迫症）等[pmid:19328872] 涵盖了PMID[25689425]100.00%的区域，该区域缺失患者临床表型多样且存在外显不全的情况[pmid:25689425] 涵盖了PMID[17268193]100.00%的区域，1例15q11.2(chr15:20384943-20637977,hg18)缺失患者主要的临床表征为智力障碍，重度发育迟缓，言语障碍，运动/平衡障碍，行为异常，腭裂，肌张力减退等，该文献患者父亲检测出相同的缺失区域，临床表征相似但相对较轻，主要为轻度发育迟缓，寡言少语，注意力短暂等[pmid:17268193…	涵盖了患者[decipher_ID:1047]100.00%的区域，致病性：Unknown，遗传模式：Unknown，表型：Autism, Behavioral abnormality, Intellectual disability, Microtia, Muscular hypotonia。 涵盖了患者[decipher_ID:1233]100.00%的区域，致病性：Unknown，遗传模式：Unknown，表型：Autism, Delayed speech and language development, Frontal upsweep of hair, Hyperactivity, Hypoplasia of the maxilla, Intellectual disability, Proportionate short stature, Sandal gap, Seizur…	样本量：17421，正常携带人数：2，占比：0.0001148，pubmedid：21841781 样本量：771，正常携带人数：3，占比：0.00389105，pubmedid：17911159 样本量：60，正常携带人数：1，占比：0.01666667，pubmedid：16327808 样本量：2026，正常携带人数：2，占比：0.00098717，pubmedid：19592680 样本量：29084，正常携带人数：35，占比：0.00120341，pubmedid：25217958 样本量：3017，正常携带人数：1，占比：0.00033146，pubmedid：25118596
19SC00295L	products of conception	T16	Pathogenic	16号染色体三体，查询公共数据库显示：16号染色体三体是常染色体三体中导致习惯性流产最为常见的一种，该三体患者通常表现为胎儿宫内生长受限以及先天性心脏缺损[PMID:19777531]。	.	16号染色体三体，查询公共数据库显示：16号染色体三体是常染色体三体中导致习惯性流产最为常见的一种，该三体患者通常表现为胎儿宫内生长受限以及先天性心脏缺损[PMID:19777531]。	.	.	.	.	.	.	.	.
18SC51769LM-2	products of conception	chr8:139180001-139380000_dup	VOUS	8号染色体q24.23处重复0.2Mb区域，经查询DGV、DECIPHER、OMIM、UCSC以及PubMed公共数据库资源，致病性未知。	q24.23	.	.	FAM135B	包含了FAM135B基因84.96%的经典转录本的CDS区域，HI：49.51，pLI：0.999998682401374，	.	.	.	涵盖了患者[decipher_ID:257801]81.75%的区域，致病性：Unknown，遗传模式：Unknown，表型：nan。 涵盖了患者[clinvar_variationID:563453]80.63%的区域，致病性：Uncertain significance，遗传模式：germline，表型：not provided。	.
18SC51769LM-2	products of conception	chr20:2880001-3080000_dup	VOUS	20号染色体p13处重复0.2Mb区域，经查询DGV、DECIPHER、OMIM、UCSC以及PubMed公共数据库资源，致病性未知。	p13	.	.	PTPRA,GNRH2,MRPS26,OXT,AVP	包含了PTPRA基因100.00%的经典转录本的CDS区域，HI：21.26，pLI：0.999976743548953，	包含了AVP基因100.00%的经典转录本的CDS区域,AVP基因的突变与neurohypophyseal diabetes insipidus[OMIM:125700]相关，neurohypophyseal diabetes insipidus为常染色体显性遗传，患者主要表现为垂体神经部尿崩症等	.	.	.	.
18SC51769LM-2	products of conception	chrX:6460001-7220000_dup	VOUS	X染色体p22.31处重复0.76Mb区域，经查询DGV、DECIPHER、OMIM、UCSC以及PubMed公共数据库资源，致病性未知。	p22.31	.	覆盖了Xp22.31 recurrent region (includes STS) duplication[ClinGen:ISCA-37417]综合征45.53%的区域，score(grade):40，.。	PUDP,STS	包含了STS基因63.01%的经典转录本的CDS区域，HI：40.89，pLI：0.981414315787146，	包含了STS基因63.01%的经典转录本的CDS区域,(Steroid sulphatase，STS)基因[OMIM:300747]，该基因的缺失与Steroid sulphatase deficiency (STS)[OMIM:308100]相关，STS是一种X连锁隐性遗传的表皮脂类代谢异常疾病，也称为X染色体连锁鱼鳞癣，几乎全部见于男性患者，出生时或出生不久后发病，主要临床表征为四肢、面、颈、躯干、臀部常见大面积的鳞屑，以颈、面、躯干受累最严重，皮损持续存在且不随年龄而改善，部分患者并发角膜混浊、支气管哮喘、过敏性鼻炎等，部分女性携带者在臂及胫前可见轻度鳞屑，部分携带有Xp22.3处更大缺失片段（包括临近基因）的患者，可能会表现出精神发育迟滞，Kallmann综合征（性腺机能减退、嗅觉丧失），软骨发育不良，身材矮小和/或眼白化病等，受限于X染色体异常片段大小、连接位置、随机失活、偏倚…	包含了STS基因63.01%的经典转录本的CDS区域，haploinsufficiency_score：3，triplosensitivity_score：0	涵盖了PMID[19592680]100.00%的区域，在2026例正常表征的儿童中，检测到1例女童和1例男童携带此重复片段[pmid:19592680] 涵盖了PMID[24800990]100.00%的区域，一对母子携带有此重复片段，母亲的临床表征为学习困难，儿子的主要临床表征为智力障碍，癫痫自闭症畸形足肌张力减退等[pmid:24800990] 涵盖了PMID[20132918]100.00%的区域，在7793例患者（主要的临床表征为发育迟缓，智力障碍，特殊面容，自闭症等）的研究报道[pmid:20132918]中，检测出约0.37%的患者（12例男性，17例女性）仅携带此重复片段，进一步的家系检测发现，部分患者的母亲和祖母也携带有此重复片段，无异常表征	涵盖了患者[decipher_ID:249205]100.00%的区域，致病性：Unknown，遗传模式：De novo constitutive，表型：Intellectual disability。 涵盖了患者[decipher_ID:381295]100.00%的区域，致病性：Uncertain，遗传模式：Unknown，表型：Global developmental delay, Schizophrenia, Specific learning disability。 涵盖了患者[decipher_ID:300318]100.00%的区域，致病性：Unknown，遗传模式：Unknown，表型：Global developmental delay。 涵盖了患者[clinvar_variationID:219042]100.00%的区域，致病性：Uncertain signific…	.
18SC50087LM	products of conception	T20	Pathogenic	20号染色体三体，查询公共数据库显示：20号染色体三体患者通常表现为胎儿期宫内生长受限，先天性多重畸形，胚胎早期停育[PMID:20666959,15791659]。	.	20号染色体三体，查询公共数据库显示：20号染色体三体患者通常表现为胎儿期宫内生长受限，先天性多重畸形，胚胎早期停育[PMID:20666959,15791659]。	.	.	.	.	.	.	.	.
18SC46767L	products of conception	X	Pathogenic	X染色体单体，也称特纳综合征（Turner syndrome），查询公共数据库显示：X染色体单体患者通常表现为身材矮小，后发际低，颈蹼胸平而宽乳头间距增宽，卵巢及子宫发育不良，以及其他第二性征发育不良，大部分患者月经异常，通常智力正常但平均IQ比正常同龄人低10-15分，99%的X染色体单体胚胎在早孕期自然流产。	.	X染色体单体，也称特纳综合征（Turner syndrome），查询公共数据库显示：X染色体单体患者通常表现为身材矮小，后发际低，颈蹼胸平而宽乳头间距增宽，卵巢及子宫发育不良，以及其他第二性征发育不良，大部分患者月经异常，通常智力正常但平均IQ比正常同龄人低10-15分，99%的X染色体单体胚胎在早孕期自然流产。	.	.	.	.	.	.	.	.
18SC43464LM	products of conception	chr6:128900001-170920000_del	Pathogenic	6号染色体q22.33-q27处缺失42.02Mb区域，覆盖了Chromosome 6q24-q25 deletion syndrome 100.00%的区域，Chromosome 6q24-q25 deletion syndrome[OMIM:612863]综合征患者主要表现为特殊面容，发育迟缓，肌张力减退，精神运动发育迟滞，先天性心脏病，听力损失，宫内发育迟缓等。包含了单倍剂量敏感基因：EYA4,HIVEP2,TAB2,ARID1B。包含了LAMA2基因[OMIM:156225]100.00%的CDS区域，LAMA2基因[OMIM:156225]的突变与MUSCULAR DYSTROPHY， CONGENITAL MEROSIN-DEFICIENT， 1A (MDC1A)[OMIM:607855]相关，MDC1A为常染色体隐性遗传，患者主要表现为张力减退，重度肌无力，运动发育迟缓，关…	q22.33-q27	.	覆盖了6q24 region (includes PLAGL1) deletion[ClinGen:ISCA-37442]综合征100.00%的区域，score(grade):1，.。 覆盖了Chromosome 6q24-q25 deletion syndrome[OMIM:612863]综合征100.00%的区域，score(grade):3，Chromosome 6q24-q25 deletion syndrome[OMIM:612863]综合征患者主要表现为特殊面容，发育迟缓，肌张力减退，精神运动发育迟滞，先天性心脏病，听力损失，宫内发育迟缓等。	LAMA2,ARHGAP18,TMEM244,L3MBTL3,SAMD3,TMEM200A,SMLR1,EPB41L2,AKAP7,ARG1,MED23,OR2A4,CTAGE9,ENPP3,ENPP1,CTGF,MOXD1,STX7,TAAR9,TAAR8,TAAR6,TAAR5,TAAR2,TAAR1,VNN1,VNN3,VNN2,SLC18B1,RPS12,EYA4,TCF21,TBPL1,SLC2A12,SGK1,ALDH8A1,HBS1L,MYB,AHI1,PDE7B,MTFR2,BCLAF1,MAP7,MAP3K5,PEX7,SLC35D3,IL20RA,IL22RA2,IFNGR1,OLIG3,TNFAIP3,PERP,PBOV1,ARFGEF3,HEBP2,NHSL1,GVQW2,CCDC28A,ECT2L,REPS1,ABRACL,HECA,TXLNB,CITED2,N…	包含了LAMA2基因100.00%的经典转录本的CDS区域，HI：4.68，pLI：1.1846527263111e-24， 包含了L3MBTL3基因100.00%的经典转录本的CDS区域，HI：25.7，pLI：0.999498723142149， 包含了EPB41L2基因100.00%的经典转录本的CDS区域，HI：29.86，pLI：0.993883457586741， 包含了MED23基因100.00%的经典转录本的CDS区域，HI：6.53，pLI：0.150657691204943， 包含了CTGF基因100.00%的经典转录本的CDS区域，HI：1.83，pLI：0.124048405573342， 包含了EYA4基因100.00%的经典转录本的CDS区域，HI：3.86，pLI：0.126429148938264，** 包含了TCF21基因100.00%的经典转录本的CD…	包含了LAMA2基因100.00%的经典转录本的CDS区域,LAMA2基因[OMIM:156225]的突变与MUSCULAR DYSTROPHY， CONGENITAL MEROSIN-DEFICIENT， 1A (MDC1A)[OMIM:607855]相关，MDC1A为常染色体隐性遗传，患者主要表现为张力减退，重度肌无力，运动发育迟缓，关节挛缩，喂养困难等 包含了ARG1基因100.00%的经典转录本的CDS区域,Argininemia, 207800 (3), Autosomal recessive 包含了MED23基因100.00%的经典转录本的CDS区域,Mental retardation, autosomal recessive 18, 614249 (3), Autosomal recessive 包含了ENPP1基因100.00%的经典转录本的CDS区域,Arterial…	包含了LAMA2基因100.00%的经典转录本的CDS区域，haploinsufficiency_score：30，triplosensitivity_score：0 包含了ARG1基因100.00%的经典转录本的CDS区域，haploinsufficiency_score：30，triplosensitivity_score：0 包含了ENPP1基因100.00%的经典转录本的CDS区域，haploinsufficiency_score：30，triplosensitivity_score：0 包含了EYA4基因100.00%的经典转录本的CDS区域，haploinsufficiency_score：3，triplosensitivity_score：0 包含了AHI1基因100.00%的经典转录本的CDS区域，haploinsufficiency_score：30，triplosen…	涵盖了PMID[10482870]100.00%的区域，1例6q23.3q24.2缺失患者主要表现为宫内生长迟缓，轻度特殊面容，其父亲携带此缺失片段，无明显临床表征[pmid:10482870] 涵盖了PMID[18203180]100.00%的区域，该缺失片段患者主要的临床表征为特殊面容，关节松弛，早期发育迟缓等[pmid:18203180] 涵盖了PMID[16906558]100.00%的区域，2例6q27缺失患者主要临床表征为特殊面容，中度智力障碍，运动发育迟缓，局灶性癫痫，枕角扩大畸形等[pmid:16906558] 涵盖了PMID[24736736]100.00%的区域，多例6q27缺失患者主要临床表征为面部异常，发育迟缓，癫痫肌张力减退，透明隔缺失，脑结构异常，脑积水胼胝体发育不良，学习障碍，语言发育迟缓等[pmid:24736736] 涵盖了PMID[19034313]1…	涵盖了患者[clinvar_variationID:190034]100.00%的区域，致病性：Likely pathogenic，遗传模式：unknown，表型：Charcot-Marie-Tooth disease。 涵盖了患者[clinvar_variationID:149243]100.00%的区域，致病性：Uncertain significance，遗传模式：not provided，表型：See cases。 涵盖了患者[decipher_ID:363837]100.00%的区域，致病性：Uncertain Uncertain，遗传模式：Paternally inherited, constitutive in father，表型：nan。 涵盖了患者[clinvar_variationID:477434]100.00%的区域，致病性：Pathogenic，遗传模式：ger…	.
18SC43464LM	products of conception	chr12:160001-33760000_dup	Pathogenic	12号染色体p13.33-p11.1处重复33.6Mb区域，覆盖了Pallister-Killian syndrome 96.82%的区域，Pallister-Killian syndrome (PKS)[OMIM:601803]综合征患者的主要临床表征为智力障碍，癫痫 ，张力减退（新生儿），特殊面容，主动脉瓣狭窄，心室中膈缺损，多指畸形，生殖器异常等[OMIM:601803]。包含了CACNA1C基因[OMIM:114205]100.00%的CDS区域，CACNA1C基因[OMIM:114205]，该基因的突变与Timothy syndrome(TS)[OMIM:601005]相关，TS为常染色体显性遗传，其患者主要表现为发育迟缓，皮肤性并指畸形，上颌后缩，出生时无毛发，导致猝死的心律失常，室性快速型心律失常等，部分患者表现出甲状腺功能减退，动脉导管未闭，肺动脉高压，低钙血症，低血糖，…	p13.33-p11.1	.	覆盖了Pallister-Killian syndrome[OMIM:601803]综合征96.82%的区域，score(grade):3，Pallister-Killian syndrome (PKS)[OMIM:601803]综合征患者的主要临床表征为智力障碍，癫痫 ，张力减退（新生儿），特殊面容，主动脉瓣狭窄，心室中膈缺损，多指畸形，生殖器异常等[OMIM:601803]。	IQSEC3,SLC6A12,SLC6A13,KDM5A,CCDC77,B4GALNT3,NINJ2,WNK1,RAD52,ERC1,FBXL14,WNT5B,ADIPOR2,LRTM2,CACNA2D4,DCP1B,CACNA1C,FKBP4,ITFG2,NRIP2,FOXM1,RHNO1,TULP3,TEAD4,TSPAN9,PRMT8,CRACR2A,PARP11,CCND2,TIGAR,FGF23,FGF6,C12orf4,RAD51AP1,DYRK4,AKAP3,NDUFA9,GALNT8,KCNA6,KCNA1,KCNA5,NTF3,ANO2,VWF,CD9,PLEKHG6,TNFRSF1A,SCNN1A,LTBR,CD27,TAPBPL,VAMP1,MRPL51,NCAPD2,GAPDH,IFFO1,NOP2,CHD4,LPAR5,ACRBP,ING4,ZNF384,PIA…	包含了IQSEC3基因100.00%的经典转录本的CDS区域，HI：56.71，pLI：0.925104239220891， 包含了KDM5A基因100.00%的经典转录本的CDS区域，HI：18.78，pLI：0.999994827471308， 包含了WNK1基因100.00%的经典转录本的CDS区域，HI：26.23，pLI：0.999999999364508， 包含了ERC1基因100.00%的经典转录本的CDS区域，HI：8.21，pLI：0.00412388322590132， 包含了CACNA1C基因100.00%的经典转录本的CDS区域，HI：8.42，pLI：0.99999843310185， 包含了FKBP4基因100.00%的经典转录本的CDS区域，HI：38.11，pLI：0.927473130653813， 包含了FOXM1基因100.00%的经典转录本的CDS…	包含了WNK1基因100.00%的经典转录本的CDS区域,Neuropathy, hereditary sensory and autonomic, type II, 201300 (3), Autosomal recessive; Pseudohypoaldosteronism, type IIC, 614492 (3), Autosomal dominant 包含了CACNA2D4基因100.00%的经典转录本的CDS区域,Retinal cone dystrophy 4, 610478 (3), Autosomal recessive 包含了CACNA1C基因100.00%的经典转录本的CDS区域,CACNA1C基因[OMIM:114205]，该基因的突变与Timothy syndrome(TS)[OMIM:601005]相关，TS为常染色体显性遗传，其患者主要表现为发育迟缓，皮肤…	包含了CACNA1C基因100.00%的经典转录本的CDS区域，haploinsufficiency_score：1，triplosensitivity_score：0 包含了PHC1基因100.00%的经典转录本的CDS区域，haploinsufficiency_score：30，triplosensitivity_score：0 包含了GRIN2B基因100.00%的经典转录本的CDS区域，haploinsufficiency_score：3，triplosensitivity_score：0 包含了GUCY2C基因100.00%的经典转录本的CDS区域，haploinsufficiency_score：0，triplosensitivity_score：0 包含了EPS8基因100.00%的经典转录本的CDS区域，haploinsufficiency_score：30，triplo…	涵盖了PMID[24188901]100.00%的区域，1例12p13.33处（chr12:2350189-2626105，hg18）重复患者主要表现为自闭症[pmid:24188901] 涵盖了PMID[22639464]100.00%的区域，该重复片段患者主要的临床表征为特殊面容[pmid:22639464] 涵盖了PMID[26358559]100.00%的区域，1例12p13.31重复患者主要的临床表征为智力障碍，马凡综合征的体型，轻度特殊面容，鼻音重等[pmid:26358559] 涵盖了PMID[8723117]100.00%的区域，1例12p13.2-pter重复患者主要的临床表征为特殊面容，精神运动发育迟滞，癫痫，中度大脑皮层萎缩，三尖瓣闭锁不全，视神经部分萎缩等[pmid:8723117] 涵盖了PMID[2758689]100.00%的区域，1例12pter-p12.…	涵盖了患者[decipher_ID:269817]100.00%的区域，致病性：Unknown，遗传模式：De novo constitutive，表型：nan。 涵盖了患者[decipher_ID:343937]100.00%的区域，致病性：Uncertain Uncertain，遗传模式：Unknown，表型：Autism, Global developmental delay。 涵盖了患者[decipher_ID:355882]100.00%的区域，致病性：Uncertain Uncertain，遗传模式：Paternally inherited, constitutive in father，表型：nan。 涵盖了患者[decipher_ID:381558]100.00%的区域，致病性：Uncertain，遗传模式：Unknown，表型：nan。 涵盖了患者[decipher_I…	.
18SC43464LM	products of conception	chr12:68000001-68140000_dup	VOUS	12号染色体q15处重复0.14Mb区域，经查询DGV、DECIPHER、OMIM、UCSC以及PubMed公共数据库资源，致病性未知。	q15	.	.	DYRK2	包含了DYRK2基因100.00%的经典转录本的CDS区域，HI：17.21，pLI：0.979337328880354，	.	.	.	.	.
18SC43464LM	products of conception	chrX:6440001-8140000_dup	VOUS	X染色体p22.31处重复1.7Mb区域，经查询DGV、DECIPHER、OMIM、UCSC以及PubMed公共数据库资源，致病性未知。	p22.31	.	覆盖了Xp22.31 recurrent region (includes STS) duplication[ClinGen:ISCA-37417]综合征100.00%的区域，score(grade):40，.。	VCX3A,PUDP,STS,VCX,PNPLA4,VCX2	包含了STS基因100.00%的经典转录本的CDS区域，HI：40.89，pLI：0.981414315787146，	包含了STS基因100.00%的经典转录本的CDS区域,(Steroid sulphatase，STS)基因[OMIM:300747]，该基因的缺失与Steroid sulphatase deficiency (STS)[OMIM:308100]相关，STS是一种X连锁隐性遗传的表皮脂类代谢异常疾病，也称为X染色体连锁鱼鳞癣，几乎全部见于男性患者，出生时或出生不久后发病，主要临床表征为四肢、面、颈、躯干、臀部常见大面积的鳞屑，以颈、面、躯干受累最严重，皮损持续存在且不随年龄而改善，部分患者并发角膜混浊、支气管哮喘、过敏性鼻炎等，部分女性携带者在臂及胫前可见轻度鳞屑，部分携带有Xp22.3处更大缺失片段（包括临近基因）的患者，可能会表现出精神发育迟滞，Kallmann综合征（性腺机能减退、嗅觉丧失），软骨发育不良，身材矮小和/或眼白化病等，受限于X染色体异常片段大小、连接位置、随机失活、偏…	包含了VCX3A基因100.00%的经典转录本的CDS区域，haploinsufficiency_score：0，triplosensitivity_score：40 包含了STS基因100.00%的经典转录本的CDS区域，haploinsufficiency_score：3，triplosensitivity_score：0	涵盖了PMID[24800990]100.00%的区域，一对母子携带有此重复片段，母亲的临床表征为学习困难，儿子的主要临床表征为智力障碍，癫痫自闭症畸形足肌张力减退等[pmid:24800990] 涵盖了PMID[20132918]100.00%的区域，在7793例患者（主要的临床表征为发育迟缓，智力障碍，特殊面容，自闭症等）的研究报道[pmid:20132918]中，检测出约0.37%的患者（12例男性，17例女性）仅携带此重复片段，进一步的家系检测发现，部分患者的母亲和祖母也携带有此重复片段，无异常表征 涵盖了PMID[19592680]100.00%的区域，在2026例正常表征的儿童中，检测到1例女童和1例男童携带此重复片段[pmid:19592680]	涵盖了患者[decipher_ID:249205]100.00%的区域，致病性：Unknown，遗传模式：De novo constitutive，表型：Intellectual disability。 涵盖了患者[decipher_ID:266496]100.00%的区域，致病性：Unknown，遗传模式：Inherited from normal parent，表型：nan。 涵盖了患者[clinvar_variationID:58560]100.00%的区域，致病性：Uncertain significance，遗传模式：not provided，表型：See cases。 涵盖了患者[decipher_ID:300318]100.00%的区域，致病性：Unknown，遗传模式：Unknown，表型：Global developmental delay。 涵盖了患者[deciphe…	.
18SC39916LM	products of conception	T13	Pathogenic	13号染色体三体，也称帕陶综合征（Patau syndrome），查询公共数据库显示：13-三体综合征的主要临床表征为重度发育迟缓，重度智力障碍重度耳聋，肌张力过高/过低，特殊面容（前脑无裂畸形、小眼畸形或无眼、唇/腭裂、小头畸形、耳位低、耳廓畸形等）心脏畸形，手足畸形（手指弯曲或伴叠压、轴后性多指/趾、通贯掌、马蹄内翻足等），泌尿生殖系统畸形等，多数13-三体综合征胚胎自发流产。	.	13号染色体三体，也称帕陶综合征（Patau syndrome），查询公共数据库显示：13-三体综合征的主要临床表征为重度发育迟缓，重度智力障碍重度耳聋，肌张力过高/过低，特殊面容（前脑无裂畸形、小眼畸形或无眼、唇/腭裂、小头畸形、耳位低、耳廓畸形等）心脏畸形，手足畸形（手指弯曲或伴叠压、轴后性多指/趾、通贯掌、马蹄内翻足等），泌尿生殖系统畸形等，多数13-三体综合征胚胎自发流产。	.	.	.	.	.	.	.	.
18SC33794L	products of conception	X	Pathogenic	X染色体单体，也称特纳综合征（Turner syndrome），查询公共数据库显示：X染色体单体患者通常表现为身材矮小，后发际低，颈蹼胸平而宽乳头间距增宽，卵巢及子宫发育不良，以及其他第二性征发育不良，大部分患者月经异常，通常智力正常但平均IQ比正常同龄人低10-15分，99%的X染色体单体胚胎在早孕期自然流产。	.	X染色体单体，也称特纳综合征（Turner syndrome），查询公共数据库显示：X染色体单体患者通常表现为身材矮小，后发际低，颈蹼胸平而宽乳头间距增宽，卵巢及子宫发育不良，以及其他第二性征发育不良，大部分患者月经异常，通常智力正常但平均IQ比正常同龄人低10-15分，99%的X染色体单体胚胎在早孕期自然流产。	.	.	.	.	.	.	.	.
18SC30016LM	products of conception	chrY:23200001-23480000_dup	VOUS	Y染色体q11.223处重复0.28Mb区域，经查询DGV、DECIPHER、OMIM、UCSC以及PubMed公共数据库资源，致病性未知。	q11.223	.	.	.	.	.	.	.	.	.
